# Supplementary material for: Language influences music harmony perception: effects of shared syntactic integration resources beyond attention
Source: R Soc Open Sci. 2016 Feb 3;3(2):150685. doi: 10.1098/rsos.150685 (PMC4785990; doi:10.1098/rsos.150685)
Supplement: dataAll_Exp1_Arithmetic.csv The data acquired in experiment 1's arithmetic part. [file rsos150685supp2.csv]

1	1	1	5.6108e+05	59	2555	0	0	37	1568	NaN	0	1	1659	0	619	4	0	1	0	0	0
1	1	2	5.7463e+05	54	2796	0	0	38	1568	NaN	1	1	754	0	614	4	0	1	0	0	0
1	1	3	5.8944e+05	39	2836	1	1	89	1568	NaN	0	7	1979	0	539	8	0	0	0	1	0
1	1	4	6.0304e+05	3	2838	1	2	11	1568	NaN	0	1	762	0	403	1	0	0	1	0	0
1	1	5	6.1881e+05	30	2561	1	2	59	1568	NaN	1	3	3223	0	430	5	0	0	1	0	0
1	1	6	6.3196e+05	44	2602	0	0	26	1568	NaN	0	1	542	0	604	3	0	1	0	0	0
1	1	7	6.4562e+05	75	2710	0	0	86	1568	NaN	0	1	948	0	635	8	0	1	0	0	0
1	1	8	6.5955e+05	5	2901	1	1	16	1568	NaN	1	7	1027	0	505	2	0	0	0	1	0
1	1	9	6.7331e+05	26	2837	1	1	112	1568	NaN	1	7	921	0	526	10	0	0	0	1	0
1	1	10	6.8698e+05	47	2779	0	0	56	1568	NaN	1	7	909	0	607	5	1	0	0	0	0
1	1	11	7.0188e+05	4	2970	1	2	28	1568	NaN	0	6	1931	0	404	3	0	0	0	1	0
1	1	12	7.1653e+05	43	2980	0	0	79	1568	NaN	1	7	1679	0	603	7	1	0	0	0	0
1	1	13	7.3218e+05	12	2818	1	2	41	2064	0	0	7	763	1	412	4	0	0	0	1	1
1	1	14	7.4661e+05	76	2670	0	0	50	1360	1	1	1	400	1	636	5	0	1	0	0	1
1	1	15	7.6298e+05	10	2880	1	2	35	1848	1	1	6	1656	1	410	3	0	0	1	0	1
1	1	16	7.768e+05	61	2865	0	0	7	1848	NaN	1	7	953	0	621	1	1	0	0	0	0
1	1	17	7.9066e+05	15	2661	1	1	119	1848	NaN	0	7	1210	0	515	10	0	0	1	0	0
1	1	18	8.0422e+05	24	2667	1	2	58	1848	NaN	0	7	887	0	424	5	0	0	1	0	0
1	1	19	8.1952e+05	14	2547	1	1	70	1784	0	1	7	990	0	514	6	0	0	1	0	1
1	1	20	8.3401e+05	51	2887	0	0	25	1192	0	0	1	404	1	611	3	0	1	0	0	1
1	1	21	8.5154e+05	28	2775	1	2	47	1192	NaN	0	7	667	0	428	4	0	0	1	0	0
1	1	22	8.6564e+05	6	2818	1	1	113	1192	NaN	1	7	1279	0	506	10	0	0	0	1	0
1	1	23	8.7924e+05	80	2697	0	0	68	1192	NaN	1	7	913	0	640	6	1	0	0	0	0
1	1	24	8.9443e+05	17	2898	1	1	22	1488	1	1	7	802	1	517	2	0	0	1	0	1
1	1	25	9.0787e+05	77	2561	0	0	92	1488	NaN	0	7	896	0	637	8	1	0	0	0	0
1	1	26	9.2281e+05	57	2867	0	0	2	1688	0	0	1	386	1	617	1	0	1	0	0	1
1	1	27	9.3759e+05	70	2903	0	0	110	1688	NaN	0	5	1868	0	630	10	0	1	0	0	0
1	1	28	9.5258e+05	29	2645	1	1	53	1488	1	1	7	871	1	529	5	0	0	0	1	1
1	1	29	9.658e+05	7	2541	1	2	94	1488	NaN	0	7	676	0	407	8	0	0	1	0	0
1	1	30	9.7892e+05	49	2604	0	0	1	1488	NaN	1	1	522	0	609	1	0	1	0	0	0
1	1	31	9.9434e+05	33	2661	1	2	83	1888	1	1	7	883	1	433	7	0	0	1	0	1
1	1	32	1.0114e+06	48	2577	0	0	49	2008	0	0	4	2486	1	608	5	0	1	0	0	1
1	1	33	1.025e+06	60	2628	0	0	85	2008	NaN	1	2	971	0	620	8	0	1	0	0	0
1	1	34	1.0386e+06	8	2893	1	1	5	2008	NaN	0	7	784	0	508	1	0	0	0	1	0
1	1	35	1.0522e+06	41	2875	0	0	61	2008	NaN	1	1	639	0	601	6	0	1	0	0	0
1	1	36	1.0668e+06	20	2571	1	1	17	1352	0	0	7	688	1	520	2	0	0	0	1	1
1	1	37	1.0814e+06	64	2533	0	0	103	1360	0	0	7	729	1	624	9	1	0	0	0	1
1	1	38	1.095e+06	19	2955	1	2	4	1360	NaN	0	7	712	0	419	1	0	0	0	1	0
1	1	39	1.1084e+06	63	2546	0	0	44	1360	NaN	1	7	775	0	623	4	1	0	0	0	0
1	1	40	1.1226e+06	52	2950	0	0	67	1360	NaN	1	7	1249	0	612	6	1	0	0	0	0
1	1	41	1.1394e+06	18	2617	1	1	106	1360	NaN	1	7	688	0	518	9	0	0	1	0	0
1	1	42	1.1542e+06	31	2994	1	1	29	1056	0	0	7	734	1	531	3	0	0	0	1	1
1	1	43	1.1678e+06	55	2938	0	0	43	1056	NaN	0	7	672	0	615	4	1	0	0	0	0
1	1	44	1.1809e+06	53	2674	0	0	74	1056	NaN	0	1	403	0	613	7	0	1	0	0	0
1	1	45	1.1943e+06	74	2600	0	0	104	1056	NaN	1	7	772	0	634	9	1	0	0	0	0
1	1	46	1.2083e+06	25	2624	1	1	23	1056	NaN	1	7	1397	0	525	2	0	0	1	0	0
1	1	47	1.2233e+06	42	2580	0	0	109	1056	NaN	0	7	2406	0	602	10	0	1	0	0	0
1	1	48	1.2383e+06	40	2679	1	2	76	1096	0	0	7	1308	1	440	7	0	0	0	1	1
1	1	49	1.2534e+06	68	2698	0	0	31	1655	0	0	7	681	1	628	3	1	0	0	0	1
1	1	50	1.2686e+06	58	2877	0	0	55	1752	1	1	7	641	1	618	5	1	0	0	0	1
1	1	51	1.282e+06	73	2877	0	0	98	1752	NaN	0	1	551	0	633	9	0	1	0	0	0
1	1	52	1.295e+06	16	2617	1	1	118	1752	NaN	0	7	378	0	516	10	0	0	1	0	0
1	1	53	1.3106e+06	21	2701	1	1	46	1768	0	1	7	1110	0	521	4	0	0	1	0	1
1	1	54	1.3241e+06	36	2702	1	2	65	1768	NaN	0	7	743	0	436	6	0	0	0	1	0
1	1	55	1.3371e+06	65	2624	0	0	73	1768	NaN	1	1	370	0	625	7	0	1	0	0	0
1	1	56	1.3503e+06	38	2520	1	2	101	1768	NaN	1	7	710	0	438	9	0	0	0	1	0
1	1	57	1.3637e+06	2	2718	1	2	40	1768	NaN	1	7	709	0	402	4	0	0	0	1	0
1	1	58	1.3787e+06	27	2818	1	1	64	1368	0	0	7	769	1	527	6	0	0	0	1	1
1	1	59	1.3921e+06	67	2947	0	0	80	1368	NaN	1	7	550	0	627	7	1	0	0	0	0
1	1	60	1.4058e+06	66	2943	0	0	20	1368	NaN	0	7	715	0	626	2	1	0	0	0	0
1	1	61	1.4235e+06	13	2562	1	2	88	1368	NaN	1	7	730	0	413	8	0	0	0	1	0
1	1	62	1.438e+06	37	2692	1	2	52	1184	1	1	7	665	1	437	5	0	0	0	1	1
1	1	63	1.4527e+06	1	2745	1	1	77	1240	1	1	7	723	1	501	7	0	0	0	1	1
1	1	64	1.466e+06	62	2774	0	0	14	1240	NaN	0	1	566	0	622	2	0	1	0	0	0
1	1	65	1.4819e+06	45	2976	0	0	97	1240	NaN	1	4	2953	0	605	9	0	1	0	0	0
1	1	66	1.4963e+06	23	2595	1	1	95	1272	0	0	1	460	1	523	8	0	0	1	0	1
1	1	67	1.5105e+06	56	2539	0	0	8	1008	1	1	7	707	1	616	1	1	0	0	0	1
1	1	68	1.524e+06	22	2840	1	1	82	1008	NaN	1	7	676	0	522	7	0	0	1	0	0
1	1	69	1.5376e+06	78	2959	0	0	32	1008	NaN	1	7	652	0	638	3	1	0	0	0	0
1	1	70	1.5513e+06	71	2983	0	0	91	1008	NaN	0	7	667	0	631	8	1	0	0	0	0
1	1	71	1.5643e+06	69	2571	0	0	62	1008	NaN	1	1	426	0	629	6	0	1	0	0	0
1	1	72	1.5792e+06	35	2930	1	1	107	1184	0	0	7	797	1	535	9	0	0	1	0	1
1	1	73	1.5921e+06	79	2696	0	0	13	1184	NaN	0	1	251	0	639	2	0	1	0	0	0
1	1	74	1.6062e+06	11	2586	1	2	34	1184	NaN	0	7	1514	0	411	3	0	0	1	0	0
1	1	75	1.6195e+06	9	2653	1	2	10	1184	NaN	1	7	635	0	409	1	0	0	1	0	0
1	1	76	1.6332e+06	46	2694	0	0	116	1184	NaN	0	7	999	0	606	10	1	0	0	0	0
1	1	77	1.6464e+06	32	2504	1	2	71	1184	NaN	0	7	756	0	432	6	0	0	1	0	0
1	1	78	1.6614e+06	72	2795	0	0	19	1480	1	1	7	695	1	632	2	1	0	0	0	1
1	1	79	1.6757e+06	34	2569	1	2	100	1024	1	1	7	754	1	434	9	0	0	0	1	1
1	1	80	1.6902e+06	50	2804	0	0	115	1192	0	0	7	435	1	610	10	1	0	0	0	1
2	2	1	3.3417e+05	59	2856	0	0	37	1168	NaN	0	2	480	0	619	4	0	1	0	0	0
2	2	2	3.4765e+05	54	2726	0	0	38	1168	NaN	1	1	760	0	614	4	0	1	0	0	0
2	2	3	3.6102e+05	39	2778	1	2	89	1168	NaN	0	7	596	0	439	8	0	0	0	1	0
2	2	4	3.7652e+05	3	2960	1	1	11	1168	NaN	0	6	2550	0	503	1	0	0	1	0	0
2	2	5	3.9192e+05	30	2656	1	1	59	1168	NaN	1	7	2743	0	530	5	0	0	1	0	0
2	2	6	4.0613e+05	44	2933	0	0	26	1168	NaN	0	3	1275	0	604	3	0	1	0	0	0
2	2	7	4.2036e+05	75	2615	0	0	86	1168	NaN	0	3	1600	0	635	8	0	1	0	0	0
2	2	8	4.34e+05	5	2974	1	2	16	1168	NaN	1	6	682	0	405	2	0	0	0	1	0
2	2	9	4.5004e+05	26	2920	1	2	112	1168	NaN	1	6	3122	0	426	10	0	0	0	1	0
2	2	10	4.6397e+05	47	2652	0	0	56	1168	NaN	1	7	1284	0	607	5	1	0	0	0	0
2	2	11	4.7806e+05	4	2729	1	1	28	1168	NaN	0	7	1373	0	504	3	0	0	0	1	0
2	2	12	4.9248e+05	43	2685	0	0	79	1168	NaN	1	7	1731	0	603	7	1	0	0	0	0
2	2	13	5.0758e+05	12	2901	1	1	41	1407	0	0	7	786	1	512	4	0	0	0	1	1
2	2	14	5.2228e+05	76	2600	0	0	50	1272	1	1	2	825	1	636	5	0	1	0	0	1
2	2	15	5.4212e+05	10	2572	1	1	35	4368	0	1	7	2903	0	510	3	0	0	1	0	1
2	2	16	5.578e+05	61	2718	0	0	7	4368	NaN	1	7	2961	0	621	1	1	0	0	0	0
2	2	17	5.714e+05	15	2929	1	2	119	4368	NaN	0	7	678	0	415	10	0	0	1	0	0
2	2	18	5.8435e+05	24	2604	1	1	58	4368	NaN	0	7	347	0	524	5	0	0	1	0	0
2	2	19	5.9948e+05	14	2941	1	2	70	1512	1	1	7	689	1	414	6	0	0	1	0	1
2	2	20	6.1564e+05	51	2639	0	0	25	1712	0	0	3	1808	1	611	3	0	1	0	0	1
2	2	21	6.3279e+05	28	2770	1	1	47	1712	NaN	0	7	2296	0	528	4	0	0	1	0	0
2	2	22	6.4613e+05	6	2763	1	2	113	1712	NaN	1	7	583	0	406	10	0	0	0	1	0
2	2	23	6.5999e+05	80	2995	0	0	68	1712	NaN	1	7	873	0	640	6	1	0	0	0	0
2	2	24	6.7486e+05	17	2768	1	2	22	1040	1	1	7	1055	1	417	2	0	0	1	0	1
2	2	25	6.8936e+05	77	2849	0	0	92	1040	NaN	0	6	1650	0	637	8	1	0	0	0	0
2	2	26	7.0458e+05	57	2724	0	0	2	2024	1	0	2	476	0	617	1	0	1	0	0	1
2	2	27	7.2035e+05	70	2875	0	0	110	2024	NaN	0	3	2902	0	630	10	0	1	0	0	0
2	2	28	7.3468e+05	29	2979	1	2	53	1064	1	1	7	308	1	429	5	0	0	0	1	1
2	2	29	7.5161e+05	7	2658	1	1	94	1064	NaN	0	6	4283	0	507	8	0	0	1	0	0
2	2	30	7.6492e+05	49	2742	0	0	1	1064	NaN	1	1	579	0	609	1	0	1	0	0	0
2	2	31	7.795e+05	33	2521	1	1	83	1040	1	1	7	1023	1	533	7	0	0	1	0	1
2	2	32	7.941e+05	48	2573	0	0	49	1312	0	0	2	719	1	608	5	0	1	0	0	1
2	2	33	8.0981e+05	60	2928	0	0	85	1312	NaN	1	2	2785	0	620	8	0	1	0	0	0
2	2	34	8.2304e+05	8	2881	1	2	5	1312	NaN	0	7	368	0	408	1	0	0	0	1	0
2	2	35	8.3718e+05	41	2763	0	0	61	1312	NaN	1	3	1388	0	601	6	0	1	0	0	0
2	2	36	8.5618e+05	20	2762	1	2	17	4112	0	0	7	2151	1	420	2	0	0	0	1	1
2	2	37	8.7041e+05	64	2727	0	0	103	1191	0	0	7	312	1	624	9	1	0	0	0	1
2	2	38	8.8432e+05	19	2578	1	1	4	1191	NaN	0	7	1349	0	519	1	0	0	0	1	0
2	2	39	8.9728e+05	63	2549	0	0	44	1191	NaN	1	7	410	0	623	4	1	0	0	0	0
2	2	40	9.1164e+05	52	2589	0	0	67	1191	NaN	1	7	1771	0	612	6	1	0	0	0	0
2	2	41	9.3018e+05	18	2694	1	2	106	1191	NaN	1	6	1699	0	418	9	0	0	1	0	0
2	2	42	9.447e+05	31	2536	1	2	29	1376	0	0	7	610	1	431	3	0	0	0	1	1
2	2	43	9.5789e+05	55	2697	0	0	43	1376	NaN	0	7	504	0	615	4	1	0	0	0	0
2	2	44	9.7106e+05	53	2875	0	0	74	1376	NaN	0	2	314	0	613	7	0	1	0	0	0
2	2	45	9.8455e+05	74	2724	0	0	104	1376	NaN	1	7	769	0	634	9	1	0	0	0	0
2	2	46	9.9835e+05	25	2854	1	2	23	1376	NaN	1	7	952	0	425	2	0	0	1	0	0
2	2	47	1.0129e+06	42	2733	0	0	109	1376	NaN	0	2	1829	0	602	10	0	1	0	0	0
2	2	48	1.0298e+06	40	2651	1	1	76	2976	0	0	7	1291	1	540	7	0	0	0	1	1
2	2	49	1.0441e+06	68	2826	0	0	31	1080	0	0	7	416	1	628	3	1	0	0	0	1
2	2	50	1.059e+06	58	2638	0	0	55	1688	1	1	7	507	1	618	5	1	0	0	0	1
2	2	51	1.0727e+06	73	2756	0	0	98	1688	NaN	0	2	926	0	633	9	0	1	0	0	0
2	2	52	1.086e+06	16	2935	1	2	118	1688	NaN	0	7	396	0	416	10	0	0	1	0	0
2	2	53	1.1024e+06	21	2536	1	2	46	1712	0	1	6	2151	0	421	4	0	0	1	0	1
2	2	54	1.1162e+06	36	2936	1	1	65	1712	NaN	0	7	855	0	536	6	0	0	0	1	0
2	2	55	1.1318e+06	65	2869	0	0	73	1712	NaN	1	1	2755	0	625	7	0	1	0	0	0
2	2	56	1.1449e+06	38	2811	1	1	101	1712	NaN	1	7	326	0	538	9	0	0	0	1	0
2	2	57	1.1587e+06	2	2571	1	1	40	1712	NaN	1	7	1162	0	502	4	0	0	0	1	0
2	2	58	1.1738e+06	27	2723	1	2	64	1240	0	0	6	1223	1	427	6	0	0	0	1	1
2	2	59	1.187e+06	67	2657	0	0	80	1240	NaN	1	7	459	0	627	7	1	0	0	0	0
2	2	60	1.2014e+06	66	2711	0	0	20	1240	NaN	0	7	1717	0	626	2	1	0	0	0	0
2	2	61	1.2184e+06	13	2524	1	1	88	1240	NaN	1	5	1541	0	513	8	0	0	0	1	0
2	2	62	1.2365e+06	37	2989	1	1	52	2488	0	1	7	2624	0	537	5	0	0	0	1	1
2	2	63	1.2517e+06	1	2599	1	2	77	1184	1	1	7	1412	1	401	7	0	0	0	1	1
2	2	64	1.2645e+06	62	2589	0	0	14	1184	NaN	0	1	221	0	622	2	0	1	0	0	0
2	2	65	1.2782e+06	45	2762	0	0	97	1184	NaN	1	2	911	0	605	9	0	1	0	0	0
2	2	66	1.293e+06	23	2801	1	2	95	1104	0	0	7	931	1	423	8	0	0	1	0	1
2	2	67	1.3082e+06	56	2908	0	0	8	1064	1	1	7	1246	1	616	1	1	0	0	0	1
2	2	68	1.3221e+06	22	2970	1	2	82	1064	NaN	1	7	860	0	422	7	0	0	1	0	0
2	2	69	1.3354e+06	78	2655	0	0	32	1064	NaN	1	7	688	0	638	3	1	0	0	0	0
2	2	70	1.3488e+06	71	2561	0	0	91	1064	NaN	0	7	815	0	631	8	1	0	0	0	0
2	2	71	1.3636e+06	69	2818	0	0	62	1064	NaN	1	2	1981	0	629	6	0	1	0	0	0
2	2	72	1.3794e+06	35	2693	1	2	107	1216	0	0	7	1979	1	435	9	0	0	1	0	1
2	2	73	1.3928e+06	79	2511	0	0	13	1216	NaN	0	1	816	0	639	2	0	1	0	0	0
2	2	74	1.4064e+06	11	2845	1	1	34	1216	NaN	0	7	783	0	511	3	0	0	1	0	0
2	2	75	1.4211e+06	9	2689	1	1	10	1216	NaN	1	5	2085	0	509	1	0	0	1	0	0
2	2	76	1.4349e+06	46	2662	0	0	116	1216	NaN	0	7	1120	0	606	10	1	0	0	0	0
2	2	77	1.4495e+06	32	2857	1	1	71	1216	NaN	0	7	1786	0	532	6	0	0	1	0	0
2	2	78	1.4638e+06	72	2541	0	0	19	1367	1	1	7	342	1	632	2	1	0	0	0	1
2	2	79	1.4776e+06	34	2646	1	1	100	680	1	1	6	527	1	534	9	0	0	0	1	1
2	2	80	1.4914e+06	50	2529	0	0	115	1008	0	0	7	235	1	610	10	1	0	0	0	1
3	3	1	2.4077e+06	66	2547	0	0	44	2016	NaN	0	7	4601	0	626	4	1	0	0	0	0
3	3	2	2.4216e+06	77	2610	0	0	26	2016	NaN	0	1	1199	0	637	3	0	1	0	0	0
3	3	3	2.4389e+06	62	2795	0	0	116	2072	0	0	5	2471	1	622	10	1	0	0	0	1
3	3	4	2.46e+06	37	2631	1	1	10	2072	NaN	1	6	8423	0	537	1	0	0	1	0	0
3	3	5	2.4786e+06	73	2901	0	0	61	2072	NaN	0	4	5690	0	633	6	0	1	0	0	0
3	3	6	2.4941e+06	22	2708	1	2	29	2072	NaN	1	1	2674	0	422	3	0	0	0	1	0
3	3	7	2.5107e+06	69	2520	0	0	38	2072	NaN	1	2	4048	0	629	4	0	1	0	0	0
3	3	8	2.5283e+06	61	2628	0	0	91	2432	1	1	6	2549	1	621	8	1	0	0	0	1
3	3	9	2.546e+06	36	2994	1	1	65	2432	NaN	0	3	4685	0	536	6	0	0	0	1	0
3	3	10	2.563e+06	7	2620	1	2	34	2432	NaN	0	4	4305	0	407	3	0	0	1	0	0
3	3	11	2.5849e+06	13	2696	1	1	58	3992	1	1	7	5298	1	513	5	0	0	1	0	1
3	3	12	2.6026e+06	54	2941	0	0	92	1568	1	1	7	3112	1	614	8	1	0	0	0	1
3	3	13	2.6199e+06	19	2717	1	1	70	1896	0	0	7	2656	1	519	6	0	0	1	0	1
3	3	14	2.6372e+06	74	2827	0	0	74	1896	NaN	1	2	4471	0	634	7	0	1	0	0	0
3	3	15	2.6519e+06	46	2685	0	0	8	1896	NaN	0	7	2009	0	606	1	1	0	0	0	0
3	3	16	2.6679e+06	29	2988	1	2	89	1896	NaN	1	7	2961	0	429	8	0	0	0	1	0
3	3	17	2.6858e+06	10	2749	1	2	118	1880	1	1	5	3259	1	410	10	0	0	1	0	1
3	3	18	2.7013e+06	2	2793	1	2	71	1880	NaN	1	6	2654	0	402	6	0	0	1	0	0
3	3	19	2.7164e+06	55	2810	0	0	73	1880	NaN	0	2	2323	0	615	7	0	1	0	0	0
3	3	20	2.7364e+06	65	2847	0	0	25	1880	NaN	1	3	7115	0	625	3	0	1	0	0	0
3	3	21	2.7777e+06	18	2789	1	1	5	1880	NaN	1	6	2072	0	518	1	0	0	0	1	0
3	3	22	2.7929e+06	4	2797	1	2	23	1880	NaN	0	7	2325	0	404	2	0	0	1	0	0
3	3	23	2.8199e+06	34	2508	1	1	40	6320	0	1	3	8178	0	534	4	0	0	0	1	1
3	3	24	2.8347e+06	49	2558	0	0	68	6320	NaN	1	7	2241	0	609	6	1	0	0	0	0
3	3	25	2.8509e+06	6	2807	1	2	82	1343	1	1	7	1974	1	406	7	0	0	1	0	1
3	3	26	2.8685e+06	70	2770	0	0	56	1776	0	0	6	3034	1	630	5	1	0	0	0	1
3	3	27	2.8872e+06	20	2793	1	1	22	2216	0	0	4	3697	1	520	2	0	0	1	0	1
3	3	28	2.9027e+06	56	2828	0	0	62	2216	NaN	1	3	2635	0	616	6	0	1	0	0	0
3	3	29	2.919e+06	43	2778	0	0	104	2216	NaN	1	5	3523	0	603	9	1	0	0	0	0
3	3	30	2.9364e+06	3	2794	1	2	41	2216	NaN	0	5	4614	0	403	4	0	0	0	1	0
3	3	31	2.9552e+06	39	2677	1	1	17	2216	NaN	0	4	6049	0	539	2	0	0	0	1	0
3	3	32	2.971e+06	59	2809	0	0	31	1536	0	0	7	1463	1	619	3	1	0	0	0	1
3	3	33	2.9857e+06	41	2767	0	0	2	1536	NaN	1	2	1887	0	601	1	0	1	0	0	0
3	3	34	3.0011e+06	32	2630	1	1	47	1536	NaN	0	5	2746	0	532	4	0	0	1	0	0
3	3	35	3.0243e+06	79	2538	0	0	20	6064	1	0	7	4606	0	639	2	1	0	0	0	1
3	3	36	3.0426e+06	14	2635	1	1	59	6064	NaN	1	5	5586	0	514	5	0	0	1	0	0
3	3	37	3.0575e+06	58	2644	0	0	97	6064	NaN	1	3	2297	0	618	9	0	1	0	0	0
3	3	38	3.0758e+06	64	2831	0	0	79	6064	NaN	0	5	5394	0	624	7	1	0	0	0	0
3	3	39	3.0908e+06	5	2765	1	2	28	6064	NaN	1	7	2163	0	405	3	0	0	0	1	0
3	3	40	3.106e+06	60	2895	0	0	115	6064	NaN	1	6	2353	0	620	10	1	0	0	0	0
3	3	41	3.1506e+06	45	2701	0	0	14	2648	1	1	5	5124	1	605	2	0	1	0	0	1
3	3	42	3.1664e+06	31	2738	1	1	76	2648	NaN	0	6	2974	0	531	7	0	0	0	1	0
3	3	43	3.1809e+06	33	2891	1	1	106	2648	NaN	1	7	1596	0	533	9	0	0	1	0	0
3	3	44	3.1957e+06	21	2691	1	1	95	2648	NaN	1	7	2160	0	521	8	0	0	1	0	0
3	3	45	3.2096e+06	52	2649	0	0	13	2648	NaN	1	1	1231	0	612	2	0	1	0	0	0
3	3	46	3.2253e+06	44	2930	0	0	37	1552	0	0	1	1120	1	604	4	0	1	0	0	1
3	3	47	3.2404e+06	76	2989	0	0	55	1552	NaN	1	6	2094	0	636	5	1	0	0	0	0
3	3	48	3.2592e+06	12	2870	1	2	113	2336	0	0	6	3542	1	412	10	0	0	0	1	1
3	3	49	3.2743e+06	57	2838	0	0	98	2336	NaN	0	2	2249	0	617	9	0	1	0	0	0
3	3	50	3.2918e+06	38	2864	1	2	11	1856	1	1	4	2781	1	438	1	0	0	1	0	1
3	3	51	3.3098e+06	11	2649	1	1	64	1856	NaN	0	6	5304	0	511	6	0	0	0	1	0
3	3	52	3.3242e+06	17	2599	1	1	52	1856	NaN	1	7	1828	0	517	5	0	0	0	1	0
3	3	53	3.3398e+06	48	2836	0	0	103	1856	NaN	0	5	2688	0	608	9	1	0	0	0	0
3	3	54	3.3564e+06	75	3000	0	0	109	1856	NaN	0	4	3587	0	635	10	0	1	0	0	0
3	3	55	3.3735e+06	24	2738	1	2	94	1680	0	0	6	2687	1	424	8	0	0	1	0	1
3	3	56	3.3905e+06	63	2976	0	0	43	1680	NaN	1	7	3968	0	623	4	1	0	0	0	0
3	3	57	3.4075e+06	80	2548	0	0	32	2000	1	1	6	2428	1	640	3	1	0	0	0	1
3	3	58	3.4235e+06	27	2684	1	2	112	2000	NaN	0	5	3327	0	427	10	0	0	0	1	0
3	3	59	3.4381e+06	9	2510	1	2	88	2000	NaN	1	6	2052	0	409	8	0	0	0	1	0
3	3	60	3.4536e+06	35	2993	1	2	101	1456	0	0	7	1075	1	435	9	0	0	0	1	1
3	3	61	3.481e+06	50	2602	0	0	80	1456	NaN	0	7	1569	0	610	7	1	0	0	0	0
3	3	62	3.4958e+06	30	2738	1	2	53	1456	NaN	1	6	2101	0	430	5	0	0	0	1	0
3	3	63	3.5109e+06	42	2862	0	0	19	1456	NaN	0	6	2182	0	602	2	1	0	0	0	0
3	3	64	3.5259e+06	25	2660	1	1	100	1456	NaN	1	5	2379	0	525	9	0	0	0	1	0
3	3	65	3.5401e+06	67	2561	0	0	7	1456	NaN	1	7	1638	0	627	1	1	0	0	0	0
3	3	66	3.5551e+06	47	2793	0	0	110	1456	NaN	1	5	2134	0	607	10	0	1	0	0	0
3	3	67	3.571e+06	71	2710	0	0	67	1456	NaN	0	3	3163	0	631	6	1	0	0	0	0
3	3	68	3.5861e+06	16	2737	1	1	16	1456	NaN	0	5	2335	0	516	2	0	0	0	1	0
3	3	69	3.6015e+06	68	2904	0	0	50	1439	0	0	1	1086	1	628	5	0	1	0	0	1
3	3	70	3.6227e+06	1	2766	1	1	119	4648	0	1	6	3744	0	501	10	0	0	1	0	1
3	3	71	3.64e+06	26	2944	1	2	107	1800	1	1	2	2467	1	426	9	0	0	1	0	1
3	3	72	3.6547e+06	23	2858	1	2	35	1800	NaN	0	5	1917	0	423	3	0	0	1	0	0
3	3	73	3.6705e+06	51	2749	0	0	49	1800	NaN	0	3	2962	0	611	5	0	1	0	0	0
3	3	74	3.6854e+06	53	2535	0	0	86	1800	NaN	0	6	2390	0	613	8	0	1	0	0	0
3	3	75	3.7003e+06	78	2542	0	0	1	1536	1	1	1	816	1	638	1	0	1	0	0	1
3	3	76	3.7155e+06	8	2613	1	1	83	1536	NaN	0	4	2561	0	508	7	0	0	1	0	0
3	3	77	3.7303e+06	40	2715	1	2	46	1536	NaN	0	6	1957	0	440	4	0	0	1	0	0
3	3	78	3.7471e+06	72	2763	0	0	85	1544	1	1	4	2471	1	632	8	0	1	0	0	1
3	3	79	3.7661e+06	28	2514	1	2	4	3520	0	0	4	2970	1	428	1	0	0	0	1	1
3	3	80	3.7858e+06	15	2727	1	1	77	3416	0	0	2	3560	1	515	7	0	0	0	1	1
4	4	1	3.2271e+05	66	2645	0	0	44	3064	NaN	0	7	1436	0	626	4	1	0	0	0	0
4	4	2	3.3786e+05	77	2854	0	0	26	3064	NaN	0	5	2304	0	637	3	0	1	0	0	0
4	4	3	3.5441e+05	62	2635	0	0	116	1576	0	0	6	2348	1	622	10	1	0	0	0	1
4	4	4	3.6989e+05	37	2506	1	2	10	1576	NaN	1	6	2970	0	437	1	0	0	1	0	0
4	4	5	3.8397e+05	73	2843	0	0	61	1576	NaN	0	3	1251	0	633	6	0	1	0	0	0
4	4	6	4.0057e+05	22	2782	1	1	29	1576	NaN	1	5	3835	0	522	3	0	0	0	1	0
4	4	7	4.148e+05	69	2740	0	0	38	1576	NaN	1	5	1493	0	629	4	0	1	0	0	0
4	4	8	4.3098e+05	61	2685	0	0	91	1408	1	1	5	2086	1	621	8	1	0	0	0	1
4	4	9	4.4636e+05	36	2697	1	2	65	1408	NaN	0	4	2695	0	436	6	0	0	0	1	0
4	4	10	4.6114e+05	7	2644	1	1	34	1408	NaN	0	4	2138	0	507	3	0	0	1	0	0
4	4	11	4.7946e+05	13	2856	1	2	58	2080	1	1	6	3403	1	413	5	0	0	1	0	1
4	4	12	4.9597e+05	54	2732	0	0	92	1176	1	1	5	2612	1	614	8	1	0	0	0	1
4	4	13	5.1192e+05	19	2725	1	2	70	2016	0	0	7	1224	1	419	6	0	0	1	0	1
4	4	14	5.2604e+05	74	2816	0	0	74	2016	NaN	1	3	1295	0	634	7	0	1	0	0	0
4	4	15	5.4078e+05	46	2822	0	0	8	2016	NaN	0	6	1923	0	606	1	1	0	0	0	0
4	4	16	5.5792e+05	29	2767	1	1	89	2016	NaN	1	6	4375	0	529	8	0	0	0	1	0
4	4	17	5.7586e+05	10	2679	1	1	118	2728	0	1	7	2534	0	510	10	0	0	1	0	1
4	4	18	5.9074e+05	2	2504	1	1	71	2728	NaN	1	4	2384	0	502	6	0	0	1	0	0
4	4	19	6.0537e+05	55	2849	0	0	73	2728	NaN	0	3	1775	0	615	7	0	1	0	0	0
4	4	20	6.223e+05	65	2866	0	0	25	2728	NaN	1	5	4062	0	625	3	0	1	0	0	0
4	4	21	6.4186e+05	18	2857	1	2	5	2728	NaN	1	7	1189	0	418	1	0	0	0	1	0
4	4	22	6.5608e+05	4	2621	1	1	23	2728	NaN	0	6	1605	0	504	2	0	0	1	0	0
4	4	23	6.718e+05	34	2993	1	2	40	1368	1	1	5	1383	1	434	4	0	0	0	1	1
4	4	24	6.8561e+05	49	2612	0	0	68	1368	NaN	1	6	1209	0	609	6	1	0	0	0	0
4	4	25	7.0084e+05	6	2957	1	1	82	1240	1	1	5	1027	1	506	7	0	0	1	0	1
4	4	26	7.1754e+05	70	2919	0	0	56	1896	0	0	7	1892	1	630	5	1	0	0	0	1
4	4	27	7.3478e+05	20	2728	1	2	22	2520	0	0	5	2008	1	420	2	0	0	1	0	1
4	4	28	7.4891e+05	56	2952	0	0	62	2520	NaN	1	3	1174	0	616	6	0	1	0	0	0
4	4	29	7.6579e+05	43	2683	0	0	104	2520	NaN	1	6	4188	0	603	9	1	0	0	0	0
4	4	30	7.7981e+05	3	2909	1	1	41	2520	NaN	0	4	1128	0	503	4	0	0	0	1	0
4	4	31	7.9506e+05	39	2856	1	2	17	2520	NaN	0	6	2394	0	439	2	0	0	0	1	0
4	4	32	8.1222e+05	59	2890	0	0	31	1935	0	0	4	2335	1	619	3	1	0	0	0	1
4	4	33	8.2832e+05	41	2798	0	0	2	1935	NaN	1	3	3325	0	601	1	0	1	0	0	0
4	4	34	8.422e+05	32	2833	1	2	47	1935	NaN	0	6	1040	0	432	4	0	0	1	0	0
4	4	35	8.5798e+05	79	2929	0	0	20	1632	0	0	6	1225	1	639	2	1	0	0	0	1
4	4	36	8.7194e+05	14	2634	1	2	59	1632	NaN	1	5	1309	0	414	5	0	0	1	0	0
4	4	37	8.8589e+05	58	2669	0	0	97	1632	NaN	1	4	1279	0	618	9	0	1	0	0	0
4	4	38	9.0062e+05	64	2796	0	0	79	1632	NaN	0	6	1940	0	624	7	1	0	0	0	0
4	4	39	9.1698e+05	5	2973	1	1	28	1632	NaN	1	6	3392	0	505	3	0	0	0	1	0
4	4	40	9.3167e+05	60	2511	0	0	115	1632	NaN	1	7	2181	0	620	10	1	0	0	0	0
4	4	41	9.5067e+05	45	2759	0	0	14	1720	1	1	4	1044	1	605	2	0	1	0	0	1
4	4	42	9.6473e+05	31	2875	1	2	76	1720	NaN	0	6	1188	0	431	7	0	0	0	1	0
4	4	43	9.8177e+05	33	2887	1	2	106	1720	NaN	1	3	4170	0	433	9	0	0	1	0	0
4	4	44	9.9565e+05	21	2505	1	2	95	1720	NaN	1	6	1383	0	421	8	0	0	1	0	0
4	4	45	1.0098e+06	52	2842	0	0	13	1720	NaN	1	4	1351	0	612	2	0	1	0	0	0
4	4	46	1.0256e+06	44	2757	0	0	37	1632	0	0	6	1428	1	604	4	0	1	0	0	1
4	4	47	1.0408e+06	76	2727	0	0	55	1632	NaN	1	5	2461	0	636	5	1	0	0	0	0
4	4	48	1.0601e+06	12	2869	1	1	113	2664	0	0	7	3744	1	512	10	0	0	0	1	1
4	4	49	1.0763e+06	57	2919	0	0	98	2664	NaN	0	6	3316	0	617	9	0	1	0	0	0
4	4	50	1.0927e+06	38	2713	1	1	11	1584	0	1	7	2051	0	538	1	0	0	1	0	1
4	4	51	1.1072e+06	11	2797	1	2	64	1584	NaN	0	6	1755	0	411	6	0	0	0	1	0
4	4	52	1.1237e+06	17	2615	1	2	52	1584	NaN	1	5	3917	0	417	5	0	0	0	1	0
4	4	53	1.1393e+06	48	2621	0	0	103	1584	NaN	0	5	2985	0	608	9	1	0	0	0	0
4	4	54	1.1539e+06	75	2883	0	0	109	1584	NaN	0	4	1703	0	635	10	0	1	0	0	0
4	4	55	1.1712e+06	24	2835	1	1	94	1440	0	0	5	2969	1	524	8	0	0	1	0	1
4	4	56	1.1877e+06	63	2664	0	0	43	1440	NaN	1	5	3872	0	623	4	1	0	0	0	0
4	4	57	1.2063e+06	80	2810	0	0	32	1560	0	1	6	4302	0	640	3	1	0	0	0	1
4	4	58	1.2213e+06	27	2821	1	1	112	1560	NaN	0	7	2155	0	527	10	0	0	0	1	0
4	4	59	1.2369e+06	9	2842	1	1	88	1560	NaN	1	6	2780	0	509	8	0	0	0	1	0
4	4	60	1.2534e+06	35	2721	1	1	101	1559	0	0	5	2249	1	535	9	0	0	0	1	1
4	4	61	1.2712e+06	50	2652	0	0	80	1559	NaN	0	5	1978	0	610	7	1	0	0	0	0
4	4	62	1.2863e+06	30	2551	1	1	53	1559	NaN	1	5	2557	0	530	5	0	0	0	1	0
4	4	63	1.3001e+06	42	2583	0	0	19	1559	NaN	0	3	1175	0	602	2	1	0	0	0	0
4	4	64	1.3146e+06	25	2799	1	2	100	1559	NaN	1	4	1736	0	425	9	0	0	0	1	0
4	4	65	1.3295e+06	67	2977	0	0	7	1559	NaN	1	5	1869	0	627	1	1	0	0	0	0
4	4	66	1.3432e+06	47	2701	0	0	110	1559	NaN	1	2	1095	0	607	10	0	1	0	0	0
4	4	67	1.3588e+06	71	2576	0	0	67	1559	NaN	0	6	2988	0	631	6	1	0	0	0	0
4	4	68	1.3726e+06	16	2683	1	2	16	1559	NaN	0	5	1075	0	416	2	0	0	0	1	0
4	4	69	1.3909e+06	68	2618	0	0	50	2376	0	0	6	3342	1	628	5	0	1	0	0	1
4	4	70	1.4064e+06	1	2742	1	2	119	1344	0	1	6	1461	0	401	10	0	0	1	0	1
4	4	71	1.424e+06	26	2605	1	1	107	1608	0	1	5	3398	0	526	9	0	0	1	0	1
4	4	72	1.4381e+06	23	2791	1	1	35	1608	NaN	0	4	1238	0	523	3	0	0	1	0	0
4	4	73	1.4536e+06	51	2721	0	0	49	1608	NaN	0	5	2801	0	611	5	0	1	0	0	0
4	4	74	1.4684e+06	53	2938	0	0	86	1608	NaN	0	4	1892	0	613	8	0	1	0	0	0
4	4	75	1.4844e+06	78	2702	0	0	1	1408	0	1	5	1884	0	638	1	0	1	0	0	1
4	4	76	1.4996e+06	8	2746	1	2	83	1408	NaN	0	4	2412	0	408	7	0	0	1	0	0
4	4	77	1.5187e+06	40	2973	1	1	46	1408	NaN	0	6	6220	0	540	4	0	0	1	0	0
4	4	78	1.5361e+06	72	2943	0	0	85	1816	1	1	6	2583	1	632	8	0	1	0	0	1
4	4	79	1.5534e+06	28	2867	1	1	4	2208	0	0	7	2262	1	528	1	0	0	0	1	1
4	4	80	1.5695e+06	15	2512	1	2	77	1808	0	0	6	1791	1	415	7	0	0	0	1	1
5	5	1	1.9733e+06	56	2738	0	0	98	1696	NaN	1	2	2264	0	616	9	0	1	0	0	0
5	5	2	1.9877e+06	62	2506	0	0	104	1696	NaN	0	7	1930	0	622	9	1	0	0	0	0
5	5	3	2.0099e+06	21	2833	1	2	41	5000	0	1	6	4363	0	421	4	0	0	0	1	1
5	5	4	2.0259e+06	35	2716	1	1	22	2112	0	0	7	1169	1	535	2	0	0	1	0	1
5	5	5	2.0423e+06	59	2895	0	0	86	1928	0	0	2	1555	1	619	8	0	1	0	0	1
5	5	6	2.0606e+06	63	2509	0	0	7	1848	1	1	6	3956	1	623	1	1	0	0	0	1
5	5	7	2.0752e+06	60	2873	0	0	97	1848	NaN	1	2	1778	0	620	9	0	1	0	0	0
5	5	8	2.0893e+06	36	2609	1	2	76	1848	NaN	0	3	1466	0	436	7	0	0	0	1	0
5	5	9	2.1037e+06	18	2912	1	2	118	1848	NaN	1	6	1509	0	418	10	0	0	1	0	0
5	5	10	2.1192e+06	73	2904	0	0	14	1600	0	0	1	981	1	633	2	0	1	0	0	1
5	5	11	2.1329e+06	19	2793	1	1	100	1600	NaN	0	2	918	0	519	9	0	0	0	1	0
5	5	12	2.1479e+06	26	2799	1	1	58	1600	NaN	1	7	2242	0	526	5	0	0	1	0	0
5	5	13	2.1622e+06	57	2767	0	0	43	1600	NaN	0	6	1466	0	617	4	1	0	0	0	0
5	5	14	2.1783e+06	11	2878	1	2	119	1648	0	0	6	1557	1	411	10	0	0	1	0	1
5	5	15	2.1921e+06	8	2743	1	2	83	1648	NaN	0	5	1152	0	408	7	0	0	1	0	0
5	5	16	2.2058e+06	61	2666	0	0	13	1648	NaN	1	2	1016	0	621	2	0	1	0	0	0
5	5	17	2.2223e+06	70	2794	0	0	103	1648	NaN	0	5	3704	0	630	9	1	0	0	0	0
5	5	18	2.2371e+06	2	2813	1	2	65	1648	NaN	1	6	1997	0	402	6	0	0	0	1	0
5	5	19	2.2514e+06	13	2571	1	1	59	1648	NaN	1	6	1727	0	513	5	0	0	1	0	0
5	5	20	2.267e+06	80	2698	0	0	79	1512	0	1	4	1374	0	640	7	1	0	0	0	1
5	5	21	2.2938e+06	12	2919	1	2	16	1512	NaN	0	7	1446	0	412	2	0	0	0	1	0
5	5	22	2.3092e+06	10	2903	1	1	94	1512	NaN	1	6	2488	0	510	8	0	0	1	0	0
5	5	23	2.3224e+06	53	2812	0	0	50	1512	NaN	0	1	494	0	613	5	0	1	0	0	0
5	5	24	2.3358e+06	27	2781	1	2	70	1512	NaN	0	7	564	0	427	6	0	0	1	0	0
5	5	25	2.35e+06	38	2865	1	2	106	1512	NaN	1	6	1387	0	438	9	0	0	1	0	0
5	5	26	2.3633e+06	45	2734	0	0	92	1512	NaN	1	7	582	0	605	8	1	0	0	0	0
5	5	27	2.3788e+06	77	2783	0	0	26	1424	0	0	2	1288	1	637	3	0	1	0	0	1
5	5	28	2.3954e+06	20	2852	1	1	40	2135	0	0	5	1546	1	520	4	0	0	0	1	1
5	5	29	2.4103e+06	37	2619	1	1	71	1640	0	1	6	646	0	537	6	0	0	1	0	1
5	5	30	2.426e+06	68	2750	0	0	85	1704	0	0	4	1294	1	628	8	0	1	0	0	1
5	5	31	2.4418e+06	54	2604	0	0	80	1704	NaN	1	6	3158	0	614	7	1	0	0	0	0
5	5	32	2.4554e+06	75	2849	0	0	32	1704	NaN	0	6	734	0	635	3	1	0	0	0	0
5	5	33	2.4708e+06	31	2896	1	2	113	1624	0	0	6	919	1	431	10	0	0	0	1	1
5	5	34	2.4859e+06	71	2668	0	0	1	1695	0	0	2	791	1	631	1	0	1	0	0	1
5	5	35	2.5009e+06	33	2635	1	2	46	1695	NaN	1	4	2370	0	433	4	0	0	1	0	0
5	5	36	2.5141e+06	47	2570	0	0	25	1695	NaN	1	1	565	0	607	3	0	1	0	0	0
5	5	37	2.5276e+06	69	2749	0	0	67	1695	NaN	1	6	737	0	629	6	1	0	0	0	0
5	5	38	2.5431e+06	32	2752	1	2	112	1440	0	0	6	1374	1	432	10	0	0	0	1	1
5	5	39	2.5567e+06	14	2561	1	2	77	1440	NaN	1	5	1008	0	414	7	0	0	0	1	0
5	5	40	2.5713e+06	40	2537	1	1	35	1440	NaN	0	6	2099	0	540	3	0	0	1	0	0
5	5	41	2.596e+06	50	2760	0	0	61	1440	NaN	0	6	2206	0	610	6	0	1	0	0	0
5	5	42	2.6102e+06	9	2625	1	1	4	1440	NaN	1	6	1606	0	509	1	0	0	0	1	0
5	5	43	2.6264e+06	43	2974	0	0	19	1872	1	1	7	1447	1	603	2	1	0	0	0	1
5	5	44	2.6413e+06	79	2913	0	0	38	1552	0	0	2	439	1	639	4	0	1	0	0	1
5	5	45	2.6565e+06	55	2734	0	0	49	1392	0	0	3	1003	1	615	5	0	1	0	0	1
5	5	46	2.6699e+06	5	2702	1	1	34	1392	NaN	1	5	703	0	505	3	0	0	1	0	0
5	5	47	2.6843e+06	3	2877	1	1	10	1392	NaN	0	6	1576	0	503	1	0	0	1	0	0
5	5	48	2.6988e+06	34	2580	1	2	64	1376	1	1	6	579	1	434	6	0	0	0	1	1
5	5	49	2.7126e+06	42	2583	0	0	56	1376	NaN	0	7	1158	0	602	5	1	0	0	0	0
5	5	50	2.7261e+06	23	2815	1	1	23	1376	NaN	0	7	696	0	523	2	0	0	1	0	0
5	5	51	2.7398e+06	29	2550	1	1	28	1376	NaN	1	4	1127	0	529	3	0	0	0	1	0
5	5	52	2.7546e+06	49	2749	0	0	44	1303	1	1	7	748	1	609	4	1	0	0	0	1
5	5	53	2.7678e+06	24	2518	1	2	95	1303	NaN	0	7	749	0	424	8	0	0	1	0	0
5	5	54	2.7812e+06	76	2829	0	0	20	1303	NaN	1	7	543	0	636	2	1	0	0	0	0
5	5	55	2.7959e+06	25	2808	1	1	52	1303	NaN	1	4	1873	0	525	5	0	0	0	1	0
5	5	56	2.8092e+06	58	2737	0	0	74	1303	NaN	1	1	537	0	618	7	0	1	0	0	0
5	5	57	2.823e+06	15	2795	1	2	88	1303	NaN	0	6	1029	0	415	8	0	0	0	1	0
5	5	58	2.8372e+06	72	2585	0	0	109	1303	NaN	1	3	1685	0	632	10	0	1	0	0	0
5	5	59	2.8503e+06	7	2615	1	1	53	1303	NaN	0	6	458	0	507	5	0	0	0	1	0
5	5	60	2.8635e+06	6	2644	1	2	47	1303	NaN	1	6	591	0	406	4	0	0	1	0	0
5	5	61	2.8841e+06	39	2585	1	1	89	1303	NaN	0	7	718	0	539	8	0	0	0	1	0
5	5	62	2.8975e+06	46	2569	0	0	62	1303	NaN	0	2	802	0	606	6	0	1	0	0	0
5	5	63	2.9111e+06	48	2952	0	0	8	1303	NaN	0	7	637	0	608	1	1	0	0	0	0
5	5	64	2.9244e+06	67	2702	0	0	37	1303	NaN	1	1	632	0	627	4	0	1	0	0	0
5	5	65	2.9396e+06	28	2866	1	1	29	1303	NaN	0	5	2372	0	528	3	0	0	0	1	0
5	5	66	2.9555e+06	22	2821	1	1	17	1704	1	1	6	1405	1	522	2	0	0	0	1	1
5	5	67	2.9691e+06	17	2933	1	2	11	1704	NaN	1	6	620	0	417	1	0	0	1	0	0
5	5	68	2.9836e+06	44	2926	0	0	115	1704	NaN	0	6	1615	0	604	10	1	0	0	0	0
5	5	69	2.9972e+06	64	2944	0	0	68	1704	NaN	0	7	681	0	624	6	1	0	0	0	0
5	5	70	3.0107e+06	16	2573	1	1	101	1704	NaN	0	7	856	0	516	9	0	0	0	1	0
5	5	71	3.0257e+06	41	2740	0	0	2	1576	0	1	1	720	0	601	1	0	1	0	0	1
5	5	72	3.0403e+06	51	2798	0	0	73	1368	0	0	2	485	1	611	7	0	1	0	0	1
5	5	73	3.0532e+06	52	2561	0	0	116	1368	NaN	1	7	342	0	612	10	1	0	0	0	0
5	5	74	3.0672e+06	1	2612	1	1	107	1368	NaN	1	6	1312	0	501	9	0	0	1	0	0
5	5	75	3.0861e+06	65	2567	0	0	31	2944	1	1	6	3429	1	625	3	1	0	0	0	1
5	5	76	3.0994e+06	4	2865	1	2	5	2944	NaN	0	7	413	0	404	1	0	0	0	1	0
5	5	77	3.1138e+06	66	2897	0	0	91	2944	NaN	0	6	1497	0	626	8	1	0	0	0	0
5	5	78	3.1311e+06	78	2986	0	0	55	2312	0	1	7	2046	0	638	5	1	0	0	0	1
5	5	79	3.1458e+06	30	2754	1	2	82	1264	1	1	2	683	1	430	7	0	0	1	0	1
5	5	80	3.1618e+06	74	2648	0	0	110	1800	1	1	5	1531	1	634	10	0	1	0	0	1
6	6	1	4.1605e+05	56	2662	0	0	98	2768	NaN	1	5	3554	0	616	9	0	1	0	0	0
6	6	2	4.3137e+05	62	2886	0	0	104	2768	NaN	0	7	2441	0	622	9	1	0	0	0	0
6	6	3	4.4946e+05	21	2506	1	1	41	2160	1	1	6	3420	1	521	4	0	0	0	1	1
6	6	4	4.6832e+05	35	2797	1	2	22	1736	0	0	6	4341	1	435	2	0	0	1	0	1
6	6	5	4.8464e+05	59	2609	0	0	86	1816	0	0	3	1899	1	619	8	0	1	0	0	1
6	6	6	5.0515e+05	63	2783	0	0	7	3176	0	1	6	4543	0	623	1	1	0	0	0	1
6	6	7	5.2107e+05	60	2789	0	0	97	3176	NaN	1	5	3140	0	620	9	0	1	0	0	0
6	6	8	5.3818e+05	36	2882	1	1	76	3176	NaN	0	6	4219	0	536	7	0	0	0	1	0
6	6	9	5.5286e+05	18	2910	1	1	118	3176	NaN	1	7	1784	0	518	10	0	0	1	0	0
6	6	10	5.6854e+05	73	2502	0	0	14	2039	1	0	2	1141	0	633	2	0	1	0	0	1
6	6	11	5.8298e+05	19	2916	1	2	100	2039	NaN	0	6	1529	0	419	9	0	0	0	1	0
6	6	12	5.9804e+05	26	2542	1	2	58	2039	NaN	1	6	2519	0	426	5	0	0	1	0	0
6	6	13	6.1579e+05	57	2661	0	0	43	2039	NaN	0	5	5105	0	617	4	1	0	0	0	0
6	6	14	6.3498e+05	11	2893	1	1	119	3824	1	0	7	2490	0	511	10	0	0	1	0	1
6	6	15	6.5314e+05	8	2565	1	1	83	3824	NaN	0	6	5608	0	508	7	0	0	1	0	0
6	6	16	6.6885e+05	61	2650	0	0	13	3824	NaN	1	5	3054	0	621	2	0	1	0	0	0
6	6	17	6.8522e+05	70	2998	0	0	103	3824	NaN	0	5	3389	0	630	9	1	0	0	0	0
6	6	18	7.0202e+05	2	2501	1	1	65	3824	NaN	1	5	4290	0	502	6	0	0	0	1	0
6	6	19	7.1677e+05	13	2891	1	2	59	3824	NaN	1	7	1860	0	413	5	0	0	1	0	0
6	6	20	7.3436e+05	80	2677	0	0	79	1320	1	1	6	3590	1	640	7	1	0	0	0	1
6	6	21	7.5964e+05	12	2810	1	1	16	1320	NaN	0	6	2308	0	512	2	0	0	0	1	0
6	6	22	7.7526e+05	10	2567	1	2	94	1320	NaN	1	6	3049	0	410	8	0	0	1	0	0
6	6	23	7.9094e+05	53	2656	0	0	50	1320	NaN	0	5	3030	0	613	5	0	1	0	0	0
6	6	24	8.059e+05	27	2786	1	1	70	1320	NaN	0	7	2174	0	527	6	0	0	1	0	0
6	6	25	8.2307e+05	38	2562	1	1	106	1320	NaN	1	6	4609	0	538	9	0	0	1	0	0
6	6	26	8.381e+05	45	2578	0	0	92	1320	NaN	1	7	2458	0	605	8	1	0	0	0	0
6	6	27	8.5975e+05	77	2676	0	0	26	1744	0	0	5	7238	1	637	3	0	1	0	0	1
6	6	28	8.763e+05	20	2507	1	2	40	2176	1	0	7	1867	0	420	4	0	0	0	1	1
6	6	29	8.9179e+05	37	2565	1	2	71	1248	1	1	7	1675	1	437	6	0	0	1	0	1
6	6	30	9.1314e+05	68	2562	0	0	85	2591	1	0	5	6193	0	628	8	0	1	0	0	1
6	6	31	9.2832e+05	54	2833	0	0	80	2591	NaN	1	6	2352	0	614	7	1	0	0	0	0
6	6	32	9.4346e+05	75	2693	0	0	32	2591	NaN	0	7	2464	0	635	3	1	0	0	0	0
6	6	33	9.6341e+05	31	2638	1	1	113	3408	0	0	7	3908	1	531	10	0	0	0	1	1
6	6	34	9.82e+05	71	2623	0	0	1	2344	1	0	2	3624	0	631	1	0	1	0	0	1
6	6	35	9.9959e+05	33	2705	1	1	46	2344	NaN	1	5	4893	0	533	4	0	0	1	0	0
6	6	36	1.0148e+06	47	2890	0	0	25	2344	NaN	1	2	2335	0	607	3	0	1	0	0	0
6	6	37	1.0293e+06	69	2968	0	0	67	2344	NaN	1	7	1523	0	629	6	1	0	0	0	0
6	6	38	1.0486e+06	32	2742	1	1	112	2120	0	0	4	4465	1	532	10	0	0	0	1	1
6	6	39	1.0666e+06	14	2890	1	1	77	2120	NaN	1	5	5047	0	514	7	0	0	0	1	0
6	6	40	1.0852e+06	40	2768	1	2	35	2120	NaN	0	6	5879	0	440	3	0	0	1	0	0
6	6	41	1.1338e+06	50	2959	0	0	61	2120	NaN	0	3	3665	0	610	6	0	1	0	0	0
6	6	42	1.1487e+06	9	2986	1	2	4	2120	NaN	1	6	1919	0	409	1	0	0	0	1	0
6	6	43	1.1655e+06	43	2686	0	0	19	1424	1	1	6	2680	1	603	2	1	0	0	0	1
6	6	44	1.1851e+06	79	2960	0	0	38	1920	0	0	2	4734	1	639	4	0	1	0	0	1
6	6	45	1.2052e+06	55	2922	0	0	49	1864	0	0	3	5345	1	615	5	0	1	0	0	1
6	6	46	1.2204e+06	5	2878	1	2	34	1864	NaN	1	5	2301	0	405	3	0	0	1	0	0
6	6	47	1.2342e+06	3	2779	1	2	10	1864	NaN	0	7	1100	0	403	1	0	0	1	0	0
6	6	48	1.2539e+06	34	2501	1	1	64	1367	1	1	6	5813	1	534	6	0	0	0	1	1
6	6	49	1.2687e+06	42	2810	0	0	56	1367	NaN	0	7	1990	0	602	5	1	0	0	0	0
6	6	50	1.2824e+06	23	2804	1	2	23	1367	NaN	0	7	838	0	423	2	0	0	1	0	0
6	6	51	1.2976e+06	29	2583	1	2	28	1367	NaN	1	5	2646	0	429	3	0	0	0	1	0
6	6	52	1.3138e+06	49	2821	0	0	44	1368	1	1	7	2036	1	609	4	1	0	0	0	1
6	6	53	1.3294e+06	24	2809	1	1	95	1368	NaN	0	6	2821	0	524	8	0	0	1	0	0
6	6	54	1.345e+06	76	2743	0	0	20	1368	NaN	1	6	2863	0	636	2	1	0	0	0	0
6	6	55	1.3603e+06	25	2803	1	2	52	1368	NaN	1	5	2493	0	425	5	0	0	0	1	0
6	6	56	1.3767e+06	58	2881	0	0	74	1368	NaN	1	4	3527	0	618	7	0	1	0	0	0
6	6	57	1.3941e+06	15	2767	1	1	88	1368	NaN	0	6	4580	0	515	8	0	0	0	1	0
6	6	58	1.4083e+06	72	2747	0	0	109	1368	NaN	1	2	1455	0	632	10	0	1	0	0	0
6	6	59	1.4224e+06	7	2603	1	2	53	1368	NaN	0	7	1566	0	407	5	0	0	0	1	0
6	6	60	1.4398e+06	6	2936	1	1	47	1368	NaN	1	5	4427	0	506	4	0	0	1	0	0
6	6	61	1.4672e+06	39	2980	1	2	89	1368	NaN	0	7	1476	0	439	8	0	0	0	1	0
6	6	62	1.4826e+06	46	2754	0	0	62	1368	NaN	0	6	2634	0	606	6	0	1	0	0	0
6	6	63	1.4976e+06	48	2652	0	0	8	1368	NaN	0	6	2344	0	608	1	1	0	0	0	0
6	6	64	1.5119e+06	67	2739	0	0	37	1368	NaN	1	2	1565	0	627	4	0	1	0	0	0
6	6	65	1.5322e+06	28	2993	1	2	29	1368	NaN	0	3	7279	0	428	3	0	0	0	1	0
6	6	66	1.5511e+06	22	2604	1	2	17	2408	1	1	6	3869	1	422	2	0	0	0	1	1
6	6	67	1.5658e+06	17	2841	1	1	11	2408	NaN	1	7	1865	0	517	1	0	0	1	0	0
6	6	68	1.5812e+06	44	2912	0	0	115	2408	NaN	0	7	2499	0	604	10	1	0	0	0	0
6	6	69	1.5964e+06	64	2613	0	0	68	2408	NaN	0	6	2607	0	624	6	1	0	0	0	0
6	6	70	1.6107e+06	16	2588	1	2	101	2408	NaN	0	7	1784	0	416	9	0	0	0	1	0
6	6	71	1.6333e+06	41	2737	0	0	2	1903	1	1	4	7932	1	601	1	0	1	0	0	1
6	6	72	1.6494e+06	51	2630	0	0	73	2304	0	0	3	1163	1	611	7	0	1	0	0	1
6	6	73	1.6656e+06	52	2699	0	0	116	2304	NaN	1	6	3574	0	612	10	1	0	0	0	0
6	6	74	1.6797e+06	1	2877	1	2	107	2304	NaN	1	5	1180	0	401	9	0	0	1	0	0
6	6	75	1.7008e+06	65	2866	0	0	31	3768	0	1	4	4466	0	625	3	1	0	0	0	1
6	6	76	1.7173e+06	4	2595	1	1	5	3768	NaN	0	6	3922	0	504	1	0	0	0	1	0
6	6	77	1.7328e+06	66	2973	0	0	91	3768	NaN	0	7	2479	0	626	8	1	0	0	0	0
6	6	78	1.7517e+06	78	2665	0	0	55	1695	0	1	5	4562	0	638	5	1	0	0	0	1
6	6	79	1.7703e+06	30	2916	1	1	82	3344	1	1	5	2331	1	530	7	0	0	1	0	1
6	6	80	1.7879e+06	74	2529	0	0	110	2055	0	1	2	3068	0	634	10	0	1	0	0	1
7	7	1	1.7955e+06	69	2777	0	0	49	1776	1	1	2	1138	1	629	5	0	1	0	0	1
7	7	2	1.8113e+06	65	2982	0	0	110	1776	NaN	1	5	2751	0	625	10	0	1	0	0	0
7	7	3	1.8258e+06	13	2844	1	1	64	1776	NaN	1	2	1736	0	513	6	0	0	0	1	0
7	7	4	1.8416e+06	16	2879	1	2	101	1488	0	0	3	1344	1	416	9	0	0	0	1	1
7	7	5	1.859e+06	74	2898	0	0	14	1919	1	1	3	2685	1	634	2	0	1	0	0	1
7	7	6	1.8752e+06	52	2702	0	0	38	1776	1	1	3	1697	1	612	4	0	1	0	0	1
7	7	7	1.8936e+06	45	2641	0	0	115	1776	NaN	1	6	5709	0	605	10	1	0	0	0	0
7	7	8	1.9122e+06	35	2825	1	2	100	1776	NaN	0	2	5760	0	435	9	0	0	0	1	0
7	7	9	1.9362e+06	15	2699	1	2	71	2544	0	0	5	8845	1	415	6	0	0	1	0	1
7	7	10	1.9611e+06	19	2851	1	1	46	2544	NaN	0	NaN	10009	0	519	4	0	0	1	0	0
7	7	11	1.9744e+06	61	2747	0	0	31	2544	NaN	1	2	567	0	621	3	1	0	0	0	0
7	7	12	1.9913e+06	48	2842	0	0	74	2544	NaN	0	3	4032	0	608	7	0	1	0	0	0
7	7	13	2.0099e+06	40	2711	1	2	94	2544	NaN	0	3	5850	0	440	8	0	0	1	0	0
7	7	14	2.0245e+06	70	2861	0	0	44	2544	NaN	0	7	1847	0	630	4	1	0	0	0	0
7	7	15	2.0436e+06	2	2715	1	1	29	2544	NaN	1	3	6378	0	502	3	0	0	0	1	0
7	7	16	2.0638e+06	18	2850	1	1	58	2624	1	1	6	4657	1	518	5	0	0	1	0	1
7	7	17	2.0812e+06	62	2523	0	0	79	2624	NaN	0	5	4890	0	622	7	1	0	0	0	0
7	7	18	2.0998e+06	31	2915	1	1	10	2624	NaN	0	6	5683	0	531	1	0	0	1	0	0
7	7	19	2.1181e+06	29	2841	1	2	47	1424	1	1	6	4087	1	429	4	0	0	1	0	1
7	7	20	2.1349e+06	75	2969	0	0	55	2192	0	0	7	1620	1	635	5	1	0	0	0	1
7	7	21	2.1676e+06	23	2772	1	1	28	1624	0	0	2	2252	1	523	3	0	0	0	1	1
7	7	22	2.1818e+06	6	2663	1	1	16	1624	NaN	1	6	1576	0	506	2	0	0	0	1	0
7	7	23	2.1965e+06	79	2962	0	0	37	1624	NaN	0	2	1739	0	639	4	0	1	0	0	0
7	7	24	2.2137e+06	9	2977	1	2	4	1624	NaN	1	3	4247	0	409	1	0	0	0	1	0
7	7	25	2.2296e+06	39	2830	1	2	107	1224	0	0	3	1862	1	439	9	0	0	1	0	1
7	7	26	2.246e+06	58	2615	0	0	19	2272	1	1	7	1482	1	618	2	1	0	0	0	1
7	7	27	2.2613e+06	73	2981	0	0	68	2272	NaN	0	5	2359	0	633	6	1	0	0	0	0
7	7	28	2.275e+06	14	2656	1	2	41	2272	NaN	1	1	1103	0	414	4	0	0	0	1	0
7	7	29	2.29e+06	43	2686	0	0	1	1248	1	1	1	992	1	603	1	0	1	0	0	1
7	7	30	2.3068e+06	26	2572	1	2	17	1248	NaN	1	7	4312	0	426	2	0	0	0	1	0
7	7	31	2.3259e+06	4	2826	1	2	95	3776	0	0	2	2418	1	404	8	0	0	1	0	1
7	7	32	2.3428e+06	7	2727	1	1	35	3776	NaN	0	4	4263	0	507	3	0	0	1	0	0
7	7	33	2.3577e+06	67	2548	0	0	2	3776	NaN	1	3	2302	0	627	1	0	1	0	0	0
7	7	34	2.3728e+06	34	2961	1	2	118	3776	NaN	1	6	2189	0	434	10	0	0	1	0	0
7	7	35	2.392e+06	68	2500	0	0	98	1336	0	0	3	5313	1	628	9	0	1	0	0	1
7	7	36	2.4129e+06	5	2542	1	1	59	1856	1	1	5	6491	1	505	5	0	0	1	0	1
7	7	37	2.43e+06	63	2651	0	0	80	1856	NaN	1	5	4467	0	623	7	1	0	0	0	0
7	7	38	2.4457e+06	50	2538	0	0	7	1856	NaN	0	6	3148	0	610	1	1	0	0	0	0
7	7	39	2.4629e+06	49	2561	0	0	67	1560	1	1	6	3129	1	609	6	1	0	0	0	1
7	7	40	2.4786e+06	38	2549	1	2	23	1560	NaN	1	3	3095	0	438	2	0	0	1	0	0
7	7	41	2.5555e+06	71	2681	0	0	73	1560	NaN	0	2	2499	0	631	7	0	1	0	0	0
7	7	42	2.5706e+06	46	2910	0	0	97	1560	NaN	0	2	2196	0	606	9	0	1	0	0	0
7	7	43	2.5863e+06	11	2693	1	1	5	1560	NaN	0	3	3017	0	511	1	0	0	0	1	0
7	7	44	2.6011e+06	80	2716	0	0	13	1560	NaN	1	5	2028	0	640	2	0	1	0	0	0
7	7	45	2.6194e+06	30	2960	1	1	83	1560	NaN	1	6	5373	0	530	7	0	0	1	0	0
7	7	46	2.6363e+06	66	2771	0	0	92	1560	0	0	6	2528	1	626	8	1	0	0	0	1
7	7	47	2.651e+06	76	2644	0	0	25	1560	NaN	1	3	2140	0	636	3	0	1	0	0	0
7	7	48	2.6666e+06	56	2991	0	0	50	1560	NaN	1	2	2615	0	616	5	0	1	0	0	0
7	7	49	2.6845e+06	12	2656	1	1	82	1560	NaN	0	6	5173	0	512	7	0	0	1	0	0
7	7	50	2.6993e+06	60	2712	0	0	62	1560	NaN	1	2	2146	0	620	6	0	1	0	0	0
7	7	51	2.7127e+06	41	2613	0	0	91	1560	NaN	1	7	749	0	601	8	1	0	0	0	0
7	7	52	2.7312e+06	33	2675	1	2	52	1560	NaN	1	4	5901	0	433	5	0	0	0	1	0
7	7	53	2.7459e+06	44	2640	0	0	116	1560	NaN	0	6	1999	0	604	10	1	0	0	0	0
7	7	54	2.7602e+06	32	2736	1	1	70	1560	NaN	0	5	1563	0	532	6	0	0	1	0	0
7	7	55	2.7741e+06	25	2762	1	2	11	1560	NaN	1	3	1134	0	425	1	0	0	1	0	0
7	7	56	2.7889e+06	24	2873	1	2	76	1424	0	0	1	551	1	424	7	0	0	0	1	1
7	7	57	2.803e+06	78	2736	0	0	85	1424	NaN	1	3	1411	0	638	8	0	1	0	0	0
7	7	58	2.8207e+06	20	2793	1	1	112	1424	NaN	0	5	4859	0	520	10	0	0	0	1	0
7	7	59	2.838e+06	51	2626	0	0	104	1424	NaN	0	5	4657	0	611	9	1	0	0	0	0
7	7	60	2.8517e+06	55	2892	0	0	32	1424	NaN	0	2	859	0	615	3	1	0	0	0	0
7	7	61	2.8972e+06	17	2997	1	2	77	1424	NaN	1	1	2716	0	417	7	0	0	0	1	0
7	7	62	2.9112e+06	10	2642	1	2	119	1424	NaN	1	2	1423	0	410	10	0	0	1	0	0
7	7	63	2.9258e+06	3	2597	1	1	65	1424	NaN	0	5	1990	0	503	6	0	0	0	1	0
7	7	64	2.9411e+06	54	2678	0	0	103	1424	NaN	1	6	2637	0	614	9	1	0	0	0	0
7	7	65	2.9575e+06	27	2673	1	1	89	1424	NaN	0	5	3665	0	527	8	0	0	0	1	0
7	7	66	2.9785e+06	22	2633	1	1	113	2120	1	1	6	6237	1	522	10	0	0	0	1	1
7	7	67	2.9921e+06	53	2740	0	0	61	2120	NaN	0	2	955	0	613	6	0	1	0	0	0
7	7	68	3.0053e+06	37	2520	1	1	34	2120	NaN	1	1	640	0	537	3	0	0	1	0	0
7	7	69	3.0232e+06	47	2621	0	0	86	1968	1	1	4	3278	1	607	8	0	1	0	0	1
7	7	70	3.0392e+06	8	2511	1	1	40	1968	NaN	0	7	3537	0	508	4	0	0	0	1	0
7	7	71	3.0558e+06	36	2681	1	1	22	1968	NaN	0	4	3881	0	536	2	0	0	1	0	0
7	7	72	3.0731e+06	1	2964	1	2	106	1632	1	1	5	2768	1	401	9	0	0	1	0	1
7	7	73	3.0878e+06	57	2535	0	0	26	1848	0	0	2	347	1	617	3	0	1	0	0	1
7	7	74	3.1076e+06	64	2910	0	0	8	5080	0	0	5	1808	1	624	1	1	0	0	0	1
7	7	75	3.1222e+06	77	2747	0	0	56	5080	NaN	0	4	1831	0	637	5	1	0	0	0	0
7	7	76	3.1403e+06	21	2980	1	2	88	2576	1	1	6	2616	1	421	8	0	0	0	1	1
7	7	77	3.1538e+06	72	2738	0	0	43	2576	NaN	1	7	683	0	632	4	1	0	0	0	0
7	7	78	3.1685e+06	42	2568	0	0	20	1608	0	0	6	594	1	602	2	1	0	0	0	1
7	7	79	3.1842e+06	59	2978	0	0	109	1600	0	0	2	1148	1	619	10	0	1	0	0	1
7	7	80	3.1986e+06	28	2567	1	2	53	1600	NaN	0	5	1783	0	428	5	0	0	0	1	0
8	8	1	2.8249e+05	69	2843	0	0	49	992	1	1	1	259	1	629	5	0	1	0	0	1
8	8	2	2.962e+05	65	2866	0	0	110	992	NaN	1	2	839	0	625	10	0	1	0	0	0
8	8	3	3.1024e+05	13	2809	1	2	64	992	NaN	1	6	1247	0	413	6	0	0	0	1	0
8	8	4	3.2612e+05	16	2892	1	1	101	1872	1	0	7	1121	0	516	9	0	0	0	1	1
8	8	5	3.402e+05	74	2902	0	0	14	872	1	1	1	302	1	634	2	0	1	0	0	1
8	8	6	3.5372e+05	52	2585	0	0	38	648	1	1	1	280	1	612	4	0	1	0	0	1
8	8	7	3.674e+05	45	2981	0	0	115	648	NaN	1	7	700	0	605	10	1	0	0	0	0
8	8	8	3.8087e+05	35	2845	1	1	100	648	NaN	0	6	639	0	535	9	0	0	0	1	0
8	8	9	3.9523e+05	15	2586	1	1	71	1496	0	0	1	270	1	515	6	0	0	1	0	1
8	8	10	4.0922e+05	19	2741	1	2	46	1496	NaN	0	7	1251	0	419	4	0	0	1	0	0
8	8	11	4.2365e+05	61	2838	0	0	31	1496	NaN	1	7	1600	0	621	3	1	0	0	0	0
8	8	12	4.3681e+05	48	2831	0	0	74	1496	NaN	0	1	327	0	608	7	0	1	0	0	0
8	8	13	4.5043e+05	40	2984	1	1	94	1496	NaN	0	7	635	0	540	8	0	0	1	0	0
8	8	14	4.6374e+05	70	2996	0	0	44	1496	NaN	0	7	330	0	630	4	1	0	0	0	0
8	8	15	4.7826e+05	2	2934	1	2	29	1496	NaN	1	3	1576	0	402	3	0	0	0	1	0
8	8	16	4.9261e+05	18	2734	1	2	58	1168	1	1	7	445	1	418	5	0	0	1	0	1
8	8	17	5.0694e+05	62	2638	0	0	79	1168	NaN	0	5	1698	0	622	7	1	0	0	0	0
8	8	18	5.2051e+05	31	2669	1	2	10	1168	NaN	0	7	901	0	431	1	0	0	1	0	0
8	8	19	5.3511e+05	29	2564	1	1	47	728	1	1	7	1323	1	529	4	0	0	1	0	1
8	8	20	5.4992e+05	75	2536	0	0	55	992	0	0	7	1284	1	635	5	1	0	0	0	1
8	8	21	5.6729e+05	23	2578	1	2	28	936	0	0	7	700	1	423	3	0	0	0	1	1
8	8	22	5.8031e+05	6	2620	1	2	16	936	NaN	1	7	403	0	406	2	0	0	0	1	0
8	8	23	5.9346e+05	79	2880	0	0	37	936	NaN	0	1	288	0	639	4	0	1	0	0	0
8	8	24	6.0642e+05	9	2543	1	1	4	936	NaN	1	7	432	0	509	1	0	0	0	1	0
8	8	25	6.2034e+05	39	2599	1	1	107	792	0	0	1	528	1	539	9	0	0	1	0	1
8	8	26	6.3418e+05	58	2761	0	0	19	776	1	1	7	317	1	618	2	1	0	0	0	1
8	8	27	6.484e+05	73	2643	0	0	68	776	NaN	0	7	1584	0	633	6	1	0	0	0	0
8	8	28	6.6412e+05	14	2780	1	1	41	776	NaN	1	7	2955	0	514	4	0	0	0	1	0
8	8	29	6.7811e+05	43	2788	0	0	1	944	1	1	1	262	1	603	1	0	1	0	0	1
8	8	30	6.9109e+05	26	2774	1	1	17	944	NaN	1	7	207	0	526	2	0	0	0	1	0
8	8	31	7.0595e+05	4	2894	1	1	95	1480	1	0	1	484	0	504	8	0	0	1	0	1
8	8	32	7.204e+05	7	2833	1	2	35	1480	NaN	0	3	1620	0	407	3	0	0	1	0	0
8	8	33	7.3318e+05	67	2524	0	0	2	1480	NaN	1	1	263	0	627	1	0	1	0	0	0
8	8	34	7.4649e+05	34	2979	1	1	118	1480	NaN	1	7	343	0	534	10	0	0	1	0	0
8	8	35	7.6188e+05	68	2977	0	0	98	1288	0	0	1	1131	1	628	9	0	1	0	0	1
8	8	36	7.756e+05	5	2529	1	2	59	696	1	1	1	510	1	405	5	0	0	1	0	1
8	8	37	7.8953e+05	63	2840	0	0	80	696	NaN	1	7	1101	0	623	7	1	0	0	0	0
8	8	38	8.0274e+05	50	2767	0	0	7	696	NaN	0	7	443	0	610	1	1	0	0	0	0
8	8	39	8.1659e+05	49	2874	0	0	67	568	1	1	7	414	1	609	6	1	0	0	0	1
8	8	40	8.2958e+05	38	2671	1	1	23	568	NaN	1	7	317	0	538	2	0	0	1	0	0
8	8	41	8.4498e+05	71	2666	0	0	73	568	NaN	0	1	268	0	631	7	0	1	0	0	0
8	8	42	8.5798e+05	46	2796	0	0	97	568	NaN	0	1	218	0	606	9	0	1	0	0	0
8	8	43	8.7134e+05	11	2541	1	2	5	568	NaN	0	7	828	0	411	1	0	0	0	1	0
8	8	44	8.842e+05	80	2659	0	0	13	568	NaN	1	1	210	0	640	2	0	1	0	0	0
8	8	45	8.9721e+05	30	2674	1	2	83	568	NaN	1	1	334	0	430	7	0	0	1	0	0
8	8	46	9.1321e+05	66	2739	0	0	92	1872	0	0	7	1404	1	626	8	1	0	0	0	1
8	8	47	9.2635e+05	76	2914	0	0	25	1872	NaN	1	1	230	0	636	3	0	1	0	0	0
8	8	48	9.3936e+05	56	2786	0	0	50	1872	NaN	1	1	222	0	616	5	0	1	0	0	0
8	8	49	9.5409e+05	12	2937	1	2	82	1872	NaN	0	6	1808	0	412	7	0	0	1	0	0
8	8	50	9.6738e+05	60	2859	0	0	62	1872	NaN	1	2	430	0	620	6	0	1	0	0	0
8	8	51	9.8054e+05	41	2798	0	0	91	1872	NaN	1	7	374	0	601	8	1	0	0	0	0
8	8	52	9.9451e+05	33	2967	1	1	52	1872	NaN	1	7	992	0	533	5	0	0	0	1	0
8	8	53	1.0074e+06	44	2534	0	0	116	1872	NaN	0	7	323	0	604	10	1	0	0	0	0
8	8	54	1.0208e+06	32	2903	1	2	70	1872	NaN	0	6	499	0	432	6	0	0	1	0	0
8	8	55	1.0352e+06	25	2839	1	1	11	1872	NaN	1	5	1621	0	525	1	0	0	1	0	0
8	8	56	1.0508e+06	24	2855	1	1	76	1280	0	0	3	1419	1	524	7	0	0	0	1	1
8	8	57	1.0652e+06	78	2737	0	0	85	1280	NaN	1	4	1731	0	638	8	0	1	0	0	0
8	8	58	1.0787e+06	20	2922	1	2	112	1280	NaN	0	7	505	0	420	10	0	0	0	1	0
8	8	59	1.0927e+06	51	2767	0	0	104	1280	NaN	0	7	1319	0	611	9	1	0	0	0	0
8	8	60	1.108e+06	55	2788	0	0	32	1280	NaN	0	5	2444	0	615	3	1	0	0	0	0
8	8	61	1.125e+06	17	2643	1	1	77	1280	NaN	1	6	1390	0	517	7	0	0	0	1	0
8	8	62	1.1406e+06	10	2979	1	1	119	1280	NaN	1	6	2568	0	510	10	0	0	1	0	0
8	8	63	1.1538e+06	3	2760	1	2	65	1280	NaN	0	7	450	0	403	6	0	0	0	1	0
8	8	64	1.1672e+06	54	2516	0	0	103	1280	NaN	1	7	862	0	614	9	1	0	0	0	0
8	8	65	1.181e+06	27	2816	1	2	89	1280	NaN	0	7	1043	0	427	8	0	0	0	1	0
8	8	66	1.1965e+06	22	2849	1	2	113	912	1	1	7	1736	1	422	10	0	0	0	1	1
8	8	67	1.2098e+06	53	2773	0	0	61	912	NaN	0	1	487	0	613	6	0	1	0	0	0
8	8	68	1.2243e+06	37	2963	1	2	34	912	NaN	1	4	1518	0	437	3	0	0	1	0	0
8	8	69	1.2397e+06	47	2589	0	0	86	880	1	1	2	1955	1	607	8	0	1	0	0	1
8	8	70	1.255e+06	8	2836	1	2	40	880	NaN	0	5	2536	0	408	4	0	0	0	1	0
8	8	71	1.2681e+06	36	2788	1	2	22	880	NaN	0	7	325	0	436	2	0	0	1	0	0
8	8	72	1.2842e+06	1	2904	1	1	106	1704	1	1	6	1492	1	501	9	0	0	1	0	1
8	8	73	1.299e+06	57	2772	0	0	26	1656	1	0	1	285	0	617	3	0	1	0	0	1
8	8	74	1.3133e+06	64	2596	0	0	8	1464	0	0	7	289	1	624	1	1	0	0	0	1
8	8	75	1.3262e+06	77	2582	0	0	56	1464	NaN	0	7	332	0	637	5	1	0	0	0	0
8	8	76	1.3408e+06	21	2503	1	1	88	1783	0	1	6	340	0	521	8	0	0	0	1	1
8	8	77	1.3545e+06	72	2909	0	0	43	1783	NaN	1	7	730	0	632	4	1	0	0	0	0
8	8	78	1.3688e+06	42	2780	0	0	20	904	0	0	7	647	1	602	2	1	0	0	0	1
8	8	79	1.3837e+06	59	2938	0	0	109	991	0	0	3	1012	1	619	10	0	1	0	0	1
8	8	80	1.3967e+06	28	2754	1	1	53	991	NaN	0	7	246	0	528	5	0	0	0	1	0
9	9	1	1.5275e+06	15	2891	1	1	118	2056	NaN	0	2	2319	0	515	10	0	0	1	0	0
9	9	2	1.5433e+06	25	2703	1	1	113	1376	1	1	3	1696	1	525	10	0	0	0	1	1
9	9	3	1.5592e+06	78	2980	0	0	98	1112	1	1	1	1806	1	638	9	0	1	0	0	1
9	9	4	1.5736e+06	56	2503	0	0	2	1112	NaN	1	2	1927	0	616	1	0	1	0	0	0
9	9	5	1.5899e+06	3	2558	1	1	58	1112	NaN	0	4	3748	0	503	5	0	0	1	0	0
9	9	6	1.6043e+06	10	2752	1	2	112	1112	NaN	1	4	1696	0	410	10	0	0	0	1	0
9	9	7	1.6184e+06	77	2752	0	0	68	1112	NaN	0	4	1335	0	637	6	1	0	0	0	0
9	9	8	1.6362e+06	23	2993	1	1	4	1112	NaN	0	3	4826	0	523	1	0	0	0	1	0
9	9	9	1.6513e+06	13	2543	1	2	83	1112	NaN	1	4	2484	0	413	7	0	0	1	0	0
9	9	10	1.6679e+06	20	2979	1	1	100	1112	NaN	0	4	3627	0	520	9	0	0	0	1	0
9	9	11	1.6839e+06	68	2765	0	0	110	1112	NaN	0	4	3324	0	628	10	0	1	0	0	0
9	9	12	1.698e+06	48	2764	0	0	85	1112	NaN	0	2	1266	0	608	8	0	1	0	0	0
9	9	13	1.7113e+06	54	2567	0	0	14	1112	NaN	1	1	753	0	614	2	0	1	0	0	0
9	9	14	1.7252e+06	18	2721	1	1	46	1112	NaN	1	7	1254	0	518	4	0	0	1	0	0
9	9	15	1.7396e+06	47	2986	0	0	116	1112	NaN	1	6	1382	0	607	10	1	0	0	0	0
9	9	16	1.7538e+06	12	2625	1	1	88	1112	NaN	0	6	1542	0	512	8	0	0	0	1	0
9	9	17	1.7718e+06	35	2875	1	1	65	2096	1	0	5	3054	0	535	6	0	0	0	1	1
9	9	18	1.7885e+06	24	2808	1	2	106	2096	NaN	0	6	3905	0	424	9	0	0	1	0	0
9	9	19	1.8044e+06	72	2554	0	0	19	1416	1	1	6	1935	1	632	2	1	0	0	0	1
9	9	20	1.8224e+06	8	2771	1	2	94	2240	0	0	6	2978	1	408	8	0	0	1	0	1
9	9	21	1.8438e+06	28	2971	1	2	76	2240	NaN	0	3	2854	0	428	7	0	0	0	1	0
9	9	22	1.859e+06	67	2881	0	0	97	2240	NaN	1	1	2378	0	627	9	0	1	0	0	0
9	9	23	1.8747e+06	66	2865	0	0	13	2112	0	0	1	745	1	626	2	0	1	0	0	1
9	9	24	1.8884e+06	32	2529	1	2	35	2112	NaN	0	4	1171	0	432	3	0	0	1	0	0
9	9	25	1.9025e+06	26	2729	1	1	70	2112	NaN	1	7	1407	0	526	6	0	0	1	0	0
9	9	26	1.918e+06	46	2905	0	0	86	2112	NaN	0	4	2563	0	606	8	0	1	0	0	0
9	9	27	1.9354e+06	29	2619	1	1	107	2112	NaN	1	6	4829	0	529	9	0	0	1	0	0
9	9	28	1.9542e+06	51	2966	0	0	32	2112	NaN	0	5	5781	0	611	3	1	0	0	0	0
9	9	29	1.9687e+06	19	2950	1	1	47	2112	NaN	0	6	1505	0	519	4	0	0	1	0	0
9	9	30	1.9851e+06	39	2651	1	1	53	2360	0	0	6	1427	1	539	5	0	0	0	1	1
9	9	31	1.9998e+06	5	2505	1	1	5	2360	NaN	1	6	2256	0	505	1	0	0	0	1	0
9	9	32	2.0185e+06	42	2530	0	0	26	1648	0	0	4	4514	1	602	3	0	1	0	0	1
9	9	33	2.0344e+06	70	2513	0	0	67	1535	0	0	7	1848	1	630	6	1	0	0	0	1
9	9	34	2.0522e+06	49	2544	0	0	44	1280	1	1	6	3955	1	609	4	1	0	0	0	1
9	9	35	2.0666e+06	31	2858	1	1	11	1280	NaN	0	4	1585	0	531	1	0	0	1	0	0
9	9	36	2.0807e+06	75	2523	0	0	49	1280	NaN	0	3	1533	0	635	5	0	1	0	0	0
9	9	37	2.0963e+06	43	2608	0	0	74	1280	NaN	1	3	3064	0	603	7	0	1	0	0	0
9	9	38	2.114e+06	79	2845	0	0	38	1280	NaN	0	3	4829	0	639	4	0	1	0	0	0
9	9	39	2.1312e+06	33	2820	1	2	28	1280	NaN	1	4	4403	0	433	3	0	0	0	1	0
9	9	40	2.1498e+06	44	2961	0	0	91	1280	NaN	0	6	5678	0	604	8	1	0	0	0	0
9	9	41	2.1722e+06	50	2642	0	0	104	1855	0	0	7	2893	1	610	9	1	0	0	0	1
9	9	42	2.1882e+06	27	2788	1	2	52	1855	NaN	0	4	3199	0	427	5	0	0	0	1	0
9	9	43	2.2045e+06	22	2689	1	2	22	1168	1	1	7	2453	1	422	2	0	0	1	0	1
9	9	44	2.2221e+06	40	2756	1	1	89	1912	0	0	5	3030	1	540	8	0	0	0	1	1
9	9	45	2.236e+06	76	2876	0	0	31	1912	NaN	1	4	943	0	636	3	1	0	0	0	0
9	9	46	2.253e+06	11	2545	1	2	82	1912	NaN	0	2	4516	0	411	7	0	0	1	0	0
9	9	47	2.2681e+06	45	2506	0	0	20	1912	NaN	1	6	2555	0	605	2	1	0	0	0	0
9	9	48	2.2835e+06	52	2842	0	0	109	1912	NaN	1	3	2653	0	612	10	0	1	0	0	0
9	9	49	2.2998e+06	55	2851	0	0	55	1912	NaN	0	6	3425	0	615	5	1	0	0	0	0
9	9	50	2.3149e+06	1	2813	1	2	77	1040	1	1	1	1224	1	401	7	0	0	0	1	1
9	9	51	2.3306e+06	71	2724	0	0	8	1984	0	0	7	994	1	631	1	1	0	0	0	1
9	9	52	2.3495e+06	60	2733	0	0	25	3120	1	1	1	3021	1	620	3	0	1	0	0	1
9	9	53	2.3632e+06	2	2552	1	2	64	3120	NaN	1	6	1146	0	402	6	0	0	0	1	0
9	9	54	2.3793e+06	53	2570	0	0	103	3120	NaN	0	6	3542	0	613	9	1	0	0	0	0
9	9	55	2.3934e+06	9	2554	1	2	41	3120	NaN	1	6	1610	0	409	4	0	0	0	1	0
9	9	56	2.4116e+06	61	2533	0	0	80	1400	1	1	6	4205	1	621	7	1	0	0	0	1
9	9	57	2.4246e+06	64	2550	0	0	56	1400	NaN	0	7	440	0	624	5	1	0	0	0	0
9	9	58	2.4398e+06	58	2615	0	0	92	1400	NaN	1	7	2581	0	618	8	1	0	0	0	0
9	9	59	2.4577e+06	16	2918	1	1	119	1400	NaN	0	6	5034	0	516	10	0	0	1	0	0
9	9	60	2.4764e+06	30	2876	1	1	34	1455	1	1	4	4375	1	530	3	0	0	1	0	1
9	9	61	2.4974e+06	37	2514	1	1	101	1455	NaN	1	6	2298	0	537	9	0	0	0	1	0
9	9	62	2.5123e+06	69	2805	0	0	7	1455	NaN	1	6	2078	0	629	1	1	0	0	0	0
9	9	63	2.5302e+06	57	2767	0	0	61	1455	NaN	0	4	5076	0	617	6	0	1	0	0	0
9	9	64	2.547e+06	36	2538	1	2	95	1455	NaN	0	4	4341	0	436	8	0	0	1	0	0
9	9	65	2.5622e+06	38	2615	1	2	23	1063	1	1	7	1535	1	438	2	0	0	1	0	1
9	9	66	2.5803e+06	14	2557	1	2	59	1888	1	1	6	3641	1	414	5	0	0	1	0	1
9	9	67	2.6036e+06	65	2947	0	0	43	3784	0	1	6	6504	0	625	4	1	0	0	0	1
9	9	68	2.6215e+06	4	2800	1	2	29	1592	1	0	2	3533	0	404	3	0	0	0	1	1
9	9	69	2.6354e+06	6	2863	1	2	10	1592	NaN	1	6	1062	0	406	1	0	0	1	0	0
9	9	70	2.649e+06	73	2670	0	0	73	1592	NaN	0	1	978	0	633	7	0	1	0	0	0
9	9	71	2.6631e+06	80	2978	0	0	62	1592	NaN	1	2	1083	0	640	6	0	1	0	0	0
9	9	72	2.6775e+06	74	2552	0	0	37	1592	NaN	1	2	1827	0	634	4	0	1	0	0	0
9	9	73	2.6929e+06	17	2965	1	1	17	1464	1	1	7	1012	1	517	2	0	0	0	1	1
9	9	74	2.7092e+06	59	2622	0	0	79	1624	0	0	6	2016	1	619	7	1	0	0	0	1
9	9	75	2.7247e+06	62	2846	0	0	115	1712	0	0	7	974	1	622	10	1	0	0	0	1
9	9	76	2.7387e+06	41	2665	0	0	50	1712	NaN	1	2	1313	0	601	5	0	1	0	0	0
9	9	77	2.7546e+06	7	2995	1	1	71	1768	0	0	4	1165	1	507	6	0	0	1	0	1
9	9	78	2.7696e+06	21	2563	1	2	16	1768	NaN	1	6	2506	0	421	2	0	0	0	1	0
9	9	79	2.7844e+06	34	2988	1	2	40	1768	NaN	1	5	1791	0	434	4	0	0	0	1	0
9	9	80	2.7996e+06	63	2889	0	0	1	1768	NaN	1	1	2300	0	623	1	0	1	0	0	0
10	10	1	3.4147e+05	15	2824	1	2	118	1223	NaN	0	7	896	0	415	10	0	0	1	0	0
10	10	2	3.5622e+05	25	2672	1	2	113	1224	1	1	6	858	1	425	10	0	0	0	1	1
10	10	3	3.7096e+05	78	2693	0	0	98	992	0	1	7	1060	0	638	9	0	1	0	0	1
10	10	4	3.8461e+05	56	2580	0	0	2	992	NaN	1	5	1092	0	616	1	0	1	0	0	0
10	10	5	3.9844e+05	3	2754	1	2	58	992	NaN	0	6	1075	0	403	5	0	0	1	0	0
10	10	6	4.1263e+05	10	2955	1	1	112	992	NaN	1	6	1234	0	510	10	0	0	0	1	0
10	10	7	4.2675e+05	77	2903	0	0	68	992	NaN	0	7	1213	0	637	6	1	0	0	0	0
10	10	8	4.4061e+05	23	2959	1	2	4	992	NaN	0	7	911	0	423	1	0	0	0	1	0
10	10	9	4.5404e+05	13	2522	1	1	83	992	NaN	1	5	910	0	513	7	0	0	1	0	0
10	10	10	4.6758e+05	20	2720	1	2	100	992	NaN	0	6	822	0	420	9	0	0	0	1	0
10	10	11	4.8154e+05	68	2775	0	0	110	992	NaN	0	6	1190	0	628	10	0	1	0	0	0
10	10	12	4.9573e+05	48	2931	0	0	85	992	NaN	0	6	1266	0	608	8	0	1	0	0	0
10	10	13	5.0987e+05	54	2980	0	0	14	992	NaN	1	6	1178	0	614	2	0	1	0	0	0
10	10	14	5.2376e+05	18	2705	1	2	46	992	NaN	1	6	1182	0	418	4	0	0	1	0	0
10	10	15	5.3758e+05	47	2650	0	0	116	992	NaN	1	6	1166	0	607	10	1	0	0	0	0
10	10	16	5.5086e+05	12	2701	1	2	88	992	NaN	0	5	588	0	412	8	0	0	0	1	0
10	10	17	5.6605e+05	35	2727	1	2	65	1368	0	0	6	1112	1	435	6	0	0	0	1	1
10	10	18	5.8013e+05	24	2983	1	1	106	1368	NaN	0	6	1086	0	524	9	0	0	1	0	0
10	10	19	5.9517e+05	72	2995	0	0	19	968	1	1	6	1083	1	632	2	1	0	0	0	1
10	10	20	6.1084e+05	8	2538	1	1	94	2056	0	0	6	1076	1	508	8	0	0	1	0	1
10	10	21	6.2949e+05	28	2956	1	1	76	2056	NaN	0	7	989	0	528	7	0	0	0	1	0
10	10	22	6.436e+05	67	2746	0	0	97	2056	NaN	1	6	1377	0	627	9	0	1	0	0	0
10	10	23	6.5918e+05	66	2777	0	0	13	1288	0	0	6	1523	1	626	2	0	1	0	0	1
10	10	24	6.7329e+05	32	2875	1	1	35	1288	NaN	0	6	1241	0	532	3	0	0	1	0	0
10	10	25	6.8704e+05	26	2707	1	2	70	1288	NaN	1	7	1043	0	426	6	0	0	1	0	0
10	10	26	7.0103e+05	46	2898	0	0	86	1288	NaN	0	6	1094	0	606	8	0	1	0	0	0
10	10	27	7.1497e+05	29	2750	1	2	107	1288	NaN	1	6	1189	0	429	9	0	0	1	0	0
10	10	28	7.2916e+05	51	2998	0	0	32	1288	NaN	0	6	1198	0	611	3	1	0	0	0	0
10	10	29	7.4295e+05	19	2767	1	2	47	1288	NaN	0	6	1023	0	419	4	0	0	1	0	0
10	10	30	7.5817e+05	39	2906	1	2	53	1296	0	0	7	1011	1	439	5	0	0	0	1	1
10	10	31	7.7166e+05	5	2551	1	2	5	1296	NaN	1	6	929	0	405	1	0	0	0	1	0
10	10	32	7.8677e+05	42	2652	0	0	26	1104	0	0	6	1353	1	602	3	0	1	0	0	1
10	10	33	8.0222e+05	70	2529	0	0	67	1824	0	0	7	1099	1	630	6	1	0	0	0	1
10	10	34	8.1763e+05	49	2860	0	0	44	1296	1	1	6	1261	1	609	4	1	0	0	0	1
10	10	35	8.3159e+05	31	2812	1	2	11	1296	NaN	0	6	1150	0	431	1	0	0	1	0	0
10	10	36	8.4491e+05	75	2518	0	0	49	1296	NaN	0	5	804	0	635	5	0	1	0	0	0
10	10	37	8.5873e+05	43	2820	0	0	74	1296	NaN	1	6	1004	0	603	7	0	1	0	0	0
10	10	38	8.7244e+05	79	2792	0	0	38	1296	NaN	0	6	932	0	639	4	0	1	0	0	0
10	10	39	8.8619e+05	33	2674	1	1	28	1296	NaN	1	7	1085	0	533	3	0	0	0	1	0
10	10	40	8.9989e+05	44	2642	0	0	91	1296	NaN	0	7	1065	0	604	8	1	0	0	0	0
10	10	41	9.2087e+05	50	2795	0	0	104	1152	0	0	6	997	1	610	9	1	0	0	0	1
10	10	42	9.3438e+05	27	2657	1	1	52	1152	NaN	0	6	862	0	527	5	0	0	0	1	0
10	10	43	9.4889e+05	22	2602	1	1	22	1056	0	1	7	844	0	522	2	0	0	1	0	1
10	10	44	9.6353e+05	40	2560	1	2	89	984	0	0	6	1114	1	440	8	0	0	0	1	1
10	10	45	9.77e+05	76	2528	0	0	31	984	NaN	1	7	946	0	636	3	1	0	0	0	0
10	10	46	9.9141e+05	11	2837	1	1	82	984	NaN	0	6	1580	0	511	7	0	0	1	0	0
10	10	47	1.0049e+06	45	2518	0	0	20	984	NaN	1	7	1007	0	605	2	1	0	0	0	0
10	10	48	1.0188e+06	52	2614	0	0	109	984	NaN	1	7	1256	0	612	10	0	1	0	0	0
10	10	49	1.0325e+06	55	2640	0	0	55	984	NaN	0	6	1069	0	615	5	1	0	0	0	0
10	10	50	1.0477e+06	1	2956	1	1	77	1176	0	1	6	1076	0	501	7	0	0	0	1	1
10	10	51	1.0634e+06	71	2666	0	0	8	1736	1	0	6	1256	0	631	1	1	0	0	0	1
10	10	52	1.0781e+06	60	2704	0	0	25	1040	0	1	6	981	0	620	3	0	1	0	0	1
10	10	53	1.0924e+06	2	2750	1	1	64	1040	NaN	1	6	1582	0	502	6	0	0	0	1	0
10	10	54	1.106e+06	53	2592	0	0	103	1040	NaN	0	6	1056	0	613	9	1	0	0	0	0
10	10	55	1.1199e+06	9	2627	1	1	41	1040	NaN	1	5	1254	0	509	4	0	0	0	1	0
10	10	56	1.1357e+06	61	2652	0	0	80	1991	1	1	6	1123	1	621	7	1	0	0	0	1
10	10	57	1.1495e+06	64	2769	0	0	56	1991	NaN	0	6	1031	0	624	5	1	0	0	0	0
10	10	58	1.1633e+06	58	2781	0	0	92	1991	NaN	1	6	1072	0	618	8	1	0	0	0	0
10	10	59	1.1772e+06	16	2862	1	2	119	1991	NaN	0	6	988	0	416	10	0	0	1	0	0
10	10	60	1.193e+06	30	2766	1	2	34	1712	1	1	5	1406	1	430	3	0	0	1	0	1
10	10	61	1.2123e+06	37	2886	1	2	101	1712	NaN	1	5	1110	0	437	9	0	0	0	1	0
10	10	62	1.2258e+06	69	2674	0	0	7	1712	NaN	1	7	886	0	629	1	1	0	0	0	0
10	10	63	1.2396e+06	57	2757	0	0	61	1712	NaN	0	6	989	0	617	6	0	1	0	0	0
10	10	64	1.2534e+06	36	2543	1	1	95	1712	NaN	0	6	1337	0	536	8	0	0	1	0	0
10	10	65	1.2686e+06	38	2754	1	1	23	1255	0	1	7	1126	0	538	2	0	0	1	0	1
10	10	66	1.2842e+06	14	2659	1	1	59	1224	1	1	5	1749	1	514	5	0	0	1	0	1
10	10	67	1.3006e+06	65	2876	0	0	43	2144	0	1	5	1404	0	625	4	1	0	0	0	1
10	10	68	1.3157e+06	4	2740	1	1	29	1040	0	0	6	1328	1	504	3	0	0	0	1	1
10	10	69	1.3297e+06	6	2725	1	1	10	1040	NaN	1	5	1310	0	506	1	0	0	1	0	0
10	10	70	1.3438e+06	73	2585	0	0	73	1040	NaN	0	6	1466	0	633	7	0	1	0	0	0
10	10	71	1.3588e+06	80	2679	0	0	62	1040	NaN	1	5	2293	0	640	6	0	1	0	0	0
10	10	72	1.3726e+06	74	2641	0	0	37	1040	NaN	1	5	1224	0	634	4	0	1	0	0	0
10	10	73	1.3876e+06	17	2646	1	2	17	1152	1	1	7	1230	1	417	2	0	0	0	1	1
10	10	74	1.4038e+06	59	2682	0	0	79	2064	1	0	6	1403	0	619	7	1	0	0	0	1
10	10	75	1.4198e+06	62	2858	0	0	115	1648	0	0	6	1536	1	622	10	1	0	0	0	1
10	10	76	1.4342e+06	41	2841	0	0	50	1648	NaN	1	5	1528	0	601	5	0	1	0	0	0
10	10	77	1.4494e+06	7	2855	1	2	71	1464	0	0	6	912	1	407	6	0	0	1	0	1
10	10	78	1.4632e+06	21	2881	1	1	16	1464	NaN	1	7	927	0	521	2	0	0	0	1	0
10	10	79	1.477e+06	34	2608	1	1	40	1464	NaN	1	6	1178	0	534	4	0	0	0	1	0
10	10	80	1.4908e+06	63	2824	0	0	1	1464	NaN	1	5	986	0	623	1	0	1	0	0	0
11	11	1	1.3833e+06	45	2515	0	0	50	1992	NaN	1	5	2252	0	605	5	0	1	0	0	0
11	11	2	1.4e+06	4	2977	1	1	23	1992	NaN	0	6	3731	0	504	2	0	0	1	0	0
11	11	3	1.4172e+06	56	2771	0	0	61	2056	1	1	3	2302	1	616	6	0	1	0	0	1
11	11	4	1.4315e+06	67	2583	0	0	25	2056	NaN	1	2	1751	0	627	3	0	1	0	0	0
11	11	5	1.4469e+06	49	2986	0	0	55	2056	NaN	1	3	2330	0	609	5	1	0	0	0	0
11	11	6	1.4638e+06	12	2827	1	1	46	1792	0	0	4	2314	1	512	4	0	0	1	0	1
11	11	7	1.4866e+06	61	2958	0	0	7	6888	1	1	5	2887	1	621	1	1	0	0	0	1
11	11	8	1.5025e+06	34	2728	1	2	29	1288	1	1	2	1810	1	434	3	0	0	0	1	1
11	11	9	1.5178e+06	19	2901	1	2	59	1288	NaN	0	3	2441	0	419	5	0	0	1	0	0
11	11	10	1.5327e+06	72	2634	0	0	20	1288	NaN	1	5	2214	0	632	2	1	0	0	0	0
11	11	11	1.5491e+06	8	2629	1	2	119	1288	NaN	0	4	3755	0	408	10	0	0	1	0	0
11	11	12	1.5639e+06	59	2651	0	0	31	1288	NaN	0	5	2114	0	619	3	1	0	0	0	0
11	11	13	1.5782e+06	38	2569	1	2	5	1288	NaN	1	6	1647	0	438	1	0	0	0	1	0
11	11	14	1.5927e+06	74	2728	0	0	86	1288	NaN	1	2	1790	0	634	8	0	1	0	0	0
11	11	15	1.6126e+06	53	2931	0	0	44	2912	1	0	5	4049	0	613	4	1	0	0	0	1
11	11	16	1.6291e+06	42	2961	0	0	109	1912	0	0	3	1548	1	602	10	0	1	0	0	1
11	11	17	1.6463e+06	16	2723	1	2	100	1840	0	0	3	2643	1	416	9	0	0	0	1	1
11	11	18	1.6621e+06	37	2982	1	2	34	1840	NaN	1	5	2729	0	437	3	0	0	1	0	0
11	11	19	1.6782e+06	33	2512	1	2	10	1448	1	1	5	2134	1	433	1	0	0	1	0	1
11	11	20	1.6926e+06	75	2786	0	0	74	1448	NaN	0	2	1567	0	635	7	0	1	0	0	0
11	11	21	1.7127e+06	2	2698	1	1	41	1448	NaN	1	4	2146	0	502	4	0	0	0	1	0
11	11	22	1.7277e+06	28	2793	1	2	28	1448	NaN	0	4	2163	0	428	3	0	0	0	1	0
11	11	23	1.7428e+06	47	2709	0	0	1	1216	1	1	3	1199	1	607	1	0	1	0	0	1
11	11	24	1.7586e+06	66	2997	0	0	104	1216	NaN	0	6	2695	0	626	9	1	0	0	0	0
11	11	25	1.7754e+06	27	2908	1	1	40	1216	NaN	0	5	3862	0	527	4	0	0	0	1	0
11	11	26	1.7899e+06	26	2742	1	1	88	1216	NaN	1	6	1813	0	526	8	0	0	0	1	0
11	11	27	1.8044e+06	73	2845	0	0	110	1216	NaN	0	4	1563	0	633	10	0	1	0	0	0
11	11	28	1.8191e+06	9	2742	1	1	106	1216	NaN	1	4	1933	0	509	9	0	0	1	0	0
11	11	29	1.8354e+06	64	2662	0	0	37	1712	0	0	3	1909	1	624	4	0	1	0	0	1
11	11	30	1.8508e+06	25	2907	1	2	89	1712	NaN	1	2	2512	0	425	8	0	0	0	1	0
11	11	31	1.8665e+06	36	2740	1	1	113	1712	NaN	0	5	2860	0	536	10	0	0	0	1	0
11	11	32	1.8805e+06	10	2566	1	2	83	1712	NaN	1	2	1458	0	410	7	0	0	1	0	0
11	11	33	1.8948e+06	50	2817	0	0	103	1712	NaN	0	3	1446	0	610	9	1	0	0	0	0
11	11	34	1.9154e+06	77	2719	0	0	13	3616	1	0	5	4182	0	637	2	0	1	0	0	1
11	11	35	1.9328e+06	32	2915	1	1	52	3616	NaN	0	4	4514	0	532	5	0	0	0	1	0
11	11	36	1.9471e+06	6	2644	1	2	77	3616	NaN	1	2	1554	0	406	7	0	0	0	1	0
11	11	37	1.9638e+06	1	2719	1	1	112	2176	1	1	3	1839	1	501	10	0	0	0	1	1
11	11	38	1.9798e+06	43	2853	0	0	97	1144	1	1	1	1955	1	603	9	0	1	0	0	1
11	11	39	1.9974e+06	62	2791	0	0	38	2136	0	0	3	2663	1	622	4	0	1	0	0	1
11	11	40	2.013e+06	21	2862	1	1	64	2136	NaN	1	4	2644	0	521	6	0	0	0	1	0
11	11	41	2.0356e+06	30	2866	1	1	35	2136	NaN	1	5	4318	0	530	3	0	0	1	0	0
11	11	42	2.0509e+06	22	2912	1	1	76	1152	1	1	3	1269	1	522	7	0	0	0	1	1
11	11	43	2.0667e+06	71	2948	0	0	98	1152	NaN	0	4	2807	0	631	9	0	1	0	0	0
11	11	44	2.0812e+06	29	2772	1	2	53	1152	NaN	1	3	1646	0	429	5	0	0	0	1	0
11	11	45	2.1001e+06	15	2800	1	2	71	1512	0	0	5	4612	1	415	6	0	0	1	0	1
11	11	46	2.1184e+06	68	2578	0	0	73	1512	NaN	0	5	5654	0	628	7	0	1	0	0	0
11	11	47	2.1333e+06	13	2859	1	1	94	1512	NaN	1	5	2026	0	513	8	0	0	1	0	0
11	11	48	2.1523e+06	69	2780	0	0	26	1512	NaN	1	4	6185	0	629	3	0	1	0	0	0
11	11	49	2.1692e+06	44	2919	0	0	115	1600	0	0	6	2380	1	604	10	1	0	0	0	1
11	11	50	2.1867e+06	48	2872	0	0	14	1600	NaN	0	4	4594	0	608	2	0	1	0	0	0
11	11	51	2.2021e+06	17	2727	1	2	82	1600	NaN	1	4	2645	0	417	7	0	0	1	0	0
11	11	52	2.218e+06	63	2880	0	0	8	1328	1	1	5	1678	1	623	1	1	0	0	0	1
11	11	53	2.2373e+06	7	2633	1	2	95	1616	0	0	5	4955	1	407	8	0	0	1	0	1
11	11	54	2.252e+06	41	2804	0	0	43	1616	NaN	1	3	1907	0	601	4	1	0	0	0	0
11	11	55	2.2662e+06	57	2776	0	0	79	1616	NaN	0	3	1408	0	617	7	1	0	0	0	0
11	11	56	2.2806e+06	52	2715	0	0	116	1616	NaN	1	5	1618	0	612	10	1	0	0	0	0
11	11	57	2.2968e+06	39	2984	1	1	70	1552	0	0	6	1656	1	539	6	0	0	1	0	1
11	11	58	2.3128e+06	60	2734	0	0	49	1552	NaN	1	5	3242	0	620	5	0	1	0	0	0
11	11	59	2.3269e+06	40	2688	1	2	11	1552	NaN	0	5	1324	0	440	1	0	0	1	0	0
11	11	60	2.3413e+06	35	2855	1	2	16	1552	NaN	0	6	1499	0	435	2	0	0	0	1	0
11	11	61	2.3613e+06	79	2648	0	0	68	1552	NaN	0	5	3008	0	639	6	1	0	0	0	0
11	11	62	2.3776e+06	54	2970	0	0	92	1424	1	1	4	1921	1	614	8	1	0	0	0	1
11	11	63	2.3954e+06	5	2740	1	1	4	1424	NaN	1	6	5036	0	505	1	0	0	0	1	0
11	11	64	2.4096e+06	55	2712	0	0	19	1424	NaN	0	5	1406	0	615	2	1	0	0	0	0
11	11	65	2.4237e+06	31	2818	1	1	107	1424	NaN	0	3	1236	0	531	9	0	0	1	0	0
11	11	66	2.4411e+06	46	2510	0	0	62	1696	0	0	3	3222	1	606	6	0	1	0	0	1
11	11	67	2.4585e+06	18	2586	1	1	47	1545	1	1	5	3248	1	518	4	0	0	1	0	1
11	11	68	2.4747e+06	20	2718	1	2	17	1648	0	0	5	1763	1	420	2	0	0	0	1	1
11	11	69	2.4886e+06	76	2523	0	0	2	1648	NaN	1	3	1381	0	636	1	0	1	0	0	0
11	11	70	2.5038e+06	78	2591	0	0	80	1440	1	1	3	1078	1	638	7	1	0	0	0	1
11	11	71	2.5187e+06	58	2649	0	0	91	1440	NaN	1	4	2270	0	618	8	1	0	0	0	0
11	11	72	2.5335e+06	24	2762	1	1	22	1440	NaN	0	6	2029	0	524	2	0	0	1	0	0
11	11	73	2.5478e+06	3	2505	1	1	118	1440	NaN	0	6	1767	0	503	10	0	0	1	0	0
11	11	74	2.5636e+06	23	2742	1	2	65	1440	NaN	0	5	3001	0	423	6	0	0	0	1	0
11	11	75	2.5783e+06	80	2804	0	0	85	1440	NaN	1	4	1873	0	640	8	0	1	0	0	0
11	11	76	2.5946e+06	14	2523	1	2	58	1224	1	1	5	2568	1	414	5	0	0	1	0	1
11	11	77	2.609e+06	11	2677	1	1	101	1224	NaN	0	5	1644	0	511	9	0	0	0	1	0
11	11	78	2.626e+06	65	2996	0	0	67	1224	NaN	1	5	3994	0	625	6	1	0	0	0	0
11	11	79	2.6401e+06	70	2746	0	0	32	1224	NaN	0	3	1365	0	630	3	1	0	0	0	0
11	11	80	2.654e+06	51	2591	0	0	56	1224	NaN	0	5	1213	0	611	5	1	0	0	0	0
12	12	1	2.431e+05	45	2755	0	0	50	1008	NaN	1	7	1359	0	605	5	0	1	0	0	0
12	12	2	2.5622e+05	4	2693	1	2	23	1008	NaN	0	7	413	0	404	2	0	0	1	0	0
12	12	3	2.7148e+05	56	2814	0	0	61	840	1	1	7	1596	1	616	6	0	1	0	0	1
12	12	4	2.855e+05	67	2552	0	0	25	840	NaN	1	6	1453	0	627	3	0	1	0	0	0
12	12	5	2.9895e+05	49	2995	0	0	55	840	NaN	1	7	460	0	609	5	1	0	0	0	0
12	12	6	3.1419e+05	12	2858	1	2	46	952	0	0	7	1414	1	412	4	0	0	1	0	1
12	12	7	3.2778e+05	61	2551	0	0	7	632	1	1	7	393	1	621	1	1	0	0	0	1
12	12	8	3.4194e+05	34	2898	1	1	29	560	1	1	6	676	1	534	3	0	0	0	1	1
12	12	9	3.553e+05	19	2990	1	1	59	560	NaN	0	7	363	0	519	5	0	0	1	0	0
12	12	10	3.6905e+05	72	2863	0	0	20	560	NaN	1	7	875	0	632	2	1	0	0	0	0
12	12	11	3.8226e+05	8	2641	1	1	119	560	NaN	0	7	575	0	508	10	0	0	1	0	0
12	12	12	3.9546e+05	59	2754	0	0	31	560	NaN	0	7	442	0	619	3	1	0	0	0	0
12	12	13	4.0842e+05	38	2623	1	1	5	560	NaN	1	7	336	0	538	1	0	0	0	1	0
12	12	14	4.2178e+05	74	2819	0	0	86	560	NaN	1	7	522	0	634	8	0	1	0	0	0
12	12	15	4.3587e+05	53	2788	0	0	44	936	0	0	7	365	1	613	4	1	0	0	0	1
12	12	16	4.5376e+05	42	2728	0	0	109	3288	0	0	6	1868	1	602	10	0	1	0	0	1
12	12	17	4.6924e+05	16	2559	1	1	100	1080	0	0	4	1841	1	516	9	0	0	0	1	1
12	12	18	4.824e+05	37	2715	1	1	34	1080	NaN	1	6	448	0	537	3	0	0	1	0	0
12	12	19	4.9624e+05	33	2902	1	1	10	552	1	1	7	370	1	533	1	0	0	1	0	1
12	12	20	5.0988e+05	75	2765	0	0	74	552	NaN	0	6	863	0	635	7	0	1	0	0	0
12	12	21	5.2593e+05	2	2689	1	2	41	552	NaN	1	7	853	0	402	4	0	0	0	1	0
12	12	22	5.4431e+05	28	2809	1	1	28	552	NaN	0	5	5562	0	528	3	0	0	0	1	0
12	12	23	5.5858e+05	47	2837	0	0	1	768	1	1	5	650	1	607	1	0	1	0	0	1
12	12	24	5.7188e+05	66	2844	0	0	104	768	NaN	0	7	448	0	626	9	1	0	0	0	0
12	12	25	5.859e+05	27	2825	1	2	40	768	NaN	0	5	1190	0	427	4	0	0	0	1	0
12	12	26	5.9933e+05	26	2766	1	2	88	768	NaN	1	7	639	0	426	8	0	0	0	1	0
12	12	27	6.1316e+05	73	2868	0	0	110	768	NaN	0	6	888	0	633	10	0	1	0	0	0
12	12	28	6.2652e+05	9	2964	1	2	106	768	NaN	1	7	391	0	409	9	0	0	1	0	0
12	12	29	6.41e+05	64	2606	0	0	37	960	0	0	7	912	1	624	4	0	1	0	0	1
12	12	30	6.5402e+05	25	2604	1	1	89	960	NaN	1	7	413	0	525	8	0	0	0	1	0
12	12	31	6.6728e+05	36	2797	1	2	113	960	NaN	0	7	453	0	436	10	0	0	0	1	0
12	12	32	6.8108e+05	10	2928	1	1	83	960	NaN	1	4	878	0	510	7	0	0	1	0	0
12	12	33	6.9414e+05	50	2548	0	0	103	960	NaN	0	7	484	0	610	9	1	0	0	0	0
12	12	34	7.0834e+05	77	2973	0	0	13	792	0	0	3	426	1	637	2	0	1	0	0	1
12	12	35	7.215e+05	32	2820	1	2	52	792	NaN	0	5	329	0	432	5	0	0	0	1	0
12	12	36	7.3458e+05	6	2743	1	1	77	792	NaN	1	3	326	0	506	7	0	0	0	1	0
12	12	37	7.4868e+05	1	2875	1	2	112	560	1	1	6	654	1	401	10	0	0	0	1	1
12	12	38	7.6451e+05	43	2502	0	0	97	704	1	1	4	2602	1	603	9	0	1	0	0	1
12	12	39	7.7866e+05	62	2581	0	0	38	783	0	0	3	791	1	622	4	0	1	0	0	1
12	12	40	7.9185e+05	21	2721	1	2	64	783	NaN	1	5	467	0	421	6	0	0	0	1	0
12	12	41	8.0766e+05	30	2980	1	2	35	783	NaN	1	5	776	0	430	3	0	0	1	0	0
12	12	42	8.2172e+05	22	2569	1	2	76	696	1	1	3	778	1	422	7	0	0	0	1	1
12	12	43	8.3493e+05	71	2798	0	0	98	696	NaN	0	5	399	0	631	9	0	1	0	0	0
12	12	44	8.4935e+05	29	2946	1	1	53	696	NaN	1	5	1466	0	529	5	0	0	0	1	0
12	12	45	8.6355e+05	15	2841	1	1	71	944	0	0	6	406	1	515	6	0	0	1	0	1
12	12	46	8.7676e+05	68	2531	0	0	73	944	NaN	0	4	675	0	628	7	0	1	0	0	0
12	12	47	8.9017e+05	13	2954	1	2	94	944	NaN	1	6	442	0	413	8	0	0	1	0	0
12	12	48	9.0367e+05	69	2669	0	0	26	944	NaN	1	3	804	0	629	3	0	1	0	0	0
12	12	49	9.1778e+05	44	2840	0	0	115	920	0	0	6	347	1	604	10	1	0	0	0	1
12	12	50	9.3079e+05	48	2672	0	0	14	920	NaN	0	5	334	0	608	2	0	1	0	0	0
12	12	51	9.456e+05	17	2581	1	1	82	920	NaN	1	4	2209	0	517	7	0	0	1	0	0
12	12	52	9.5954e+05	63	2984	0	0	8	608	1	1	7	321	1	623	1	1	0	0	0	1
12	12	53	9.7343e+05	7	2728	1	1	95	872	0	0	7	287	1	507	8	0	0	1	0	1
12	12	54	9.8675e+05	41	2807	0	0	43	872	NaN	1	6	488	0	601	4	1	0	0	0	0
12	12	55	1.0001e+06	57	2612	0	0	79	872	NaN	0	2	725	0	617	7	1	0	0	0	0
12	12	56	1.0133e+06	52	2961	0	0	116	872	NaN	1	7	298	0	612	10	1	0	0	0	0
12	12	57	1.033e+06	39	2718	1	2	70	1568	0	0	5	5385	1	439	6	0	0	1	0	1
12	12	58	1.0461e+06	60	2716	0	0	49	1568	NaN	1	2	366	0	620	5	0	1	0	0	0
12	12	59	1.0593e+06	40	2769	1	1	11	1568	NaN	0	6	353	0	540	1	0	0	1	0	0
12	12	60	1.0724e+06	35	2809	1	1	16	1568	NaN	0	5	307	0	535	2	0	0	0	1	0
12	12	61	1.0984e+06	79	2666	0	0	68	1568	NaN	0	7	464	0	639	6	1	0	0	0	0
12	12	62	1.1122e+06	54	2867	0	0	92	520	1	1	7	346	1	614	8	1	0	0	0	1
12	12	63	1.1254e+06	5	2792	1	2	4	520	NaN	1	5	368	0	405	1	0	0	0	1	0
12	12	64	1.1386e+06	55	2803	0	0	19	520	NaN	0	7	386	0	615	2	1	0	0	0	0
12	12	65	1.1516e+06	31	2690	1	2	107	520	NaN	0	6	303	0	431	9	0	0	1	0	0
12	12	66	1.1656e+06	46	2575	0	0	62	904	0	0	6	521	1	606	6	0	1	0	0	1
12	12	67	1.1791e+06	18	2731	1	2	47	600	1	1	6	100	1	418	4	0	0	1	0	1
12	12	68	1.1929e+06	20	2595	1	1	17	896	0	0	7	328	1	520	2	0	0	0	1	1
12	12	69	1.2058e+06	76	2561	0	0	2	896	NaN	1	5	394	0	636	1	0	1	0	0	0
12	12	70	1.2201e+06	78	2682	0	0	80	568	1	1	3	982	1	638	7	1	0	0	0	1
12	12	71	1.2331e+06	58	2661	0	0	91	568	NaN	1	7	350	0	618	8	1	0	0	0	0
12	12	72	1.2465e+06	24	2964	1	2	22	568	NaN	0	7	378	0	424	2	0	0	1	0	0
12	12	73	1.2594e+06	3	2550	1	2	118	568	NaN	0	7	357	0	403	10	0	0	1	0	0
12	12	74	1.2724e+06	23	2691	1	1	65	568	NaN	0	7	371	0	523	6	0	0	0	1	0
12	12	75	1.2857e+06	80	2885	0	0	85	568	NaN	1	5	369	0	640	8	0	1	0	0	0
12	12	76	1.2993e+06	14	2532	1	1	58	616	1	1	7	445	1	514	5	0	0	1	0	1
12	12	77	1.313e+06	11	3000	1	2	101	616	NaN	0	6	657	0	411	9	0	0	0	1	0
12	12	78	1.33e+06	65	2564	0	0	67	616	NaN	1	4	4432	0	625	6	1	0	0	0	0
12	12	79	1.3432e+06	70	2734	0	0	32	616	NaN	0	5	426	0	630	3	1	0	0	0	0
12	12	80	1.3562e+06	51	2533	0	0	56	616	NaN	0	7	395	0	611	5	1	0	0	0	0
13	13	1	1.3834e+06	68	2538	0	0	97	2144	NaN	0	7	6456	0	628	9	0	1	0	0	0
13	13	2	1.4035e+06	32	2712	1	2	83	4288	0	0	1	3146	1	432	7	0	0	1	0	1
13	13	3	1.4245e+06	78	2896	0	0	115	4288	NaN	1	5	8142	0	638	10	1	0	0	0	0
13	13	4	1.4404e+06	75	2653	0	0	49	1536	0	0	1	1655	1	635	5	0	1	0	0	1
13	13	5	1.4591e+06	80	2978	0	0	43	1536	NaN	1	4	5729	0	640	4	1	0	0	0	0
13	13	6	1.478e+06	27	2738	1	2	4	1536	NaN	0	3	6222	0	427	1	0	0	0	1	0
13	13	7	1.4915e+06	58	2576	0	0	73	1536	NaN	1	1	920	0	618	7	0	1	0	0	0
13	13	8	1.511e+06	4	2845	1	2	101	1720	0	0	5	4929	1	404	9	0	0	0	1	1
13	13	9	1.5285e+06	3	2718	1	2	47	1248	0	0	6	3476	1	403	4	0	0	1	0	1
13	13	10	1.5442e+06	40	2847	1	1	119	1104	0	0	6	1742	1	540	10	0	0	1	0	1
13	13	11	1.5644e+06	41	2632	0	0	92	1776	0	1	6	5827	0	601	8	1	0	0	0	1
13	13	12	1.582e+06	10	2991	1	1	100	1536	1	1	5	3061	1	510	9	0	0	0	1	1
13	13	13	1.5984e+06	39	2851	1	1	71	1536	NaN	0	5	3635	0	539	6	0	0	1	0	0
13	13	14	1.6155e+06	12	2758	1	1	112	1536	NaN	0	2	4276	0	512	10	0	0	0	1	0
13	13	15	1.6313e+06	76	2534	0	0	8	1536	NaN	1	5	3277	0	636	1	1	0	0	0	0
13	13	16	1.6449e+06	51	2874	0	0	25	1536	NaN	0	1	743	0	611	3	0	1	0	0	0
13	13	17	1.6602e+06	70	2888	0	0	104	1536	NaN	0	6	2462	0	630	9	1	0	0	0	0
13	13	18	1.6771e+06	36	2967	1	2	52	1224	0	0	5	2702	1	436	5	0	0	0	1	1
13	13	19	1.6915e+06	30	2601	1	1	65	1224	NaN	1	2	1752	0	530	6	0	0	0	1	0
13	13	20	1.7059e+06	49	2698	0	0	31	1224	NaN	1	7	1760	0	609	3	1	0	0	0	0
13	13	21	1.7276e+06	16	2524	1	2	107	1224	NaN	0	6	2016	0	416	9	0	0	1	0	0
13	13	22	1.7423e+06	48	2838	0	0	7	1224	NaN	0	7	1927	0	608	1	1	0	0	0	0
13	13	23	1.7559e+06	14	2696	1	2	118	1224	NaN	1	7	919	0	414	10	0	0	1	0	0
13	13	24	1.7703e+06	63	2833	0	0	67	1224	NaN	1	7	1505	0	623	6	1	0	0	0	0
13	13	25	1.7898e+06	7	2874	1	1	16	1624	0	0	3	5003	1	507	2	0	0	0	1	1
13	13	26	1.8089e+06	19	2816	1	1	94	1624	NaN	0	2	6282	0	519	8	0	0	1	0	0
13	13	27	1.8227e+06	65	2958	0	0	109	1624	NaN	1	1	841	0	625	10	0	1	0	0	0
13	13	28	1.8365e+06	35	2880	1	1	35	1624	NaN	0	1	917	0	535	3	0	0	1	0	0
13	13	29	1.8498e+06	54	2571	0	0	38	1624	NaN	1	1	771	0	614	4	0	1	0	0	0
13	13	30	1.8635e+06	28	2983	1	1	82	1624	NaN	0	1	748	0	528	7	0	0	1	0	0
13	13	31	1.881e+06	6	2527	1	2	95	1800	1	1	5	3138	1	406	8	0	0	1	0	1
13	13	32	1.8951e+06	56	2888	0	0	32	1800	NaN	1	1	1211	0	616	3	1	0	0	0	0
13	13	33	1.9086e+06	74	2655	0	0	37	1800	NaN	1	1	928	0	634	4	0	1	0	0	0
13	13	34	1.9237e+06	50	2990	0	0	110	1584	0	0	1	476	1	610	10	0	1	0	0	1
13	13	35	1.9385e+06	25	2714	1	2	22	1584	NaN	1	5	2110	0	425	2	0	0	1	0	0
13	13	36	1.9519e+06	64	2884	0	0	80	1584	NaN	0	1	478	0	624	7	1	0	0	0	0
13	13	37	1.9662e+06	73	2804	0	0	62	1584	NaN	0	1	1467	0	633	6	0	1	0	0	0
13	13	38	1.9804e+06	24	2607	1	1	40	1584	NaN	0	2	1609	0	524	4	0	0	0	1	0
13	13	39	1.9941e+06	38	2712	1	1	58	1584	NaN	1	1	1004	0	538	5	0	0	1	0	0
13	13	40	2.0093e+06	62	2554	0	0	14	1584	NaN	0	1	2655	0	622	2	0	1	0	0	0
13	13	41	2.0309e+06	9	2844	1	1	70	1584	NaN	1	5	2964	0	509	6	0	0	1	0	0
13	13	42	2.0441e+06	15	2681	1	1	11	1584	NaN	0	1	555	0	515	1	0	0	1	0	0
13	13	43	2.0597e+06	55	2796	0	0	56	1808	0	0	1	990	1	615	5	1	0	0	0	1
13	13	44	2.0751e+06	57	2641	0	0	44	1808	NaN	0	7	2790	0	617	4	1	0	0	0	0
13	13	45	2.0884e+06	17	2861	1	1	76	1808	NaN	1	1	444	0	517	7	0	0	0	1	0
13	13	46	2.1048e+06	72	2919	0	0	103	1144	0	1	6	2334	0	632	9	1	0	0	0	1
13	13	47	2.1239e+06	8	2981	1	1	5	3607	0	0	6	2509	1	508	1	0	0	0	1	1
13	13	48	2.1381e+06	34	2896	1	1	53	3607	NaN	1	7	1341	0	534	5	0	0	0	1	0
13	13	49	2.1514e+06	13	2796	1	2	77	3607	NaN	1	1	520	0	413	7	0	0	0	1	0
13	13	50	2.1674e+06	44	2855	0	0	98	3607	NaN	0	3	3137	0	604	9	0	1	0	0	0
13	13	51	2.1852e+06	11	2767	1	2	88	3607	NaN	0	3	5030	0	411	8	0	0	0	1	0
13	13	52	2.1989e+06	45	2882	0	0	50	3607	NaN	1	1	810	0	605	5	0	1	0	0	0
13	13	53	2.2177e+06	37	2627	1	2	17	1768	1	1	6	4377	1	437	2	0	0	0	1	1
13	13	54	2.234e+06	21	2517	1	1	106	1768	NaN	1	6	3839	0	521	9	0	0	1	0	0
13	13	55	2.2513e+06	31	2799	1	2	29	1768	NaN	0	2	4487	0	431	3	0	0	0	1	0
13	13	56	2.2656e+06	77	2916	0	0	85	1768	NaN	0	2	1431	0	637	8	0	1	0	0	0
13	13	57	2.2807e+06	69	2837	0	0	20	1408	1	1	7	821	1	629	2	1	0	0	0	1
13	13	58	2.2994e+06	46	2931	0	0	68	1408	NaN	0	3	5783	0	606	6	1	0	0	0	0
13	13	59	2.3139e+06	20	2510	1	1	28	1408	NaN	0	2	1972	0	520	3	0	0	0	1	0
13	13	60	2.3311e+06	29	2894	1	2	89	1776	0	1	6	2595	0	429	8	0	0	0	1	1
13	13	61	2.357e+06	61	2647	0	0	2	1528	1	1	1	3757	1	621	1	0	1	0	0	1
13	13	62	2.3767e+06	26	2636	1	1	41	1528	NaN	1	7	7066	0	526	4	0	0	0	1	0
13	13	63	2.3899e+06	66	2582	0	0	26	1528	NaN	0	1	657	0	626	3	0	1	0	0	0
13	13	64	2.4058e+06	71	2806	0	0	91	1416	0	0	6	1615	1	631	8	1	0	0	0	1
13	13	65	2.4212e+06	33	2543	1	2	64	1136	1	1	6	1777	1	433	6	0	0	0	1	1
13	13	66	2.4344e+06	79	2663	0	0	74	1136	NaN	0	1	498	0	639	7	0	1	0	0	0
13	13	67	2.4487e+06	43	2862	0	0	19	1136	NaN	1	6	1541	0	603	2	1	0	0	0	0
13	13	68	2.4653e+06	1	2750	1	2	59	1872	0	1	5	1873	0	401	5	0	0	1	0	1
13	13	69	2.48e+06	60	2939	0	0	61	1127	0	1	1	686	0	620	6	0	1	0	0	1
13	13	70	2.4963e+06	53	2901	0	0	116	1127	NaN	0	7	3442	0	613	10	1	0	0	0	0
13	13	71	2.5117e+06	2	2677	1	1	46	1127	NaN	1	7	2678	0	502	4	0	0	1	0	0
13	13	72	2.5258e+06	52	2899	0	0	55	1127	NaN	1	7	1168	0	612	5	1	0	0	0	0
13	13	73	2.5405e+06	23	2667	1	2	23	1520	0	0	7	527	1	423	2	0	0	1	0	1
13	13	74	2.5538e+06	59	2609	0	0	1	1520	NaN	0	1	710	0	619	1	0	1	0	0	0
13	13	75	2.5672e+06	18	2928	1	2	34	1520	NaN	1	1	468	0	418	3	0	0	1	0	0
13	13	76	2.5802e+06	5	2615	1	2	113	1520	NaN	1	7	466	0	405	10	0	0	0	1	0
13	13	77	2.5946e+06	47	2997	0	0	13	1200	0	1	1	177	0	607	2	0	1	0	0	1
13	13	78	2.6098e+06	42	2559	0	0	86	1247	0	0	1	1388	1	602	8	0	1	0	0	1
13	13	79	2.6271e+06	22	2657	1	2	10	1247	NaN	1	6	4641	0	422	1	0	0	1	0	0
13	13	80	2.6415e+06	67	2673	0	0	79	1224	1	1	1	565	1	627	7	1	0	0	0	1
14	14	1	3.0241e+05	68	2771	0	0	97	1376	NaN	0	1	921	0	628	9	0	1	0	0	0
14	14	2	3.1709e+05	32	2732	1	1	83	1288	0	0	7	664	1	532	7	0	0	1	0	1
14	14	3	3.3071e+05	78	2769	0	0	115	1288	NaN	1	7	852	0	638	10	1	0	0	0	0
14	14	4	3.4786e+05	75	2697	0	0	49	3152	0	0	2	1318	1	635	5	0	1	0	0	1
14	14	5	3.6089e+05	80	2619	0	0	43	3152	NaN	1	7	420	0	640	4	1	0	0	0	0
14	14	6	3.744e+05	27	2954	1	1	4	3152	NaN	0	6	566	0	527	1	0	0	0	1	0
14	14	7	3.8846e+05	58	2881	0	0	73	3152	NaN	1	1	1196	0	618	7	0	1	0	0	0
14	14	8	4.0437e+05	4	2668	1	1	101	1576	0	0	6	1658	1	504	9	0	0	0	1	1
14	14	9	4.1882e+05	3	2832	1	1	47	1232	0	0	7	401	1	503	4	0	0	1	0	1
14	14	10	4.3316e+05	40	2650	1	2	119	1208	0	0	7	486	1	440	10	0	0	1	0	1
14	14	11	4.48e+05	41	2749	0	0	92	1368	0	1	7	716	0	601	8	1	0	0	0	1
14	14	12	4.6277e+05	10	2521	1	2	100	1528	1	1	6	725	1	410	9	0	0	0	1	1
14	14	13	4.7567e+05	39	2545	1	2	71	1528	NaN	0	7	374	0	439	6	0	0	1	0	0
14	14	14	4.8878e+05	12	2588	1	2	112	1528	NaN	0	6	512	0	412	10	0	0	0	1	0
14	14	15	5.0238e+05	76	2873	0	0	8	1528	NaN	1	7	737	0	636	1	1	0	0	0	0
14	14	16	5.1618e+05	51	2980	0	0	25	1528	NaN	0	1	830	0	611	3	0	1	0	0	0
14	14	17	5.2952e+05	70	2675	0	0	104	1528	NaN	0	6	674	0	630	9	1	0	0	0	0
14	14	18	5.4467e+05	36	2822	1	1	52	1656	0	0	5	670	1	536	5	0	0	0	1	1
14	14	19	5.5772e+05	30	2526	1	2	65	1656	NaN	1	5	525	0	430	6	0	0	0	1	0
14	14	20	5.7093e+05	49	2744	0	0	31	1656	NaN	1	6	474	0	609	3	1	0	0	0	0
14	14	21	5.9246e+05	16	2959	1	1	107	1656	NaN	0	6	4037	0	516	9	0	0	1	0	0
14	14	22	6.0544e+05	48	2649	0	0	7	1656	NaN	0	7	330	0	608	1	1	0	0	0	0
14	14	23	6.184e+05	14	2730	1	1	118	1656	NaN	1	7	248	0	514	10	0	0	1	0	0
14	14	24	6.3157e+05	63	2811	0	0	67	1656	NaN	1	7	367	0	623	6	1	0	0	0	0
14	14	25	6.4709e+05	7	2700	1	2	16	1752	1	0	7	1069	0	407	2	0	0	0	1	1
14	14	26	6.6033e+05	19	2835	1	2	94	1752	NaN	0	7	410	0	419	8	0	0	1	0	0
14	14	27	6.7616e+05	65	2610	0	0	109	1752	NaN	1	1	3219	0	625	10	0	1	0	0	0
14	14	28	6.896e+05	35	2979	1	2	35	1752	NaN	0	6	476	0	435	3	0	0	1	0	0
14	14	29	7.0342e+05	54	2797	0	0	38	1752	NaN	1	2	1033	0	614	4	0	1	0	0	0
14	14	30	7.1687e+05	28	2972	1	2	82	1752	NaN	0	7	490	0	428	7	0	0	1	0	0
14	14	31	7.3165e+05	6	2673	1	1	95	1464	1	1	7	636	1	506	8	0	0	1	0	1
14	14	32	7.4645e+05	56	2817	0	0	32	1464	NaN	1	6	1983	0	616	3	1	0	0	0	0
14	14	33	7.597e+05	74	2521	0	0	37	1464	NaN	1	1	740	0	634	4	0	1	0	0	0
14	14	34	7.7575e+05	50	2529	0	0	110	1520	0	0	1	2002	1	610	10	0	1	0	0	1
14	14	35	7.8898e+05	25	2983	1	1	22	1520	NaN	1	7	254	0	525	2	0	0	1	0	0
14	14	36	8.0253e+05	64	2514	0	0	80	1520	NaN	0	7	1049	0	624	7	1	0	0	0	0
14	14	37	8.1696e+05	73	2969	0	0	62	1520	NaN	0	3	1465	0	633	6	0	1	0	0	0
14	14	38	8.3017e+05	24	2788	1	2	40	1520	NaN	0	6	422	0	424	4	0	0	0	1	0
14	14	39	8.4317e+05	38	2557	1	2	58	1520	NaN	1	6	440	0	438	5	0	0	1	0	0
14	14	40	8.5722e+05	62	2707	0	0	14	1520	NaN	0	1	1347	0	622	2	0	1	0	0	0
14	14	41	8.7665e+05	9	2678	1	2	70	1520	NaN	1	7	312	0	409	6	0	0	1	0	0
14	14	42	8.8953e+05	15	2593	1	2	11	1520	NaN	0	6	293	0	415	1	0	0	1	0	0
14	14	43	9.0389e+05	55	2778	0	0	56	1288	0	0	7	299	1	615	5	1	0	0	0	1
14	14	44	9.1701e+05	57	2730	0	0	44	1288	NaN	0	7	407	0	617	4	1	0	0	0	0
14	14	45	9.3123e+05	17	2802	1	2	76	1288	NaN	1	4	1407	0	417	7	0	0	0	1	0
14	14	46	9.466e+05	72	2924	0	0	103	1440	1	1	6	1010	1	632	9	1	0	0	0	1
14	14	47	9.6129e+05	8	2956	1	2	5	1352	0	0	7	386	1	408	1	0	0	0	1	1
14	14	48	9.746e+05	34	2574	1	2	53	1352	NaN	1	6	751	0	434	5	0	0	0	1	0
14	14	49	9.9008e+05	13	2592	1	1	77	1352	NaN	1	3	2898	0	513	7	0	0	0	1	0
14	14	50	1.0048e+06	44	2953	0	0	98	1352	NaN	0	3	1800	0	604	9	0	1	0	0	0
14	14	51	1.0209e+06	11	2529	1	1	88	1352	NaN	0	6	3500	0	511	8	0	0	0	1	0
14	14	52	1.0343e+06	45	2621	0	0	50	1352	NaN	1	1	792	0	605	5	0	1	0	0	0
14	14	53	1.049e+06	37	2992	1	1	17	1408	1	1	7	313	1	537	2	0	0	0	1	1
14	14	54	1.0623e+06	21	2675	1	2	106	1408	NaN	1	6	706	0	421	9	0	0	1	0	0
14	14	55	1.076e+06	31	2875	1	1	29	1408	NaN	0	6	755	0	531	3	0	0	0	1	0
14	14	56	1.0898e+06	77	2892	0	0	85	1408	NaN	0	2	947	0	637	8	0	1	0	0	0
14	14	57	1.1053e+06	69	2969	0	0	20	1568	1	1	7	950	1	629	2	1	0	0	0	1
14	14	58	1.1186e+06	46	2853	0	0	68	1568	NaN	0	7	496	0	606	6	1	0	0	0	0
14	14	59	1.1321e+06	20	2867	1	2	28	1568	NaN	0	5	570	0	420	3	0	0	0	1	0
14	14	60	1.1466e+06	29	2789	1	1	89	1328	1	1	7	452	1	529	8	0	0	0	1	1
14	14	61	1.1649e+06	61	2709	0	0	2	1552	1	1	1	1794	1	621	1	0	1	0	0	1
14	14	62	1.1781e+06	26	2664	1	2	41	1552	NaN	1	7	610	0	426	4	0	0	0	1	0
14	14	63	1.1912e+06	66	2706	0	0	26	1552	NaN	0	1	349	0	626	3	0	1	0	0	0
14	14	64	1.2108e+06	71	2649	0	0	91	3656	1	0	7	3270	0	631	8	1	0	0	0	1
14	14	65	1.2255e+06	33	2955	1	1	64	1312	1	1	6	443	1	533	6	0	0	0	1	1
14	14	66	1.2383e+06	79	2506	0	0	74	1312	NaN	0	1	314	0	639	7	0	1	0	0	0
14	14	67	1.253e+06	43	2822	0	0	19	1312	NaN	1	7	1901	0	603	2	1	0	0	0	0
14	14	68	1.2675e+06	1	2832	1	1	59	1343	1	1	7	329	1	501	5	0	0	1	0	1
14	14	69	1.2846e+06	60	2560	0	0	61	1912	0	1	3	2648	0	620	6	0	1	0	0	1
14	14	70	1.2976e+06	53	2655	0	0	116	1912	NaN	0	7	320	0	613	10	1	0	0	0	0
14	14	71	1.3105e+06	2	2525	1	2	46	1912	NaN	1	7	407	0	402	4	0	0	1	0	0
14	14	72	1.3244e+06	52	2832	0	0	55	1912	NaN	1	7	1069	0	612	5	1	0	0	0	0
14	14	73	1.3388e+06	23	2824	1	1	23	1288	0	0	7	314	1	523	2	0	0	1	0	1
14	14	74	1.3522e+06	59	2893	0	0	1	1288	NaN	0	1	504	0	619	1	0	1	0	0	0
14	14	75	1.3658e+06	18	2563	1	1	34	1288	NaN	1	6	1022	0	518	3	0	0	1	0	0
14	14	76	1.3815e+06	5	2981	1	1	113	1288	NaN	1	7	2734	0	505	10	0	0	0	1	0
14	14	77	1.3961e+06	47	2843	0	0	13	1432	1	1	1	313	1	607	2	0	1	0	0	1
14	14	78	1.4117e+06	42	2621	0	0	86	1744	0	0	2	1274	1	602	8	0	1	0	0	1
14	14	79	1.4243e+06	22	2532	1	1	10	1744	NaN	1	7	21	0	522	1	0	0	1	0	0
14	14	80	1.4389e+06	67	2983	0	0	79	1568	1	1	7	85	1	627	7	1	0	0	0	1
15	15	1	2.1688e+06	55	2867	0	0	55	2648	NaN	0	6	5123	0	615	5	1	0	0	0	0
15	15	2	2.1833e+06	74	2614	0	0	80	2648	NaN	1	2	1807	0	634	7	1	0	0	0	0
15	15	3	2.1997e+06	70	2913	0	0	7	2032	0	0	7	1458	1	630	1	1	0	0	0	1
15	15	4	2.2192e+06	40	2669	1	2	113	2232	0	0	5	4677	1	440	10	0	0	0	1	1
15	15	5	2.2369e+06	17	2718	1	1	94	2232	NaN	1	6	4979	0	517	8	0	0	1	0	0
15	15	6	2.2616e+06	45	2613	0	0	79	2232	NaN	1	NaN	10008	0	605	7	1	0	0	0	0
15	15	7	2.2772e+06	68	2842	0	0	19	2232	NaN	0	7	2772	0	628	2	1	0	0	0	0
15	15	8	2.2938e+06	26	2681	1	1	71	2232	NaN	1	6	3881	0	526	6	0	0	1	0	0
15	15	9	2.3079e+06	44	2963	0	0	85	2232	NaN	0	1	1161	0	604	8	0	1	0	0	0
15	15	10	2.3224e+06	5	2929	1	2	76	2232	NaN	1	1	1590	0	405	7	0	0	0	1	0
15	15	11	2.3458e+06	30	2825	1	1	52	2680	0	1	6	7894	0	530	5	0	0	0	1	1
15	15	12	2.3625e+06	77	2532	0	0	61	2440	0	0	1	1786	1	637	6	0	1	0	0	1
15	15	13	2.3844e+06	59	2887	0	0	110	2440	NaN	0	4	9014	0	619	10	0	1	0	0	0
15	15	14	2.3989e+06	57	2842	0	0	44	2440	NaN	0	2	1621	0	617	4	1	0	0	0	0
15	15	15	2.4151e+06	9	2882	1	1	58	2191	0	1	7	1098	0	509	5	0	0	1	0	1
15	15	16	2.429e+06	54	2512	0	0	25	2191	NaN	1	1	1386	0	614	3	0	1	0	0	0
15	15	17	2.4492e+06	32	2980	1	2	83	2191	NaN	0	2	7285	0	432	7	0	0	1	0	0
15	15	18	2.4651e+06	7	2749	1	2	41	2191	NaN	0	2	3108	0	407	4	0	0	0	1	0
15	15	19	2.4834e+06	13	2962	1	2	22	2191	NaN	1	5	5378	0	413	2	0	0	1	0	0
15	15	20	2.499e+06	58	2860	0	0	2	1631	1	1	1	1098	1	618	1	0	1	0	0	1
15	15	21	2.5276e+06	12	2981	1	2	89	1631	NaN	0	4	4446	0	412	8	0	0	0	1	0
15	15	22	2.5458e+06	76	2886	0	0	62	983	1	1	3	4298	1	636	6	0	1	0	0	1
15	15	23	2.5609e+06	11	2564	1	1	46	983	NaN	0	7	2544	0	511	4	0	0	1	0	0
15	15	24	2.579e+06	35	2676	1	1	101	1624	0	0	5	3865	1	535	9	0	0	0	1	1
15	15	25	2.5969e+06	69	2997	0	0	86	1416	1	1	1	3454	1	629	8	0	1	0	0	1
15	15	26	2.615e+06	22	2574	1	1	17	1712	1	1	5	3854	1	522	2	0	0	0	1	1
15	15	27	2.6338e+06	29	2531	1	1	5	1712	NaN	1	3	6323	0	529	1	0	0	0	1	0
15	15	28	2.6492e+06	36	2775	1	1	82	1480	1	0	1	1080	0	536	7	0	0	1	0	1
15	15	29	2.6657e+06	79	2986	0	0	32	2096	0	0	1	1450	1	639	3	1	0	0	0	1
15	15	30	2.6828e+06	10	2557	1	2	65	2096	NaN	1	3	4566	0	410	6	0	0	0	1	0
15	15	31	2.6988e+06	41	2764	0	0	104	1624	0	1	6	1603	0	601	9	1	0	0	0	1
15	15	32	2.7138e+06	56	2815	0	0	116	1472	1	1	7	714	1	616	10	1	0	0	0	1
15	15	33	2.7297e+06	23	2652	1	2	34	1472	NaN	0	6	3249	0	423	3	0	0	1	0	0
15	15	34	2.7501e+06	8	2924	1	2	95	1976	0	0	5	5483	1	408	8	0	0	1	0	1
15	15	35	2.7654e+06	47	2932	0	0	103	1247	1	1	7	1172	1	607	9	1	0	0	0	1
15	15	36	2.7827e+06	1	2782	1	1	119	1247	NaN	1	7	4508	0	501	10	0	0	1	0	0
15	15	37	2.7979e+06	50	2915	0	0	1	1247	NaN	0	2	2220	0	610	1	0	1	0	0	0
15	15	38	2.8156e+06	15	2645	1	1	40	1247	NaN	0	2	5114	0	515	4	0	0	0	1	0
15	15	39	2.8336e+06	24	2854	1	1	35	1247	NaN	0	3	5108	0	524	3	0	0	1	0	0
15	15	40	2.8471e+06	67	2949	0	0	13	1247	NaN	1	1	611	0	627	2	0	1	0	0	0
15	15	41	2.8886e+06	2	2850	1	2	4	1247	NaN	1	7	1927	0	402	1	0	0	0	1	0
15	15	42	2.9036e+06	51	2513	0	0	38	1776	0	0	1	781	1	611	4	0	1	0	0	1
15	15	43	2.9191e+06	53	2848	0	0	50	1560	0	0	1	1014	1	613	5	0	1	0	0	1
15	15	44	2.9388e+06	64	2555	0	0	67	2920	1	0	6	4298	0	624	6	1	0	0	0	1
15	15	45	2.958e+06	14	2948	1	2	28	2920	NaN	1	2	6204	0	414	3	0	0	0	1	0
15	15	46	2.9743e+06	60	2670	0	0	109	2920	NaN	1	2	3658	0	620	10	0	1	0	0	0
15	15	47	2.988e+06	25	2924	1	1	47	2920	NaN	1	7	804	0	525	4	0	0	1	0	0
15	15	48	3.0028e+06	4	2690	1	2	106	2920	NaN	0	6	2120	0	404	9	0	0	1	0	0
15	15	49	3.0166e+06	75	2992	0	0	8	2920	NaN	0	7	821	0	635	1	1	0	0	0	0
15	15	50	3.0308e+06	37	2777	1	2	29	2920	NaN	1	2	1374	0	437	3	0	0	0	1	0
15	15	51	3.0478e+06	21	2588	1	2	118	2920	NaN	1	7	4432	0	421	10	0	0	1	0	0
15	15	52	3.0704e+06	65	2918	0	0	98	3472	0	1	1	6227	0	625	9	0	1	0	0	1
15	15	53	3.0841e+06	66	2617	0	0	43	3472	NaN	0	7	1134	0	626	4	1	0	0	0	0
15	15	54	3.0985e+06	31	2684	1	2	16	3472	NaN	0	7	1711	0	431	2	0	0	0	1	0
15	15	55	3.1126e+06	78	2750	0	0	56	3472	NaN	1	7	1349	0	638	5	1	0	0	0	0
15	15	56	3.1258e+06	61	2555	0	0	92	3472	NaN	1	7	633	0	621	8	1	0	0	0	0
15	15	57	3.141e+06	73	2770	0	0	31	2112	0	0	1	337	1	633	3	1	0	0	0	1
15	15	58	3.1563e+06	33	2992	1	1	77	2112	NaN	1	1	2241	0	533	7	0	0	0	1	0
15	15	59	3.1698e+06	63	2527	0	0	14	2112	NaN	1	1	978	0	623	2	0	1	0	0	0
15	15	60	3.1862e+06	28	2507	1	1	88	2112	NaN	0	6	3928	0	528	8	0	0	0	1	0
15	15	61	3.2168e+06	46	2505	0	0	97	2112	NaN	0	1	1563	0	606	9	0	1	0	0	0
15	15	62	3.2303e+06	62	2671	0	0	68	2112	NaN	0	7	850	0	622	6	1	0	0	0	0
15	15	63	3.2435e+06	43	2930	0	0	74	2112	NaN	1	1	316	0	603	7	0	1	0	0	0
15	15	64	3.262e+06	16	2835	1	1	10	2112	NaN	0	5	5654	0	516	1	0	0	1	0	0
15	15	65	3.2761e+06	52	2783	0	0	49	2112	NaN	1	1	1254	0	612	5	0	1	0	0	0
15	15	66	3.2905e+06	42	2567	0	0	20	2112	NaN	0	7	1902	0	602	2	1	0	0	0	0
15	15	67	3.3045e+06	39	2657	1	1	64	2112	NaN	0	7	1344	0	539	6	0	0	0	1	0
15	15	68	3.3228e+06	18	2689	1	1	107	1768	1	1	5	3807	1	518	9	0	0	1	0	1
15	15	69	3.3398e+06	19	2738	1	1	53	1535	0	0	6	2708	1	519	5	0	0	0	1	1
15	15	70	3.3549e+06	71	2815	0	0	26	1520	0	0	1	817	1	631	3	0	1	0	0	1
15	15	71	3.3687e+06	3	2973	1	2	70	1520	NaN	0	7	782	0	403	6	0	0	1	0	0
15	15	72	3.3818e+06	38	2961	1	2	11	1520	NaN	1	7	185	0	438	1	0	0	1	0	0
15	15	73	3.3955e+06	20	2838	1	2	23	1520	NaN	0	6	872	0	420	2	0	0	1	0	0
15	15	74	3.4088e+06	80	2655	0	0	73	1520	NaN	1	1	628	0	640	7	0	1	0	0	0
15	15	75	3.4217e+06	27	2739	1	2	59	1520	NaN	0	7	231	0	427	5	0	0	1	0	0
15	15	76	3.435e+06	72	2653	0	0	115	1520	NaN	1	7	563	0	632	10	1	0	0	0	0
15	15	77	3.449e+06	49	2768	0	0	91	1040	1	1	7	278	1	609	8	1	0	0	0	1
15	15	78	3.4622e+06	48	2649	0	0	37	1040	NaN	0	1	465	0	608	4	0	1	0	0	0
15	15	79	3.4787e+06	34	2920	1	1	100	1040	NaN	1	5	3649	0	534	9	0	0	0	1	0
15	15	80	3.4984e+06	6	2929	1	2	112	2840	1	1	6	3939	1	406	10	0	0	0	1	1
16	16	1	2.9539e+05	55	2859	0	0	55	2024	NaN	0	7	1119	0	615	5	1	0	0	0	0
16	16	2	3.0948e+05	74	2963	0	0	80	2024	NaN	1	7	1140	0	634	7	1	0	0	0	0
16	16	3	3.2474e+05	70	2510	0	0	7	1760	0	0	7	995	1	630	1	1	0	0	0	1
16	16	4	3.3969e+05	40	2821	1	1	113	1647	1	0	7	485	0	540	10	0	0	0	1	1
16	16	5	3.5345e+05	17	2838	1	2	94	1647	NaN	1	7	926	0	417	8	0	0	1	0	0
16	16	6	3.6728e+05	45	2946	0	0	79	1647	NaN	1	7	893	0	605	7	1	0	0	0	0
16	16	7	3.8098e+05	68	2761	0	0	19	1647	NaN	0	7	939	0	628	2	1	0	0	0	0
16	16	8	3.9429e+05	26	2632	1	2	71	1647	NaN	1	7	684	0	426	6	0	0	1	0	0
16	16	9	4.0863e+05	44	2590	0	0	85	1647	NaN	0	7	1762	0	604	8	0	1	0	0	0
16	16	10	4.2473e+05	5	2930	1	1	76	1647	NaN	1	7	3176	0	505	7	0	0	0	1	0
16	16	11	4.4013e+05	30	2648	1	2	52	1400	0	1	7	1367	0	430	5	0	0	0	1	1
16	16	12	4.5531e+05	77	2955	0	0	61	1640	0	0	1	587	1	637	6	0	1	0	0	1
16	16	13	4.7016e+05	59	2819	0	0	110	1640	NaN	0	1	2026	0	619	10	0	1	0	0	0
16	16	14	4.8388e+05	57	2995	0	0	44	1640	NaN	0	7	729	0	617	4	1	0	0	0	0
16	16	15	4.9772e+05	9	2552	1	2	58	880	1	1	7	407	1	409	5	0	0	1	0	1
16	16	16	5.1173e+05	54	2656	0	0	25	880	NaN	1	1	1370	0	614	3	0	1	0	0	0
16	16	17	5.2759e+05	32	2882	1	1	83	880	NaN	0	7	2993	0	532	7	0	0	1	0	0
16	16	18	5.4161e+05	7	2824	1	1	41	880	NaN	0	7	1201	0	507	4	0	0	0	1	0
16	16	19	5.5468e+05	13	2553	1	1	22	880	NaN	1	7	515	0	513	2	0	0	1	0	0
16	16	20	5.7083e+05	58	2863	0	0	2	1968	1	1	1	1333	1	618	1	0	1	0	0	1
16	16	21	5.9032e+05	12	2677	1	1	89	1968	NaN	0	7	564	0	512	8	0	0	0	1	0
16	16	22	6.0484e+05	76	2531	0	0	62	1079	1	1	1	922	1	636	6	0	1	0	0	1
16	16	23	6.1823e+05	11	2942	1	2	46	1079	NaN	0	7	452	0	411	4	0	0	1	0	0
16	16	24	6.3291e+05	35	2693	1	2	101	1520	0	0	7	480	1	435	9	0	0	0	1	1
16	16	25	6.4725e+05	69	2514	0	0	86	1408	1	1	1	436	1	629	8	0	1	0	0	1
16	16	26	6.613e+05	22	2636	1	2	17	960	1	1	7	457	1	422	2	0	0	0	1	1
16	16	27	6.7439e+05	29	2665	1	2	5	960	NaN	1	7	439	0	429	1	0	0	0	1	0
16	16	28	6.9058e+05	36	2895	1	2	82	1920	0	0	7	1370	1	436	7	0	0	1	0	1
16	16	29	7.0582e+05	79	2958	0	0	32	1736	0	0	7	544	1	639	3	1	0	0	0	1
16	16	30	7.1898e+05	10	2713	1	1	65	1736	NaN	1	7	466	0	510	6	0	0	0	1	0
16	16	31	7.3402e+05	41	2582	0	0	104	2016	0	1	7	457	0	601	9	1	0	0	0	1
16	16	32	7.4806e+05	56	2748	0	0	116	816	1	1	7	472	1	616	10	1	0	0	0	1
16	16	33	7.6319e+05	23	2540	1	1	34	816	NaN	0	7	2608	0	523	3	0	0	1	0	0
16	16	34	7.8014e+05	8	2847	1	1	95	2616	0	0	7	1495	1	508	8	0	0	1	0	1
16	16	35	7.9413e+05	47	2568	0	0	103	841	1	1	7	579	1	607	9	1	0	0	0	1
16	16	36	8.0796e+05	1	2597	1	2	119	841	NaN	1	7	1245	0	401	10	0	0	1	0	0
16	16	37	8.2109e+05	50	2841	0	0	1	841	NaN	0	1	298	0	610	1	0	1	0	0	0
16	16	38	8.3432e+05	15	2821	1	2	40	841	NaN	0	7	413	0	415	4	0	0	0	1	0
16	16	39	8.4772e+05	24	2930	1	2	35	841	NaN	0	7	472	0	424	3	0	0	1	0	0
16	16	40	8.6075e+05	67	2674	0	0	13	841	NaN	1	1	372	0	627	2	0	1	0	0	0
16	16	41	8.9084e+05	2	2759	1	1	4	841	NaN	1	7	444	0	502	1	0	0	0	1	0
16	16	42	9.0675e+05	51	2837	0	0	38	1640	0	0	1	1433	1	611	4	0	1	0	0	1
16	16	43	9.2299e+05	53	2977	0	0	50	1752	0	0	1	1511	1	613	5	0	1	0	0	1
16	16	44	9.3754e+05	64	2713	0	0	67	1400	0	0	7	449	1	624	6	1	0	0	0	1
16	16	45	9.5057e+05	14	2630	1	1	28	1400	NaN	1	7	415	0	514	3	0	0	0	1	0
16	16	46	9.6534e+05	60	2647	0	0	109	1400	NaN	1	1	2133	0	620	10	0	1	0	0	0
16	16	47	9.7837e+05	25	2544	1	2	47	1400	NaN	1	7	499	0	425	4	0	0	1	0	0
16	16	48	9.9228e+05	4	2799	1	1	106	1400	NaN	0	7	1112	0	504	9	0	0	1	0	0
16	16	49	1.0055e+06	75	2809	0	0	8	1400	NaN	0	7	388	0	635	1	1	0	0	0	0
16	16	50	1.0193e+06	37	3000	1	1	29	1400	NaN	1	7	861	0	537	3	0	0	0	1	0
16	16	51	1.0326e+06	21	2825	1	1	118	1400	NaN	1	7	418	0	521	10	0	0	1	0	0
16	16	52	1.0533e+06	65	2616	0	0	98	5343	0	1	1	2729	0	625	9	0	1	0	0	1
16	16	53	1.0668e+06	66	2919	0	0	43	5343	NaN	0	7	633	0	626	4	1	0	0	0	0
16	16	54	1.0799e+06	31	2657	1	1	16	5343	NaN	0	7	447	0	531	2	0	0	0	1	0
16	16	55	1.0938e+06	78	2706	0	0	56	5343	NaN	1	7	1201	0	638	5	1	0	0	0	0
16	16	56	1.1069e+06	61	2622	0	0	92	5343	NaN	1	7	433	0	621	8	1	0	0	0	0
16	16	57	1.1232e+06	73	2545	0	0	31	1832	0	0	7	1947	1	633	3	1	0	0	0	1
16	16	58	1.1367e+06	33	2584	1	2	77	1832	NaN	1	1	981	0	433	7	0	0	0	1	0
16	16	59	1.15e+06	63	2762	0	0	14	1832	NaN	1	1	479	0	623	2	0	1	0	0	0
16	16	60	1.1644e+06	28	2972	1	2	88	1832	NaN	0	7	1462	0	428	8	0	0	0	1	0
16	16	61	1.2022e+06	46	2665	0	0	97	1832	NaN	0	1	399	0	606	9	0	1	0	0	0
16	16	62	1.2163e+06	62	2513	0	0	68	1832	NaN	0	7	1659	0	622	6	1	0	0	0	0
16	16	63	1.2294e+06	43	2682	0	0	74	1832	NaN	1	1	413	0	603	7	0	1	0	0	0
16	16	64	1.2428e+06	16	2670	1	2	10	1832	NaN	0	7	714	0	416	1	0	0	1	0	0
16	16	65	1.2558e+06	52	2559	0	0	49	1832	NaN	1	1	456	0	612	5	0	1	0	0	0
16	16	66	1.2715e+06	42	2781	0	0	20	1832	NaN	0	7	2895	0	602	2	1	0	0	0	0
16	16	67	1.2848e+06	39	2857	1	2	64	1832	NaN	0	7	498	0	439	6	0	0	0	1	0
16	16	68	1.3001e+06	18	2504	1	2	107	1232	1	1	7	1538	1	418	9	0	0	1	0	1
16	16	69	1.3151e+06	19	2872	1	2	53	1527	0	0	7	570	1	419	5	0	0	0	1	1
16	16	70	1.3308e+06	71	2967	0	0	26	2320	1	0	1	399	0	631	3	0	1	0	0	1
16	16	71	1.3446e+06	3	2625	1	1	70	2320	NaN	0	7	1243	0	503	6	0	0	1	0	0
16	16	72	1.3589e+06	38	2829	1	1	11	2320	NaN	1	7	1431	0	538	1	0	0	1	0	0
16	16	73	1.3719e+06	20	2534	1	1	23	2320	NaN	0	7	498	0	520	2	0	0	1	0	0
16	16	74	1.3851e+06	80	2800	0	0	73	2320	NaN	1	1	439	0	640	7	0	1	0	0	0
16	16	75	1.3996e+06	27	2567	1	1	59	2320	NaN	0	7	1895	0	527	5	0	0	1	0	0
16	16	76	1.4128e+06	72	2754	0	0	115	2320	NaN	1	7	461	0	632	10	1	0	0	0	0
16	16	77	1.427e+06	49	2639	0	0	91	1176	1	1	7	426	1	609	8	1	0	0	0	1
16	16	78	1.4417e+06	48	2945	0	0	37	1176	NaN	0	1	1685	0	608	4	0	1	0	0	0
16	16	79	1.4547e+06	34	2616	1	2	100	1176	NaN	1	7	377	0	434	9	0	0	0	1	0
16	16	80	1.4707e+06	6	2760	1	1	112	1760	1	1	7	1508	1	506	10	0	0	0	1	1
17	17	1	1.5277e+06	36	2757	1	1	95	4463	NaN	0	3	3455	0	536	8	0	0	1	0	0
17	17	2	1.5439e+06	56	2906	0	0	50	4463	NaN	1	1	3329	0	616	5	0	1	0	0	0
17	17	3	1.5622e+06	16	2891	1	1	100	2392	0	0	6	2993	1	516	9	0	0	0	1	1
17	17	4	1.5778e+06	18	2868	1	2	70	2392	NaN	1	2	2710	0	418	6	0	0	1	0	0
17	17	5	1.5928e+06	52	2649	0	0	86	2392	NaN	1	1	2342	0	612	8	0	1	0	0	0
17	17	6	1.6122e+06	2	2682	1	2	16	2448	1	1	6	4245	1	402	2	0	0	0	1	1
17	17	7	1.6304e+06	46	2587	0	0	43	4152	1	0	7	1401	0	606	4	1	0	0	0	1
17	17	8	1.6475e+06	21	2934	1	2	64	1576	1	1	6	2509	1	421	6	0	0	0	1	1
17	17	9	1.666e+06	11	2741	1	1	83	1576	NaN	0	4	5804	0	511	7	0	0	1	0	0
17	17	10	1.6806e+06	49	2943	0	0	13	1576	NaN	1	1	1663	0	609	2	0	1	0	0	0
17	17	11	1.6967e+06	58	2712	0	0	49	1512	1	1	1	1783	1	618	5	0	1	0	0	1
17	17	12	1.7149e+06	43	2557	0	0	32	1280	1	1	6	4421	1	603	3	1	0	0	0	1
17	17	13	1.7307e+06	8	2720	1	1	82	1280	NaN	0	6	3012	0	508	7	0	0	1	0	0
17	17	14	1.7451e+06	47	2674	0	0	44	1280	NaN	1	7	1720	0	607	4	1	0	0	0	0
17	17	15	1.7592e+06	60	2714	0	0	104	1280	NaN	1	7	1342	0	620	9	1	0	0	0	0
17	17	16	1.7732e+06	31	2702	1	1	119	1280	NaN	0	2	1276	0	531	10	0	0	1	0	0
17	17	17	1.7922e+06	35	2986	1	2	52	1280	NaN	0	4	5992	0	435	5	0	0	0	1	0
17	17	18	1.8105e+06	39	2924	1	2	34	2744	0	0	7	2571	1	439	3	0	0	1	0	1
17	17	19	1.826e+06	74	2666	0	0	98	1384	1	1	2	1492	1	634	9	0	1	0	0	1
17	17	20	1.8405e+06	64	2906	0	0	68	1384	NaN	0	7	1548	0	624	6	1	0	0	0	0
17	17	21	1.8626e+06	29	2694	1	2	76	1384	NaN	1	4	2669	0	429	7	0	0	0	1	0
17	17	22	1.8828e+06	33	2745	1	2	10	1384	NaN	1	4	7436	0	433	1	0	0	1	0	0
17	17	23	1.8974e+06	30	2844	1	1	22	1384	NaN	1	7	1689	0	530	2	0	0	1	0	0
17	17	24	1.9112e+06	79	2932	0	0	25	1384	NaN	0	1	905	0	639	3	0	1	0	0	0
17	17	25	1.925e+06	61	2683	0	0	62	1384	NaN	1	1	1130	0	621	6	0	1	0	0	0
17	17	26	1.9393e+06	38	2825	1	1	113	1384	NaN	1	7	1402	0	538	10	0	0	0	1	0
17	17	27	1.957e+06	77	2718	0	0	79	2392	0	0	6	2574	1	637	7	1	0	0	0	1
17	17	28	1.9724e+06	53	2889	0	0	55	2392	NaN	0	6	2538	0	613	5	1	0	0	0	0
17	17	29	1.9889e+06	10	2778	1	2	35	1529	1	1	1	2133	1	410	3	0	0	1	0	1
17	17	30	2.0034e+06	1	2745	1	2	46	1529	NaN	1	7	1797	0	401	4	0	0	1	0	0
17	17	31	2.0215e+06	76	2678	0	0	109	1529	NaN	1	5	5321	0	636	10	0	1	0	0	0
17	17	32	2.0372e+06	71	2572	0	0	74	1529	NaN	0	5	3133	0	631	7	0	1	0	0	0
17	17	33	2.0532e+06	24	2564	1	2	106	2072	0	0	7	1305	1	424	9	0	0	1	0	1
17	17	34	2.0678e+06	20	2721	1	2	59	2072	NaN	0	1	1932	0	420	5	0	0	1	0	0
17	17	35	2.0833e+06	78	2517	0	0	116	1376	1	1	7	1562	1	638	10	1	0	0	0	1
17	17	36	2.0979e+06	66	2776	0	0	20	1376	NaN	0	7	1766	0	626	2	1	0	0	0	0
17	17	37	2.1118e+06	45	2553	0	0	103	1376	NaN	1	7	1287	0	605	9	1	0	0	0	0
17	17	38	2.1259e+06	9	2612	1	2	89	1376	NaN	1	6	1523	0	409	8	0	0	0	1	0
17	17	39	2.1398e+06	34	2632	1	1	118	1376	NaN	1	7	1180	0	534	10	0	0	1	0	0
17	17	40	2.1574e+06	44	2569	0	0	8	2080	0	0	7	2973	1	604	1	1	0	0	0	1
17	17	41	2.1906e+06	40	2959	1	1	101	1663	0	0	7	790	1	540	9	0	0	0	1	1
17	17	42	2.205e+06	32	2989	1	2	94	1663	NaN	0	7	1395	0	432	8	0	0	1	0	0
17	17	43	2.2198e+06	25	2635	1	2	65	1663	NaN	1	5	2129	0	425	6	0	0	0	1	0
17	17	44	2.2355e+06	70	2507	0	0	7	1904	0	0	7	1231	1	630	1	1	0	0	0	1
17	17	45	2.2501e+06	14	2706	1	1	58	1904	NaN	1	7	1853	0	514	5	0	0	1	0	0
17	17	46	2.2676e+06	23	2939	1	1	29	1904	NaN	0	3	4582	0	523	3	0	0	0	1	0
17	17	47	2.2846e+06	28	2624	1	1	88	1904	NaN	0	5	4373	0	528	8	0	0	0	1	0
17	17	48	2.2984e+06	65	2564	0	0	14	1904	NaN	1	1	1175	0	625	2	0	1	0	0	0
17	17	49	2.3153e+06	6	2505	1	1	40	1904	NaN	1	4	4323	0	506	4	0	0	0	1	0
17	17	50	2.3288e+06	54	2978	0	0	1	1904	NaN	1	1	550	0	614	1	0	1	0	0	0
17	17	51	2.3428e+06	27	2602	1	1	71	1904	NaN	0	6	1376	0	527	6	0	0	1	0	0
17	17	52	2.3567e+06	26	2910	1	1	17	1904	NaN	1	7	1013	0	526	2	0	0	0	1	0
17	17	53	2.372e+06	5	2977	1	2	107	1407	1	1	6	869	1	405	9	0	0	1	0	1
17	17	54	2.3909e+06	75	2640	0	0	31	2408	0	0	5	3839	1	635	3	1	0	0	0	1
17	17	55	2.4047e+06	3	2971	1	2	4	2408	NaN	0	7	734	0	403	1	0	0	0	1	0
17	17	56	2.4193e+06	50	2605	0	0	110	2408	NaN	0	3	2008	0	610	10	0	1	0	0	0
17	17	57	2.4331e+06	69	2838	0	0	37	2408	NaN	1	1	957	0	629	4	0	1	0	0	0
17	17	58	2.4487e+06	17	2704	1	1	28	1616	1	1	2	1259	1	517	3	0	0	0	1	1
17	17	59	2.4638e+06	51	2962	0	0	61	1616	NaN	0	2	2080	0	611	6	0	1	0	0	0
17	17	60	2.4788e+06	72	2914	0	0	91	1616	NaN	1	7	2113	0	632	8	1	0	0	0	0
17	17	61	2.5105e+06	62	2927	0	0	2	1616	NaN	0	1	2562	0	622	1	0	1	0	0	0
17	17	62	2.5261e+06	22	2573	1	1	23	1168	1	1	7	1852	1	522	2	0	0	1	0	1
17	17	63	2.5402e+06	19	2633	1	2	112	1168	NaN	0	7	1443	0	419	10	0	0	0	1	0
17	17	64	2.5536e+06	55	2618	0	0	38	1168	NaN	0	1	789	0	615	4	0	1	0	0	0
17	17	65	2.5677e+06	59	2718	0	0	73	1168	NaN	0	2	1314	0	619	7	0	1	0	0	0
17	17	66	2.5892e+06	63	2545	0	0	85	6047	1	1	4	2959	1	623	8	0	1	0	0	1
17	17	67	2.6085e+06	4	2761	1	1	11	4008	0	0	6	2520	1	504	1	0	0	1	0	1
17	17	68	2.6224e+06	13	2656	1	1	41	4008	NaN	1	7	1169	0	513	4	0	0	0	1	0
17	17	69	2.637e+06	73	2919	0	0	80	4008	NaN	0	6	1676	0	633	7	1	0	0	0	0
17	17	70	2.6529e+06	48	2582	0	0	92	1504	0	0	7	1754	1	608	8	1	0	0	0	1
17	17	71	2.6665e+06	80	2957	0	0	67	1504	NaN	1	7	673	0	640	6	1	0	0	0	0
17	17	72	2.6853e+06	15	2966	1	1	5	3960	0	0	7	1782	1	515	1	0	0	0	1	1
17	17	73	2.7007e+06	67	2701	0	0	56	1408	1	1	7	1243	1	627	5	1	0	0	0	1
17	17	74	2.7163e+06	42	2509	0	0	97	1784	0	0	1	1276	1	602	9	0	1	0	0	1
17	17	75	2.7331e+06	37	2886	1	2	77	1296	1	1	5	2565	1	437	7	0	0	0	1	1
17	17	76	2.7476e+06	7	2786	1	2	47	1296	NaN	0	6	1730	0	407	4	0	0	1	0	0
17	17	77	2.7618e+06	57	2981	0	0	19	1296	NaN	0	7	1174	0	617	2	1	0	0	0	0
17	17	78	2.7796e+06	12	2931	1	2	53	1296	NaN	0	5	4881	0	412	5	0	0	0	1	0
17	17	79	2.7931e+06	41	2534	0	0	115	1296	NaN	1	7	992	0	601	10	1	0	0	0	0
17	17	80	2.8089e+06	68	2510	0	0	26	1296	NaN	0	2	3195	0	628	3	0	1	0	0	0
18	18	1	2.8229e+05	36	2745	1	2	95	1328	NaN	0	6	763	0	436	8	0	0	1	0	0
18	18	2	2.9562e+05	56	2895	0	0	50	1328	NaN	1	3	442	0	616	5	0	1	0	0	0
18	18	3	3.1004e+05	16	2612	1	2	100	1232	0	0	6	584	1	416	9	0	0	0	1	1
18	18	4	3.2327e+05	18	2779	1	1	70	1232	NaN	1	6	466	0	518	6	0	0	1	0	0
18	18	5	3.3658e+05	52	2926	0	0	86	1232	NaN	1	3	394	0	612	8	0	1	0	0	0
18	18	6	3.5277e+05	2	2861	1	1	16	1768	1	1	4	1569	1	502	2	0	0	0	1	1
18	18	7	3.672e+05	46	2796	0	0	43	1215	0	0	6	429	1	606	4	1	0	0	0	1
18	18	8	3.824e+05	21	2757	1	1	64	1400	1	1	7	1053	1	521	6	0	0	0	1	1
18	18	9	3.9566e+05	11	2743	1	2	83	1400	NaN	0	6	527	0	411	7	0	0	1	0	0
18	18	10	4.0896e+05	49	2827	0	0	13	1400	NaN	1	3	474	0	609	2	0	1	0	0	0
18	18	11	4.2306e+05	58	2695	0	0	49	1040	1	1	4	371	1	618	5	0	1	0	0	1
18	18	12	4.3725e+05	43	2813	0	0	32	1104	1	1	5	283	1	603	3	1	0	0	0	1
18	18	13	4.5024e+05	8	2622	1	2	82	1104	NaN	0	6	380	0	408	7	0	0	1	0	0
18	18	14	4.6335e+05	47	2631	0	0	44	1104	NaN	1	5	483	0	607	4	1	0	0	0	0
18	18	15	4.7652e+05	60	2837	0	0	104	1104	NaN	1	6	343	0	620	9	1	0	0	0	0
18	18	16	4.903e+05	31	2914	1	2	119	1104	NaN	0	6	870	0	431	10	0	0	1	0	0
18	18	17	5.0408e+05	35	2611	1	1	52	1104	NaN	0	6	1187	0	535	5	0	0	0	1	0
18	18	18	5.1943e+05	39	2874	1	1	34	1528	0	0	5	962	1	539	3	0	0	1	0	1
18	18	19	5.3435e+05	74	2963	0	0	98	1152	1	1	6	801	1	634	9	0	1	0	0	1
18	18	20	5.4851e+05	64	2710	0	0	68	1152	NaN	0	5	1471	0	624	6	1	0	0	0	0
18	18	21	5.6677e+05	29	2771	1	1	76	1152	NaN	1	4	945	0	529	7	0	0	0	1	0
18	18	22	5.8027e+05	33	2959	1	1	10	1152	NaN	1	6	549	0	533	1	0	0	1	0	0
18	18	23	5.9365e+05	30	2687	1	2	22	1152	NaN	1	7	692	0	430	2	0	0	1	0	0
18	18	24	6.0703e+05	79	2726	0	0	25	1152	NaN	0	4	660	0	639	3	0	1	0	0	0
18	18	25	6.2009e+05	61	2628	0	0	62	1152	NaN	1	3	433	0	621	6	0	1	0	0	0
18	18	26	6.338e+05	38	2788	1	2	113	1152	NaN	1	5	929	0	438	10	0	0	0	1	0
18	18	27	6.4826e+05	77	2683	0	0	79	1224	0	0	6	552	1	637	7	1	0	0	0	1
18	18	28	6.6248e+05	53	2685	0	0	55	1224	NaN	0	5	1527	0	613	5	1	0	0	0	0
18	18	29	6.775e+05	10	2535	1	1	35	1271	1	1	5	1213	1	510	3	0	0	1	0	1
18	18	30	6.9081e+05	1	2925	1	1	46	1271	NaN	1	6	389	0	501	4	0	0	1	0	0
18	18	31	7.0398e+05	76	2809	0	0	109	1271	NaN	1	3	382	0	636	10	0	1	0	0	0
18	18	32	7.1715e+05	71	2757	0	0	74	1271	NaN	0	2	417	0	631	7	0	1	0	0	0
18	18	33	7.3342e+05	24	2919	1	1	106	2216	0	0	6	1140	1	524	9	0	0	1	0	1
18	18	34	7.4743e+05	20	2866	1	1	59	2216	NaN	0	5	1131	0	520	5	0	0	1	0	0
18	18	35	7.6262e+05	78	2675	0	0	116	1176	1	1	6	1348	1	638	10	1	0	0	0	1
18	18	36	7.7651e+05	66	2736	0	0	20	1176	NaN	0	5	1145	0	626	2	1	0	0	0	0
18	18	37	7.8983e+05	45	2734	0	0	103	1176	NaN	1	6	583	0	605	9	1	0	0	0	0
18	18	38	8.0307e+05	9	2910	1	1	89	1176	NaN	1	5	340	0	509	8	0	0	0	1	0
18	18	39	8.1607e+05	34	2641	1	2	118	1176	NaN	1	4	356	0	434	10	0	0	1	0	0
18	18	40	8.3051e+05	44	2867	0	0	8	1144	0	0	4	420	1	604	1	1	0	0	0	1
18	18	41	8.4858e+05	40	2926	1	2	101	1312	0	0	5	108	1	440	9	0	0	0	1	1
18	18	42	8.6143e+05	32	2506	1	1	94	1312	NaN	0	5	359	0	532	8	0	0	1	0	0
18	18	43	8.7466e+05	25	2861	1	1	65	1312	NaN	1	4	367	0	525	6	0	0	0	1	0
18	18	44	8.8912e+05	70	2906	0	0	7	1112	0	0	5	453	1	630	1	1	0	0	0	1
18	18	45	9.0172e+05	14	2514	1	2	58	1112	NaN	1	6	99	0	414	5	0	0	1	0	0
18	18	46	9.1449e+05	23	2726	1	2	29	1112	NaN	0	2	51	0	423	3	0	0	0	1	0
18	18	47	9.2796e+05	28	2935	1	2	88	1112	NaN	0	4	540	0	428	8	0	0	0	1	0
18	18	48	9.4188e+05	65	2646	0	0	14	1112	NaN	1	4	1277	0	625	2	0	1	0	0	0
18	18	49	9.555e+05	6	2940	1	2	40	1112	NaN	1	4	684	0	406	4	0	0	0	1	0
18	18	50	9.6885e+05	54	2979	0	0	1	1112	NaN	1	2	379	0	614	1	0	1	0	0	0
18	18	51	9.8184e+05	27	2911	1	2	71	1112	NaN	0	5	89	0	427	6	0	0	1	0	0
18	18	52	9.9578e+05	26	2744	1	2	17	1112	NaN	1	4	1216	0	426	2	0	0	0	1	0
18	18	53	1.0102e+06	5	2834	1	1	107	1200	1	1	6	414	1	505	9	0	0	1	0	1
18	18	54	1.0245e+06	75	2659	0	0	31	1280	0	0	5	349	1	635	3	1	0	0	0	1
18	18	55	1.0374e+06	3	2536	1	1	4	1280	NaN	0	5	326	0	503	1	0	0	0	1	0
18	18	56	1.051e+06	50	2838	0	0	110	1280	NaN	0	4	832	0	610	10	0	1	0	0	0
18	18	57	1.0641e+06	69	2781	0	0	37	1280	NaN	1	2	312	0	629	4	0	1	0	0	0
18	18	58	1.0781e+06	17	2681	1	2	28	992	1	1	2	265	1	417	3	0	0	0	1	1
18	18	59	1.0909e+06	51	2590	0	0	61	992	NaN	0	2	304	0	611	6	0	1	0	0	0
18	18	60	1.1047e+06	72	2845	0	0	91	992	NaN	1	5	891	0	632	8	1	0	0	0	0
18	18	61	1.12e+06	62	2559	0	0	2	992	NaN	0	2	118	0	622	1	0	1	0	0	0
18	18	62	1.1347e+06	22	2896	1	2	23	1160	1	1	6	614	1	422	2	0	0	1	0	1
18	18	63	1.1479e+06	19	2858	1	1	112	1160	NaN	0	6	326	0	519	10	0	0	0	1	0
18	18	64	1.1611e+06	55	2925	0	0	38	1160	NaN	0	3	309	0	615	4	0	1	0	0	0
18	18	65	1.1739e+06	59	2537	0	0	73	1160	NaN	0	2	266	0	619	7	0	1	0	0	0
18	18	66	1.1882e+06	63	2838	0	0	85	1024	1	1	3	479	1	623	8	0	1	0	0	1
18	18	67	1.2026e+06	4	2898	1	2	11	1144	0	0	6	320	1	404	1	0	0	1	0	1
18	18	68	1.2155e+06	13	2557	1	2	41	1144	NaN	1	6	320	0	413	4	0	0	0	1	0
18	18	69	1.2284e+06	73	2561	0	0	80	1144	NaN	0	6	374	0	633	7	1	0	0	0	0
18	18	70	1.2431e+06	48	2880	0	0	92	1368	0	0	6	460	1	608	8	1	0	0	0	1
18	18	71	1.2572e+06	80	2904	0	0	67	1368	NaN	1	7	1239	0	640	6	1	0	0	0	0
18	18	72	1.2713e+06	15	2626	1	2	5	1040	0	0	7	405	1	415	1	0	0	0	1	1
18	18	73	1.2855e+06	67	2549	0	0	56	1136	1	1	6	478	1	627	5	1	0	0	0	1
18	18	74	1.2997e+06	42	2803	0	0	97	1192	0	0	2	245	1	602	9	0	1	0	0	1
18	18	75	1.3137e+06	37	2598	1	1	77	1088	1	1	5	293	1	537	7	0	0	0	1	1
18	18	76	1.327e+06	7	2735	1	1	47	1088	NaN	0	6	561	0	507	4	0	0	1	0	0
18	18	77	1.3401e+06	57	2628	0	0	19	1088	NaN	0	7	507	0	617	2	1	0	0	0	0
18	18	78	1.3542e+06	12	2872	1	1	53	1088	NaN	0	6	1251	0	512	5	0	0	0	1	0
18	18	79	1.3676e+06	41	2973	0	0	115	1088	NaN	1	7	467	0	601	10	1	0	0	0	0
18	18	80	1.3808e+06	68	2819	0	0	26	1088	NaN	0	2	329	0	628	3	0	1	0	0	0
20	20	1	3.9312e+05	71	2653	0	0	79	1752	NaN	0	2	3022	0	631	7	1	0	0	0	0
20	20	2	4.0711e+05	70	2656	0	0	20	1752	NaN	0	7	1323	0	630	2	1	0	0	0	0
20	20	3	4.2278e+05	67	2999	0	0	50	1280	1	1	1	1383	1	627	5	0	1	0	0	1
20	20	4	4.3612e+05	17	2892	1	2	70	1280	NaN	1	7	458	0	417	6	0	0	1	0	0
20	20	5	4.4936e+05	19	2556	1	2	94	1280	NaN	0	7	682	0	419	8	0	0	1	0	0
20	20	6	4.6268e+05	28	2963	1	1	22	1280	NaN	0	7	369	0	528	2	0	0	1	0	0
20	20	7	4.7678e+05	74	2906	0	0	56	1280	NaN	1	7	1198	0	634	5	1	0	0	0	0
20	20	8	4.9027e+05	13	2745	1	2	71	1280	NaN	1	7	762	0	413	6	0	0	1	0	0
20	20	9	5.0528e+05	16	2836	1	1	29	1424	0	0	1	747	1	516	3	0	0	0	1	1
20	20	10	5.1873e+05	41	2640	0	0	14	1424	NaN	1	1	819	0	601	2	0	1	0	0	0
20	20	11	5.3431e+05	65	2869	0	0	92	1256	0	1	7	1464	0	625	8	1	0	0	0	1
20	20	12	5.4786e+05	66	2802	0	0	103	1256	NaN	0	7	756	0	626	9	1	0	0	0	0
20	20	13	5.6098e+05	30	2673	1	1	47	1256	NaN	1	7	444	0	530	4	0	0	1	0	0
20	20	14	5.7626e+05	31	2604	1	1	4	1256	NaN	0	7	2674	0	531	1	0	0	0	1	0
20	20	15	5.9088e+05	37	2862	1	2	83	1256	NaN	1	2	1757	0	437	7	0	0	1	0	0
20	20	16	6.0473e+05	51	2861	0	0	31	1256	NaN	0	2	989	0	611	3	1	0	0	0	0
20	20	17	6.1771e+05	3	2546	1	1	100	1256	NaN	0	7	441	0	503	9	0	0	0	1	0
20	20	18	6.3098e+05	33	2986	1	1	11	1256	NaN	1	7	279	0	533	1	0	0	1	0	0
20	20	19	6.4543e+05	11	2929	1	2	113	1176	0	0	7	352	1	411	10	0	0	0	1	1
20	20	20	6.5976e+05	69	2807	0	0	49	1176	NaN	1	2	1524	0	629	5	0	1	0	0	0
20	20	21	6.856e+05	57	2860	0	0	73	1176	NaN	0	1	3455	0	617	7	0	1	0	0	0
20	20	22	6.9924e+05	26	2534	1	1	41	1176	NaN	1	7	1088	0	526	4	0	0	0	1	0
20	20	23	7.1424e+05	80	2624	0	0	97	1480	1	1	1	893	1	640	9	0	1	0	0	1
20	20	24	7.2934e+05	8	2724	1	1	95	2008	0	0	7	385	1	508	8	0	0	1	0	1
20	20	25	7.4291e+05	45	2772	0	0	32	2008	NaN	1	1	795	0	605	3	1	0	0	0	0
20	20	26	7.5791e+05	75	2999	0	0	7	2008	NaN	0	7	1996	0	635	1	1	0	0	0	0
20	20	27	7.7253e+05	56	2639	0	0	74	2008	NaN	1	1	1988	0	616	7	0	1	0	0	0
20	20	28	7.8595e+05	5	2508	1	1	59	2008	NaN	1	7	920	0	505	5	0	0	1	0	0
20	20	29	7.9864e+05	27	2610	1	2	118	2008	NaN	0	7	93	0	427	10	0	0	1	0	0
20	20	30	8.119e+05	55	2814	0	0	1	2008	NaN	0	1	457	0	615	1	0	1	0	0	0
20	20	31	8.2671e+05	48	2706	0	0	38	1463	0	0	1	636	1	608	4	0	1	0	0	1
20	20	32	8.4009e+05	47	2549	0	0	67	1463	NaN	1	7	833	0	607	6	1	0	0	0	0
20	20	33	8.5433e+05	35	2710	1	2	89	1463	NaN	0	7	1541	0	435	8	0	0	0	1	0
20	20	34	8.6954e+05	72	2864	0	0	2	1463	NaN	1	4	2350	0	632	1	0	1	0	0	0
20	20	35	8.8442e+05	58	2709	0	0	25	1575	1	1	1	613	1	618	3	0	1	0	0	1
20	20	36	9.0305e+05	36	2782	1	1	106	1528	0	0	7	4318	1	536	9	0	0	1	0	1
20	20	37	9.1705e+05	68	2676	0	0	44	1528	NaN	0	7	1330	0	628	4	1	0	0	0	0
20	20	38	9.3161e+05	50	2935	0	0	91	1271	0	0	7	353	1	610	8	1	0	0	0	1
20	20	39	9.4682e+05	2	2747	1	2	64	1968	1	1	7	498	1	402	6	0	0	0	1	1
20	20	40	9.6044e+05	7	2811	1	1	76	1968	NaN	0	1	824	0	507	7	0	0	0	1	0
20	20	41	9.8485e+05	39	2917	1	2	17	1487	0	0	7	1679	1	439	2	0	0	0	1	1
20	20	42	9.9849e+05	46	2987	0	0	43	1487	NaN	0	7	657	0	606	4	1	0	0	0	0
20	20	43	1.0186e+06	63	2852	0	0	110	2440	0	1	4	4853	0	623	10	0	1	0	0	1
20	20	44	1.0325e+06	18	2784	1	2	10	2440	NaN	1	7	1099	0	418	1	0	0	1	0	0
20	20	45	1.0456e+06	9	2569	1	2	82	2440	NaN	1	1	464	0	409	7	0	0	1	0	0
20	20	46	1.0609e+06	40	2679	1	1	88	2216	1	0	7	419	0	540	8	0	0	0	1	1
20	20	47	1.0751e+06	59	2571	0	0	115	2216	NaN	0	7	1676	0	619	10	1	0	0	0	0
20	20	48	1.0892e+06	32	2736	1	2	40	2216	NaN	0	7	1333	0	432	4	0	0	0	1	0
20	20	49	1.1045e+06	54	2881	0	0	13	2216	NaN	1	1	2444	0	614	2	0	1	0	0	0
20	20	50	1.1198e+06	15	2579	1	2	77	1400	0	0	1	1333	1	415	7	0	0	0	1	1
20	20	51	1.1346e+06	64	2847	0	0	116	1640	0	0	7	359	1	624	10	1	0	0	0	1
20	20	52	1.1492e+06	49	2659	0	0	104	1391	0	1	7	510	0	609	9	1	0	0	0	1
20	20	53	1.1635e+06	77	2883	0	0	62	1391	NaN	0	1	1406	0	637	6	0	1	0	0	0
20	20	54	1.1806e+06	23	2646	1	1	46	1832	1	0	7	2701	0	523	4	0	0	1	0	1
20	20	55	1.1951e+06	29	2612	1	2	58	1295	1	1	7	593	1	429	5	0	0	1	0	1
20	20	56	1.2107e+06	62	2696	0	0	85	1295	NaN	0	4	2898	0	622	8	0	1	0	0	0
20	20	57	1.2249e+06	52	2540	0	0	61	1295	NaN	1	4	1689	0	612	6	0	1	0	0	0
20	20	58	1.2383e+06	44	2558	0	0	37	1295	NaN	0	1	760	0	604	4	0	1	0	0	0
20	20	59	1.2517e+06	12	2847	1	1	28	1295	NaN	0	1	561	0	512	3	0	0	0	1	0
20	20	60	1.267e+06	38	2690	1	1	5	1304	1	1	7	1327	1	538	1	0	0	0	1	1
20	20	61	1.3026e+06	43	2825	0	0	68	1304	NaN	1	7	372	0	603	6	1	0	0	0	0
20	20	62	1.3173e+06	60	2895	0	0	55	1376	0	1	7	369	0	620	5	1	0	0	0	1
20	20	63	1.3302e+06	20	2567	1	1	119	1376	NaN	0	7	406	0	520	10	0	0	1	0	0
20	20	64	1.3456e+06	25	2798	1	1	16	1376	NaN	1	7	2615	0	525	2	0	0	0	1	0
20	20	65	1.3596e+06	10	2541	1	1	107	1376	NaN	1	7	1386	0	510	9	0	0	1	0	0
20	20	66	1.3757e+06	42	2646	0	0	8	2208	0	0	7	1273	1	602	1	1	0	0	0	1
20	20	67	1.3894e+06	21	2505	1	1	34	2208	NaN	1	1	1203	0	521	3	0	0	1	0	0
20	20	68	1.4042e+06	1	2743	1	2	65	1511	1	1	7	542	1	401	6	0	0	0	1	1
20	20	69	1.4175e+06	78	2770	0	0	86	1511	NaN	1	4	534	0	638	8	0	1	0	0	0
20	20	70	1.432e+06	4	2969	1	2	53	1511	NaN	0	7	1626	0	404	5	0	0	0	1	0
20	20	71	1.4476e+06	24	2960	1	2	35	1511	NaN	0	3	2620	0	424	3	0	0	1	0	0
20	20	72	1.4613e+06	61	2703	0	0	19	1511	NaN	1	7	952	0	621	2	1	0	0	0	0
20	20	73	1.4743e+06	73	2632	0	0	109	1511	NaN	0	4	369	0	633	10	0	1	0	0	0
20	20	74	1.4892e+06	34	2751	1	2	52	1416	1	1	7	733	1	434	5	0	0	0	1	1
20	20	75	1.5028e+06	76	2893	0	0	98	1416	NaN	1	4	796	0	636	9	0	1	0	0	0
20	20	76	1.5161e+06	6	2606	1	2	23	1416	NaN	1	7	613	0	406	2	0	0	1	0	0
20	20	77	1.5347e+06	53	2801	0	0	80	3192	0	0	4	2636	1	613	7	1	0	0	0	1
20	20	78	1.5484e+06	22	2940	1	1	112	3192	NaN	1	7	727	0	522	10	0	0	0	1	0
20	20	79	1.5624e+06	79	2707	0	0	26	3192	NaN	0	1	1366	0	639	3	0	1	0	0	0
20	20	80	1.5769e+06	14	2957	1	2	101	1080	1	1	7	394	1	414	9	0	0	0	1	1
21	19	1	2.0024e+06	71	2787	0	0	79	1784	NaN	0	6	3024	0	631	7	1	0	0	0	0
21	19	2	2.0176e+06	70	2635	0	0	20	1784	NaN	0	7	2468	0	630	2	1	0	0	0	0
21	19	3	2.0341e+06	67	2647	0	0	50	1832	1	1	2	2032	1	627	5	0	1	0	0	1
21	19	4	2.0492e+06	17	2776	1	1	70	1832	NaN	1	7	2310	0	517	6	0	0	1	0	0
21	19	5	2.0642e+06	19	2813	1	1	94	1832	NaN	0	7	2184	0	519	8	0	0	1	0	0
21	19	6	2.079e+06	28	2968	1	2	22	1832	NaN	0	7	1762	0	428	2	0	0	1	0	0
21	19	7	2.0938e+06	74	2883	0	0	56	1832	NaN	1	6	1903	0	634	5	1	0	0	0	0
21	19	8	2.1079e+06	13	2586	1	1	71	1832	NaN	1	3	1539	0	513	6	0	0	1	0	0
21	19	9	2.1252e+06	16	2721	1	2	29	1576	0	0	3	2952	1	416	3	0	0	0	1	1
21	19	10	2.1397e+06	41	2893	0	0	14	1576	NaN	1	1	1599	0	601	2	0	1	0	0	0
21	19	11	2.16e+06	65	2791	0	0	92	4712	1	1	6	2742	1	625	8	1	0	0	0	1
21	19	12	2.1749e+06	66	2604	0	0	103	4712	NaN	0	6	2291	0	626	9	1	0	0	0	0
21	19	13	2.1899e+06	30	2680	1	2	47	4712	NaN	1	6	2252	0	430	4	0	0	1	0	0
21	19	14	2.2046e+06	31	2907	1	2	4	4712	NaN	0	2	1798	0	431	1	0	0	0	1	0
21	19	15	2.2204e+06	37	2576	1	1	83	4712	NaN	1	5	3159	0	537	7	0	0	1	0	0
21	19	16	2.2346e+06	51	2791	0	0	31	4712	NaN	0	7	1423	0	611	3	1	0	0	0	0
21	19	17	2.2497e+06	3	2706	1	2	100	4712	NaN	0	6	2361	0	403	9	0	0	0	1	0
21	19	18	2.2657e+06	33	2638	1	2	11	4712	NaN	1	6	3289	0	433	1	0	0	1	0	0
21	19	19	2.2833e+06	11	2916	1	1	113	1368	0	0	5	3351	1	511	10	0	0	0	1	1
21	19	20	2.2979e+06	69	2818	0	0	49	1368	NaN	1	1	1682	0	629	5	0	1	0	0	0
21	19	21	2.331e+06	57	2886	0	0	73	1368	NaN	0	2	2025	0	617	7	0	1	0	0	0
21	19	22	2.3498e+06	26	2777	1	2	41	1368	NaN	1	4	5960	0	426	4	0	0	0	1	0
21	19	23	2.3664e+06	80	2995	0	0	97	1416	1	1	2	2145	1	640	9	0	1	0	0	1
21	19	24	2.3865e+06	8	2656	1	2	95	4352	0	0	6	3120	1	408	8	0	0	1	0	1
21	19	25	2.4008e+06	45	2537	0	0	32	4352	NaN	1	6	1712	0	605	3	1	0	0	0	0
21	19	26	2.4157e+06	75	2687	0	0	7	4352	NaN	0	7	2182	0	635	1	1	0	0	0	0
21	19	27	2.4305e+06	56	2651	0	0	74	4352	NaN	1	1	2100	0	616	7	0	1	0	0	0
21	19	28	2.4453e+06	5	2528	1	2	59	4352	NaN	1	7	2291	0	405	5	0	0	1	0	0
21	19	29	2.4599e+06	27	2845	1	1	118	4352	NaN	0	6	1700	0	527	10	0	0	1	0	0
21	19	30	2.4736e+06	55	2567	0	0	1	4352	NaN	0	2	1081	0	615	1	0	1	0	0	0
21	19	31	2.4897e+06	48	2689	0	0	38	1393	0	0	2	1945	1	608	4	0	1	0	0	1
21	19	32	2.5037e+06	47	2941	0	0	67	1393	NaN	1	7	1086	0	607	6	1	0	0	0	0
21	19	33	2.5207e+06	35	2903	1	1	89	1393	NaN	0	4	4094	0	535	8	0	0	0	1	0
21	19	34	2.5343e+06	72	2607	0	0	2	1393	NaN	1	1	970	0	632	1	0	1	0	0	0
21	19	35	2.5493e+06	58	2708	0	0	25	1656	1	1	1	573	1	618	3	0	1	0	0	1
21	19	36	2.5671e+06	36	2984	1	2	106	1376	0	0	6	3404	1	436	9	0	0	1	0	1
21	19	37	2.5831e+06	68	2612	0	0	44	1376	NaN	0	5	3380	0	628	4	1	0	0	0	0
21	19	38	2.5997e+06	50	2740	0	0	91	1448	0	0	7	2390	1	610	8	1	0	0	0	1
21	19	39	2.6158e+06	2	2636	1	1	64	1432	1	1	3	1995	1	502	6	0	0	0	1	1
21	19	40	2.6345e+06	7	2733	1	2	76	1432	NaN	0	3	5922	0	407	7	0	0	0	1	0
21	19	41	2.6752e+06	39	2956	1	1	17	5703	1	0	6	2826	0	539	2	0	0	0	1	1
21	19	42	2.6896e+06	46	2757	0	0	43	5703	NaN	0	7	1653	0	606	4	1	0	0	0	0
21	19	43	2.7047e+06	63	2882	0	0	110	1256	1	1	1	928	1	623	10	0	1	0	0	1
21	19	44	2.7201e+06	18	2987	1	1	10	1256	NaN	1	5	2400	0	518	1	0	0	1	0	0
21	19	45	2.7365e+06	9	2513	1	1	82	1256	NaN	1	6	3883	0	509	7	0	0	1	0	0
21	19	46	2.7532e+06	40	2918	1	2	88	1288	0	0	6	2387	1	440	8	0	0	0	1	1
21	19	47	2.7682e+06	59	2981	0	0	115	1288	NaN	0	6	2040	0	619	10	1	0	0	0	0
21	19	48	2.7822e+06	32	2784	1	1	40	1288	NaN	0	2	1166	0	532	4	0	0	0	1	0
21	19	49	2.7979e+06	54	2505	0	0	13	1288	NaN	1	1	3170	0	614	2	0	1	0	0	0
21	19	50	2.8151e+06	15	2807	1	1	77	1272	0	0	4	3106	1	515	7	0	0	0	1	1
21	19	51	2.8315e+06	64	2783	0	0	116	1432	0	0	7	2147	1	624	10	1	0	0	0	1
21	19	52	2.847e+06	49	2970	0	0	104	1232	1	1	7	1221	1	609	9	1	0	0	0	1
21	19	53	2.86e+06	77	2527	0	0	62	1232	NaN	0	1	525	0	637	6	0	1	0	0	0
21	19	54	2.8751e+06	23	2924	1	2	46	1304	0	0	7	754	1	423	4	0	0	1	0	1
21	19	55	2.8924e+06	29	2573	1	1	58	3728	1	1	7	1056	1	529	5	0	0	1	0	1
21	19	56	2.9056e+06	62	2609	0	0	85	3728	NaN	0	1	520	0	622	8	0	1	0	0	0
21	19	57	2.9193e+06	52	2928	0	0	61	3728	NaN	1	1	766	0	612	6	0	1	0	0	0
21	19	58	2.9326e+06	44	2841	0	0	37	3728	NaN	0	1	397	0	604	4	0	1	0	0	0
21	19	59	2.9476e+06	12	2700	1	2	28	3728	NaN	0	6	2247	0	412	3	0	0	0	1	0
21	19	60	2.9624e+06	38	2529	1	2	5	1120	1	1	7	1128	1	438	1	0	0	0	1	1
21	19	61	3.0129e+06	43	2908	0	0	68	1120	NaN	1	7	1169	0	603	6	1	0	0	0	0
21	19	62	3.0289e+06	60	2674	0	0	55	1304	0	1	7	1982	0	620	5	1	0	0	0	1
21	19	63	3.0421e+06	20	2864	1	2	119	1304	NaN	0	7	361	0	420	10	0	0	1	0	0
21	19	64	3.0586e+06	25	2841	1	2	16	1304	NaN	1	5	3576	0	425	2	0	0	0	1	0
21	19	65	3.0729e+06	10	2719	1	2	107	1304	NaN	1	6	1587	0	410	9	0	0	1	0	0
21	19	66	3.0878e+06	42	2693	0	0	8	1048	0	0	7	1103	1	602	1	1	0	0	0	1
21	19	67	3.1024e+06	21	2910	1	2	34	1048	NaN	1	4	1653	0	421	3	0	0	1	0	0
21	19	68	3.1172e+06	1	2617	1	1	65	1111	1	1	6	1097	1	501	6	0	0	0	1	1
21	19	69	3.1311e+06	78	2956	0	0	86	1111	NaN	1	1	929	0	638	8	0	1	0	0	0
21	19	70	3.1452e+06	4	2945	1	1	53	1111	NaN	0	6	1054	0	504	5	0	0	0	1	0
21	19	71	3.1596e+06	24	2973	1	1	35	1111	NaN	0	2	1476	0	524	3	0	0	1	0	0
21	19	72	3.1729e+06	61	2538	0	0	19	1111	NaN	1	7	707	0	621	2	1	0	0	0	0
21	19	73	3.1871e+06	73	2666	0	0	109	1111	NaN	0	3	1443	0	633	10	0	1	0	0	0
21	19	74	3.2032e+06	34	2688	1	1	52	1071	1	1	7	2381	1	534	5	0	0	0	1	1
21	19	75	3.2165e+06	76	2765	0	0	98	1071	NaN	1	1	516	0	636	9	0	1	0	0	0
21	19	76	3.2305e+06	6	2516	1	1	23	1071	NaN	1	6	1434	0	506	2	0	0	1	0	0
21	19	77	3.246e+06	53	2947	0	0	80	1648	0	0	5	898	1	613	7	1	0	0	0	1
21	19	78	3.2619e+06	22	2590	1	2	112	1648	NaN	1	3	3236	0	422	10	0	0	0	1	0
21	19	79	3.2749e+06	79	2630	0	0	26	1648	NaN	0	1	409	0	639	3	0	1	0	0	0
21	19	80	3.29e+06	14	2782	1	1	101	960	1	1	7	1249	1	514	9	0	0	0	1	1
22	11	1	5.2257e+05	45	2577	0	0	50	5656	NaN	1	6	6622	0	605	5	0	1	0	0	0
22	11	2	5.3739e+05	4	2732	1	1	23	5656	NaN	0	7	2064	0	504	2	0	0	1	0	0
22	11	3	5.5595e+05	56	2656	0	0	61	1815	0	1	6	4075	0	616	6	0	1	0	0	1
22	11	4	5.7042e+05	67	2946	0	0	25	1815	NaN	1	1	1497	0	627	3	0	1	0	0	0
22	11	5	5.841e+05	49	2593	0	0	55	1815	NaN	1	7	1061	0	609	5	1	0	0	0	0
22	11	6	6.0125e+05	12	2730	1	1	46	3775	1	0	7	629	0	512	4	0	0	1	0	1
22	11	7	6.1648e+05	61	2770	0	0	7	1616	1	1	7	821	1	621	1	1	0	0	0	1
22	11	8	6.311e+05	34	2787	1	2	29	1040	1	1	6	772	1	434	3	0	0	0	1	1
22	11	9	6.4547e+05	19	2992	1	2	59	1040	NaN	0	7	1347	0	419	5	0	0	1	0	0
22	11	10	6.5872e+05	72	2700	0	0	20	1040	NaN	1	7	520	0	632	2	1	0	0	0	0
22	11	11	6.7332e+05	8	2753	1	2	119	1040	NaN	0	6	1813	0	408	10	0	0	1	0	0
22	11	12	6.8753e+05	59	2835	0	0	31	1040	NaN	0	7	1345	0	619	3	1	0	0	0	0
22	11	13	7.0066e+05	38	2661	1	2	5	1040	NaN	1	7	440	0	438	1	0	0	0	1	0
22	11	14	7.1659e+05	74	2645	0	0	86	1040	NaN	1	6	3253	0	634	8	0	1	0	0	0
22	11	15	7.3384e+05	53	2556	0	0	44	3151	0	0	7	1524	1	613	4	1	0	0	0	1
22	11	16	7.5164e+05	42	2955	0	0	109	1528	0	0	6	3281	1	602	10	0	1	0	0	1
22	11	17	7.6717e+05	16	2794	1	2	100	1336	0	0	7	1369	1	416	9	0	0	0	1	1
22	11	18	7.8185e+05	37	2731	1	2	34	1336	NaN	1	6	1918	0	437	3	0	0	1	0	0
22	11	19	7.9694e+05	33	2516	1	2	10	1272	1	1	7	1285	1	433	1	0	0	1	0	1
22	11	20	8.1173e+05	75	2781	0	0	74	1272	NaN	0	3	1983	0	635	7	0	1	0	0	0
22	11	21	8.3026e+05	2	2968	1	1	41	1272	NaN	1	5	2636	0	502	4	0	0	0	1	0
22	11	22	8.4502e+05	28	2784	1	2	28	1272	NaN	0	2	1946	0	428	3	0	0	0	1	0
22	11	23	8.5974e+05	47	2614	0	0	1	1216	1	1	1	868	1	607	1	0	1	0	0	1
22	11	24	8.76e+05	66	2664	0	0	104	1216	NaN	0	7	3573	0	626	9	1	0	0	0	0
22	11	25	8.9069e+05	27	2820	1	1	40	1216	NaN	0	5	1829	0	527	4	0	0	0	1	0
22	11	26	9.0565e+05	26	2744	1	1	88	1216	NaN	1	7	2189	0	526	8	0	0	0	1	0
22	11	27	9.1993e+05	73	2686	0	0	110	1216	NaN	0	2	1569	0	633	10	0	1	0	0	0
22	11	28	9.342e+05	9	2878	1	1	106	1216	NaN	1	7	1375	0	509	9	0	0	1	0	0
22	11	29	9.4869e+05	64	2879	0	0	37	1120	0	0	1	461	1	624	4	0	1	0	0	1
22	11	30	9.6317e+05	25	2965	1	2	89	1120	NaN	1	6	1510	0	425	8	0	0	0	1	0
22	11	31	9.7793e+05	36	2897	1	1	113	1120	NaN	0	7	1838	0	536	10	0	0	0	1	0
22	11	32	9.9277e+05	10	2786	1	2	83	1120	NaN	1	2	2037	0	410	7	0	0	1	0	0
22	11	33	1.0069e+06	50	2892	0	0	103	1120	NaN	0	6	1214	0	610	9	1	0	0	0	0
22	11	34	1.0215e+06	77	2669	0	0	13	1520	0	0	1	410	1	637	2	0	1	0	0	1
22	11	35	1.0363e+06	32	2766	1	1	52	1520	NaN	0	7	2006	0	532	5	0	0	0	1	0
22	11	36	1.0522e+06	6	2562	1	2	77	1520	NaN	1	3	3285	0	406	7	0	0	0	1	0
22	11	37	1.0711e+06	1	2978	1	1	112	3632	0	1	7	2235	0	501	10	0	0	0	1	1
22	11	38	1.0877e+06	43	2501	0	0	97	2272	0	1	2	1803	0	603	9	0	1	0	0	1
22	11	39	1.1035e+06	62	2592	0	0	38	1624	0	0	1	1551	1	622	4	0	1	0	0	1
22	11	40	1.1185e+06	21	2694	1	1	64	1624	NaN	1	6	2245	0	521	6	0	0	0	1	0
22	11	41	1.1361e+06	30	2631	1	1	35	1624	NaN	1	1	1785	0	530	3	0	0	1	0	0
22	11	42	1.1536e+06	22	2589	1	1	76	3136	0	1	5	1754	0	522	7	0	0	0	1	1
22	11	43	1.1694e+06	71	2552	0	0	98	3136	NaN	0	5	3175	0	631	9	0	1	0	0	0
22	11	44	1.1824e+06	29	2651	1	2	53	3136	NaN	1	7	380	0	429	5	0	0	0	1	0
22	11	45	1.1972e+06	15	2543	1	2	71	1208	0	0	6	1007	1	415	6	0	0	1	0	1
22	11	46	1.2119e+06	68	2669	0	0	73	1208	NaN	0	5	1995	0	628	7	0	1	0	0	0
22	11	47	1.2261e+06	13	2924	1	1	94	1208	NaN	1	7	1286	0	513	8	0	0	1	0	0
22	11	48	1.2398e+06	69	2527	0	0	26	1208	NaN	1	7	1117	0	629	3	0	1	0	0	0
22	11	49	1.2539e+06	44	2638	0	0	115	1096	0	0	7	367	1	604	10	1	0	0	0	1
22	11	50	1.2692e+06	48	2743	0	0	14	1096	NaN	0	4	2454	0	608	2	0	1	0	0	0
22	11	51	1.2825e+06	17	2789	1	2	82	1096	NaN	1	6	491	0	417	7	0	0	1	0	0
22	11	52	1.2966e+06	63	2748	0	0	8	1112	1	1	7	297	1	623	1	1	0	0	0	1
22	11	53	1.313e+06	7	2733	1	2	95	1536	1	0	7	2026	0	407	8	0	0	1	0	1
22	11	54	1.3263e+06	41	2625	0	0	43	1536	NaN	1	7	683	0	601	4	1	0	0	0	0
22	11	55	1.3397e+06	57	2691	0	0	79	1536	NaN	0	6	667	0	617	7	1	0	0	0	0
22	11	56	1.353e+06	52	2966	0	0	116	1536	NaN	1	7	346	0	612	10	1	0	0	0	0
22	11	57	1.3685e+06	39	2560	1	1	70	1896	0	0	7	1012	1	539	6	0	0	1	0	1
22	11	58	1.3818e+06	60	2704	0	0	49	1896	NaN	1	1	523	0	620	5	0	1	0	0	0
22	11	59	1.3959e+06	40	2908	1	2	11	1896	NaN	0	2	1145	0	440	1	0	0	1	0	0
22	11	60	1.4093e+06	35	2949	1	2	16	1896	NaN	0	7	420	0	435	2	0	0	0	1	0
22	11	61	1.4275e+06	79	2998	0	0	68	1896	NaN	0	7	1704	0	639	6	1	0	0	0	0
22	11	62	1.4417e+06	54	2798	0	0	92	967	1	1	7	476	1	614	8	1	0	0	0	1
22	11	63	1.4546e+06	5	2543	1	1	4	967	NaN	1	7	331	0	505	1	0	0	0	1	0
22	11	64	1.4687e+06	55	2575	0	0	19	967	NaN	0	7	1470	0	615	2	1	0	0	0	0
22	11	65	1.4827e+06	31	2916	1	1	107	967	NaN	0	3	1087	0	531	9	0	0	1	0	0
22	11	66	1.4975e+06	46	2781	0	0	62	1024	0	0	6	947	1	606	6	0	1	0	0	1
22	11	67	1.5138e+06	18	2584	1	1	47	1552	0	1	5	2141	0	518	4	0	0	1	0	1
22	11	68	1.528e+06	20	2680	1	2	17	1103	0	0	7	438	1	420	2	0	0	0	1	1
22	11	69	1.543e+06	76	2883	0	0	2	1103	NaN	1	1	2035	0	636	1	0	1	0	0	0
22	11	70	1.5583e+06	78	2669	0	0	80	1368	1	1	6	1263	1	638	7	1	0	0	0	1
22	11	71	1.5718e+06	58	2975	0	0	91	1368	NaN	1	7	511	0	618	8	1	0	0	0	0
22	11	72	1.5858e+06	24	2617	1	1	22	1368	NaN	0	7	1328	0	524	2	0	0	1	0	0
22	11	73	1.5998e+06	3	2887	1	1	118	1368	NaN	0	7	1095	0	503	10	0	0	1	0	0
22	11	74	1.6135e+06	23	2867	1	2	65	1368	NaN	0	7	832	0	423	6	0	0	0	1	0
22	11	75	1.6277e+06	80	2804	0	0	85	1368	NaN	1	6	1317	0	640	8	0	1	0	0	0
22	11	76	1.6418e+06	14	2731	1	2	58	1040	1	1	7	315	1	414	5	0	0	1	0	1
22	11	77	1.6557e+06	11	2719	1	1	101	1040	NaN	0	7	1184	0	511	9	0	0	0	1	0
22	11	78	1.6699e+06	65	2812	0	0	67	1040	NaN	1	7	1368	0	625	6	1	0	0	0	0
22	11	79	1.684e+06	70	2908	0	0	32	1040	NaN	0	3	1116	0	630	3	1	0	0	0	0
22	11	80	1.6985e+06	51	2878	0	0	56	1040	NaN	0	7	1692	0	611	5	1	0	0	0	0
23	21	1	5.4261e+05	72	2796	0	0	55	5440	NaN	1	7	1596	0	632	5	1	0	0	0	0
23	21	2	5.5805e+05	58	2983	0	0	86	5440	NaN	1	3	2454	0	618	8	0	1	0	0	0
23	21	3	5.7414e+05	38	2728	1	2	23	5440	NaN	1	6	3383	0	438	2	0	0	1	0	0
23	21	4	5.9116e+05	66	2647	0	0	61	5440	NaN	0	5	4383	0	626	6	0	1	0	0	0
23	21	5	6.1066e+05	51	2659	0	0	74	3127	1	0	3	3726	0	611	7	0	1	0	0	1
23	21	6	6.2636e+05	55	2872	0	0	38	3127	NaN	0	4	2834	0	615	4	0	1	0	0	0
23	21	7	6.417e+05	2	2903	1	1	112	3127	NaN	1	6	2445	0	502	10	0	0	0	1	0
23	21	8	6.5989e+05	32	2763	1	1	89	3127	NaN	0	5	5429	0	532	8	0	0	0	1	0
23	21	9	6.7822e+05	74	2907	0	0	49	1904	1	1	3	3529	1	634	5	0	1	0	0	1
23	21	10	6.9272e+05	26	2629	1	1	5	1904	NaN	1	7	1880	0	526	1	0	0	0	1	0
23	21	11	7.0946e+05	52	2843	0	0	43	1904	NaN	1	5	3907	0	612	4	1	0	0	0	0
23	21	12	7.2381e+05	46	2994	0	0	104	1904	NaN	0	7	1360	0	606	9	1	0	0	0	0
23	21	13	7.4054e+05	15	2720	1	1	58	2360	0	0	7	1645	1	515	5	0	0	1	0	1
23	21	14	7.556e+05	12	2729	1	2	76	2360	NaN	0	4	2352	0	412	7	0	0	0	1	0
23	21	15	7.7104e+05	45	2923	0	0	1	2360	NaN	1	3	2526	0	605	1	0	1	0	0	0
23	21	16	7.8758e+05	21	2700	1	1	106	2775	0	1	7	1054	0	521	9	0	0	1	0	1
23	21	17	8.0234e+05	35	2906	1	2	53	2775	NaN	0	6	1856	0	435	5	0	0	0	1	0
23	21	18	8.1617e+05	68	2562	0	0	80	2775	NaN	0	7	1272	0	628	7	1	0	0	0	0
23	21	19	8.3256e+05	70	2971	0	0	7	1831	1	0	7	1583	0	630	1	1	0	0	0	1
23	21	20	8.4762e+05	60	2835	0	0	14	1831	NaN	1	2	2221	0	620	2	0	1	0	0	0
23	21	21	8.6874e+05	14	2916	1	1	47	1831	NaN	1	7	1742	0	514	4	0	0	1	0	0
23	21	22	8.8334e+05	57	2877	0	0	62	1831	NaN	0	3	1733	0	617	6	0	1	0	0	0
23	21	23	8.9905e+05	47	2866	0	0	97	1831	NaN	1	3	2838	0	607	9	0	1	0	0	0
23	21	24	9.1452e+05	22	2805	1	2	83	1831	NaN	1	5	2678	0	422	7	0	0	1	0	0
23	21	25	9.2997e+05	27	2902	1	2	16	1831	NaN	0	6	2542	0	427	2	0	0	0	1	0
23	21	26	9.452e+05	11	2524	1	2	34	1831	NaN	0	7	2708	0	411	3	0	0	1	0	0
23	21	27	9.6279e+05	79	2959	0	0	103	1831	NaN	0	7	4634	0	639	9	1	0	0	0	0
23	21	28	9.7894e+05	10	2597	1	2	52	1831	NaN	1	5	3569	0	410	5	0	0	0	1	0
23	21	29	9.9942e+05	53	2865	0	0	91	5120	1	0	6	2489	0	613	8	1	0	0	0	1
23	21	30	1.0161e+06	18	2898	1	2	11	1432	1	1	6	2333	1	418	1	0	0	1	0	1
23	21	31	1.0317e+06	4	2977	1	2	41	1432	NaN	0	6	2649	0	404	4	0	0	0	1	0
23	21	32	1.0486e+06	6	2942	1	2	113	1432	NaN	1	6	3946	0	406	10	0	0	0	1	0
23	21	33	1.0654e+06	77	2937	0	0	85	1816	1	0	4	2119	0	637	8	0	1	0	0	1
23	21	34	1.08e+06	75	2658	0	0	32	1816	NaN	0	6	1888	0	635	3	1	0	0	0	0
23	21	35	1.0951e+06	5	2561	1	1	101	1816	NaN	1	5	2568	0	505	9	0	0	0	1	0
23	21	36	1.1111e+06	1	2599	1	2	22	1408	1	1	7	2057	1	401	2	0	0	1	0	1
23	21	37	1.1261e+06	3	2752	1	2	77	1408	NaN	0	4	2233	0	403	7	0	0	0	1	0
23	21	38	1.1422e+06	76	2850	0	0	109	1863	1	1	5	1382	1	636	10	0	1	0	0	1
23	21	39	1.1561e+06	7	2793	1	2	4	1863	NaN	0	6	1109	0	407	1	0	0	0	1	0
23	21	40	1.1726e+06	36	2991	1	1	29	1744	0	0	6	1738	1	536	3	0	0	0	1	1
23	21	41	1.2008e+06	25	2594	1	2	95	1744	NaN	1	7	1176	0	425	8	0	0	1	0	0
23	21	42	1.2159e+06	64	2758	0	0	79	1744	NaN	0	4	2347	0	624	7	1	0	0	0	0
23	21	43	1.2313e+06	63	2823	0	0	56	1279	1	1	7	1357	1	623	5	1	0	0	0	1
23	21	44	1.2523e+06	54	2759	0	0	31	1576	1	1	6	6622	1	614	3	1	0	0	0	1
23	21	45	1.2702e+06	19	2712	1	2	107	1648	0	0	7	3555	1	419	9	0	0	1	0	1
23	21	46	1.2839e+06	29	2602	1	1	118	1648	NaN	1	7	1171	0	529	10	0	0	1	0	0
23	21	47	1.2987e+06	34	2570	1	1	40	1648	NaN	1	5	2174	0	534	4	0	0	0	1	0
23	21	48	1.3149e+06	65	2814	0	0	68	2176	1	1	7	1215	1	625	6	1	0	0	0	1
23	21	49	1.3307e+06	24	2925	1	2	100	1752	0	0	6	1163	1	424	9	0	0	0	1	1
23	21	50	1.3451e+06	30	2835	1	2	88	1752	NaN	1	6	1589	0	430	8	0	0	0	1	0
23	21	51	1.3611e+06	44	2952	0	0	44	1463	0	0	7	1593	1	604	4	1	0	0	0	1
23	21	52	1.3749e+06	41	2630	0	0	116	1463	NaN	1	7	1133	0	601	10	1	0	0	0	0
23	21	53	1.3898e+06	78	2951	0	0	19	1488	1	1	7	435	1	638	2	1	0	0	0	1
23	21	54	1.4054e+06	17	2904	1	2	82	1208	1	1	6	1506	1	417	7	0	0	1	0	1
23	21	55	1.4199e+06	48	2737	0	0	92	1208	NaN	0	6	1736	0	608	8	1	0	0	0	0
23	21	56	1.4355e+06	71	2971	0	0	8	1272	1	0	7	1381	0	631	1	1	0	0	0	1
23	21	57	1.4495e+06	28	2661	1	1	46	1272	NaN	0	7	1354	0	528	4	0	0	1	0	0
23	21	58	1.4652e+06	61	2796	0	0	67	1272	NaN	1	6	2948	0	621	6	1	0	0	0	0
23	21	59	1.48e+06	42	2816	0	0	98	1272	NaN	0	4	1990	0	602	9	0	1	0	0	0
23	21	60	1.4948e+06	49	2893	0	0	50	1272	NaN	1	2	1859	0	609	5	0	1	0	0	0
23	21	61	1.5241e+06	9	2740	1	2	35	1272	NaN	1	6	1261	0	409	3	0	0	1	0	0
23	21	62	1.5373e+06	56	2501	0	0	37	1272	NaN	1	2	647	0	616	4	0	1	0	0	0
23	21	63	1.5529e+06	8	2786	1	1	64	1272	NaN	0	6	2869	0	508	6	0	0	0	1	0
23	21	64	1.5668e+06	69	2862	0	0	20	1272	NaN	1	7	993	0	629	2	1	0	0	0	0
23	21	65	1.5826e+06	59	2944	0	0	25	1535	0	0	3	1293	1	619	3	0	1	0	0	1
23	21	66	1.5974e+06	16	2829	1	2	119	1535	NaN	0	7	1979	0	416	10	0	0	1	0	0
23	21	67	1.6129e+06	39	2729	1	1	65	1535	NaN	0	6	2863	0	539	6	0	0	0	1	0
23	21	68	1.6299e+06	67	2942	0	0	13	1535	NaN	1	3	4007	0	627	2	0	1	0	0	0
23	21	69	1.6467e+06	62	2673	0	0	26	2472	0	0	2	1693	1	622	3	0	1	0	0	1
23	21	70	1.6607e+06	43	2963	0	0	115	2472	NaN	1	7	1057	0	603	10	1	0	0	0	0
23	21	71	1.6764e+06	37	2786	1	1	70	1688	0	1	7	1159	0	537	6	0	0	1	0	1
23	21	72	1.6924e+06	31	2583	1	1	10	1688	NaN	0	7	3446	0	531	1	0	0	1	0	0
23	21	73	1.7077e+06	33	2690	1	1	17	1392	1	1	7	1266	1	533	2	0	0	0	1	1
23	21	74	1.7221e+06	73	2730	0	0	110	1392	NaN	0	3	1666	0	633	10	0	1	0	0	0
23	21	75	1.7378e+06	20	2585	1	1	59	1392	NaN	0	5	3033	0	520	5	0	0	1	0	0
23	21	76	1.7519e+06	13	2747	1	1	94	1392	NaN	1	7	1419	0	513	8	0	0	1	0	0
23	21	77	1.7666e+06	50	2597	0	0	2	1392	NaN	0	4	2147	0	610	1	0	1	0	0	0
23	21	78	1.7818e+06	80	2638	0	0	73	1472	0	1	2	1044	0	640	7	0	1	0	0	1
23	21	79	1.7984e+06	40	2777	1	1	28	1472	NaN	0	4	3810	0	540	3	0	0	0	1	0
23	21	80	1.8139e+06	23	2550	1	1	71	1608	1	0	7	1363	0	523	6	0	0	1	0	1
24	21	1	2.6721e+06	72	2888	0	0	55	1544	NaN	1	7	2046	0	632	5	1	0	0	0	0
24	21	2	2.6877e+06	58	2974	0	0	86	1544	NaN	1	1	2581	0	618	8	0	1	0	0	0
24	21	3	2.7027e+06	38	2689	1	2	23	1544	NaN	1	6	2281	0	438	2	0	0	1	0	0
24	21	4	2.7179e+06	66	2839	0	0	61	1544	NaN	0	1	2308	0	626	6	0	1	0	0	0
24	21	5	2.735e+06	51	2934	0	0	74	2056	0	0	1	2041	1	611	7	0	1	0	0	1
24	21	6	2.7503e+06	55	2554	0	0	38	2056	NaN	0	3	2790	0	615	4	0	1	0	0	0
24	21	7	2.7675e+06	2	2903	1	1	112	2056	NaN	1	5	4193	0	502	10	0	0	0	1	0
24	21	8	2.7817e+06	32	2640	1	1	89	2056	NaN	0	7	1583	0	532	8	0	0	0	1	0
24	21	9	2.799e+06	74	2974	0	0	49	1728	1	1	1	2488	1	634	5	0	1	0	0	1
24	21	10	2.8145e+06	26	3000	1	1	5	1728	NaN	1	6	2556	0	526	1	0	0	0	1	0
24	21	11	2.8292e+06	52	2587	0	0	43	1728	NaN	1	7	2048	0	612	4	1	0	0	0	0
24	21	12	2.8436e+06	46	2892	0	0	104	1728	NaN	0	6	1450	0	606	9	1	0	0	0	0
24	21	13	2.8606e+06	15	2677	1	1	58	1744	0	0	6	2605	1	515	5	0	0	1	0	1
24	21	14	2.8753e+06	12	2831	1	2	76	1744	NaN	0	1	1845	0	412	7	0	0	0	1	0
24	21	15	2.8913e+06	45	2736	0	0	1	1744	NaN	1	3	3164	0	605	1	0	1	0	0	0
24	21	16	2.9096e+06	21	2539	1	1	106	2400	0	1	5	3391	0	521	9	0	0	1	0	1
24	21	17	2.9258e+06	35	2916	1	2	53	2400	NaN	0	6	3243	0	435	5	0	0	0	1	0
24	21	18	2.9426e+06	68	2608	0	0	80	2400	NaN	0	4	4135	0	628	7	1	0	0	0	0
24	21	19	2.9599e+06	70	2620	0	0	7	2296	0	0	6	2329	1	630	1	1	0	0	0	1
24	21	20	2.9748e+06	60	2980	0	0	14	2296	NaN	1	1	1984	0	620	2	0	1	0	0	0
24	21	21	2.9972e+06	14	2942	1	1	47	2296	NaN	1	6	3112	0	514	4	0	0	1	0	0
24	21	22	3.0121e+06	57	2744	0	0	62	2296	NaN	0	2	2109	0	617	6	0	1	0	0	0
24	21	23	3.0268e+06	47	2883	0	0	97	2296	NaN	1	1	1844	0	607	9	0	1	0	0	0
24	21	24	3.0434e+06	22	2698	1	2	83	2296	NaN	1	3	3821	0	422	7	0	0	1	0	0
24	21	25	3.0584e+06	27	2838	1	2	16	2296	NaN	0	6	2178	0	427	2	0	0	0	1	0
24	21	26	3.0745e+06	11	2988	1	2	34	2296	NaN	0	4	3012	0	411	3	0	0	1	0	0
24	21	27	3.0927e+06	79	2947	0	0	103	2296	NaN	0	6	5236	0	639	9	1	0	0	0	0
24	21	28	3.108e+06	10	2758	1	2	52	2296	NaN	1	7	2524	0	410	5	0	0	0	1	0
24	21	29	3.1236e+06	53	2701	0	0	91	1312	0	0	6	1626	1	613	8	1	0	0	0	1
24	21	30	3.1415e+06	18	2951	1	2	11	1263	1	1	6	3615	1	418	1	0	0	1	0	1
24	21	31	3.1559e+06	4	2711	1	2	41	1263	NaN	0	2	1638	0	404	4	0	0	0	1	0
24	21	32	3.1711e+06	6	2817	1	2	113	1263	NaN	1	6	2419	0	406	10	0	0	0	1	0
24	21	33	3.188e+06	77	2933	0	0	85	1360	0	0	5	2532	1	637	8	0	1	0	0	1
24	21	34	3.2059e+06	75	2964	0	0	32	1360	NaN	0	4	4905	0	635	3	1	0	0	0	0
24	21	35	3.2211e+06	5	2723	1	1	101	1360	NaN	1	6	2439	0	505	9	0	0	0	1	0
24	21	36	3.2377e+06	1	2959	1	2	22	1552	0	1	7	2031	0	401	2	0	0	1	0	1
24	21	37	3.2529e+06	3	2556	1	2	77	1552	NaN	0	2	2664	0	403	7	0	0	0	1	0
24	21	38	3.2693e+06	76	2648	0	0	109	1224	1	1	1	2491	1	636	10	0	1	0	0	1
24	21	39	3.2869e+06	7	2847	1	2	4	1224	NaN	0	5	4693	0	407	1	0	0	0	1	0
24	21	40	3.3063e+06	36	2533	1	1	29	2360	1	0	5	4490	0	536	3	0	0	0	1	1
24	21	41	3.3353e+06	25	2748	1	2	95	2360	NaN	1	6	3676	0	425	8	0	0	1	0	0
24	21	42	3.3516e+06	64	2622	0	0	79	2360	NaN	0	3	3639	0	624	7	1	0	0	0	0
24	21	43	3.3692e+06	63	2666	0	0	56	2704	1	1	6	2161	1	623	5	1	0	0	0	1
24	21	44	3.3862e+06	54	2684	0	0	31	1440	1	1	5	2891	1	614	3	1	0	0	0	1
24	21	45	3.4027e+06	19	2618	1	2	107	2007	0	0	1	1852	1	419	9	0	0	1	0	1
24	21	46	3.4179e+06	29	2767	1	1	118	2007	NaN	1	7	2393	0	529	10	0	0	1	0	0
24	21	47	3.4333e+06	34	2501	1	1	40	2007	NaN	1	5	2852	0	534	4	0	0	0	1	0
24	21	48	3.4504e+06	65	2766	0	0	68	2000	1	1	7	2275	1	625	6	1	0	0	0	1
24	21	49	3.4698e+06	24	2774	1	2	100	3544	0	0	6	3047	1	424	9	0	0	0	1	1
24	21	50	3.4848e+06	30	2684	1	2	88	3544	NaN	1	6	2292	0	430	8	0	0	0	1	0
24	21	51	3.5031e+06	44	2509	0	0	44	3712	0	0	7	2043	1	604	4	1	0	0	0	1
24	21	52	3.5182e+06	41	2510	0	0	116	3712	NaN	1	6	2559	0	601	10	1	0	0	0	0
24	21	53	3.5352e+06	78	2805	0	0	19	1968	1	1	7	2184	1	638	2	1	0	0	0	1
24	21	54	3.5539e+06	17	2772	1	2	82	1824	1	1	5	4114	1	417	7	0	0	1	0	1
24	21	55	3.5689e+06	48	2871	0	0	92	1824	NaN	0	6	2032	0	608	8	1	0	0	0	0
24	21	56	3.5861e+06	71	2847	0	0	8	2312	1	0	6	2085	0	631	1	1	0	0	0	1
24	21	57	3.6008e+06	28	2554	1	1	46	2312	NaN	0	7	2087	0	528	4	0	0	1	0	0
24	21	58	3.6181e+06	61	2760	0	0	67	2312	NaN	1	7	4468	0	621	6	1	0	0	0	0
24	21	59	3.6345e+06	42	2931	0	0	98	2312	NaN	0	1	3492	0	602	9	0	1	0	0	0
24	21	60	3.6492e+06	49	2741	0	0	50	2312	NaN	1	1	1945	0	609	5	0	1	0	0	0
24	21	61	3.6733e+06	9	2925	1	2	35	2312	NaN	1	3	2411	0	409	3	0	0	1	0	0
24	21	62	3.693e+06	56	2891	0	0	37	2312	NaN	1	5	6822	0	616	4	0	1	0	0	0
24	21	63	3.7094e+06	8	2931	1	1	64	2312	NaN	0	5	3391	0	508	6	0	0	0	1	0
24	21	64	3.7245e+06	69	2949	0	0	20	2312	NaN	1	7	2103	0	629	2	1	0	0	0	0
24	21	65	3.7413e+06	59	2845	0	0	25	1840	1	0	1	2113	0	619	3	0	1	0	0	1
24	21	66	3.7567e+06	16	2902	1	2	119	1840	NaN	0	5	2479	0	416	10	0	0	1	0	0
24	21	67	3.7712e+06	39	2634	1	1	65	1840	NaN	0	5	1826	0	539	6	0	0	0	1	0
24	21	68	3.7864e+06	67	2812	0	0	13	1840	NaN	1	2	2407	0	627	2	0	1	0	0	0
24	21	69	3.8056e+06	62	2847	0	0	26	4080	1	0	1	2188	0	622	3	0	1	0	0	1
24	21	70	3.8206e+06	43	2632	0	0	115	4080	NaN	1	7	2296	0	603	10	1	0	0	0	0
24	21	71	3.8371e+06	37	2988	1	1	70	1440	1	1	7	2067	1	537	6	0	0	1	0	1
24	21	72	3.8528e+06	31	2770	1	1	10	1440	NaN	0	7	2927	0	531	1	0	0	1	0	0
24	21	73	3.8684e+06	33	2769	1	1	17	1080	1	1	7	1682	1	533	2	0	0	0	1	1
24	21	74	3.8837e+06	73	2561	0	0	110	1080	NaN	0	3	2716	0	633	10	0	1	0	0	0
24	21	75	3.9008e+06	20	2966	1	1	59	1080	NaN	0	5	4072	0	520	5	0	0	1	0	0
24	21	76	3.9168e+06	13	2740	1	1	94	1080	NaN	1	6	3279	0	513	8	0	0	1	0	0
24	21	77	3.9313e+06	50	2913	0	0	2	1080	NaN	0	1	1559	0	610	1	0	1	0	0	0
24	21	78	3.9481e+06	80	2707	0	0	73	2872	0	1	1	1131	0	640	7	0	1	0	0	1
24	21	79	3.9635e+06	40	2748	1	1	28	2872	NaN	0	5	2692	0	540	3	0	0	0	1	0
24	21	80	3.9826e+06	23	2630	1	1	71	1671	1	0	4	4751	0	523	6	0	0	1	0	1
25	22	1	3.1502e+05	72	2646	0	0	55	2288	NaN	1	6	3975	0	632	5	1	0	0	0	0
25	22	2	3.3067e+05	58	2735	0	0	86	2288	NaN	1	3	2915	0	618	8	0	1	0	0	0
25	22	3	3.4586e+05	38	2758	1	1	23	2288	NaN	1	6	2441	0	538	2	0	0	1	0	0
25	22	4	3.6052e+05	66	2689	0	0	61	2288	NaN	0	2	1963	0	626	6	0	1	0	0	0
25	22	5	3.7747e+05	51	2913	0	0	74	2600	0	0	1	1449	1	611	7	0	1	0	0	1
25	22	6	3.9169e+05	55	2698	0	0	38	2600	NaN	0	1	1533	0	615	4	0	1	0	0	0
25	22	7	4.0566e+05	2	2587	1	2	112	2600	NaN	1	2	1393	0	402	10	0	0	0	1	0
25	22	8	4.2005e+05	32	2610	1	2	89	2600	NaN	0	4	1785	0	432	8	0	0	0	1	0
25	22	9	4.3559e+05	74	2574	0	0	49	1640	1	1	2	1331	1	634	5	0	1	0	0	1
25	22	10	4.5105e+05	26	2736	1	2	5	1640	NaN	1	4	2728	0	426	1	0	0	0	1	0
25	22	11	4.6679e+05	52	2976	0	0	43	1640	NaN	1	5	2772	0	612	4	1	0	0	0	0
25	22	12	4.8172e+05	46	2643	0	0	104	1640	NaN	0	5	2301	0	606	9	1	0	0	0	0
25	22	13	4.9821e+05	15	2532	1	2	58	2360	1	0	5	1604	0	415	5	0	0	1	0	1
25	22	14	5.1234e+05	12	2576	1	1	76	2360	NaN	0	1	1559	0	512	7	0	0	0	1	0
25	22	15	5.2603e+05	45	2504	0	0	1	2360	NaN	1	1	1180	0	605	1	0	1	0	0	0
25	22	16	5.4301e+05	21	2933	1	2	106	2016	1	1	5	2032	1	421	9	0	0	1	0	1
25	22	17	5.5764e+05	35	2558	1	1	53	2016	NaN	0	4	2073	0	535	5	0	0	0	1	0
25	22	18	5.7323e+05	68	2939	0	0	80	2016	NaN	0	3	2648	0	628	7	1	0	0	0	0
25	22	19	5.8869e+05	70	2697	0	0	7	1400	0	0	5	1380	1	630	1	1	0	0	0	1
25	22	20	6.0344e+05	60	2749	0	0	14	1400	NaN	1	2	1999	0	620	2	0	1	0	0	0
25	22	21	6.2146e+05	14	2648	1	2	47	1400	NaN	1	6	1498	0	414	4	0	0	1	0	0
25	22	22	6.3622e+05	57	2837	0	0	62	1400	NaN	0	3	1926	0	617	6	0	1	0	0	0
25	22	23	6.5092e+05	47	2902	0	0	97	1400	NaN	1	3	1797	0	607	9	0	1	0	0	0
25	22	24	6.6699e+05	22	2849	1	1	83	1400	NaN	1	3	3220	0	522	7	0	0	1	0	0
25	22	25	6.8145e+05	27	2924	1	1	16	1400	NaN	0	4	1542	0	527	2	0	0	0	1	0
25	22	26	6.9622e+05	11	2798	1	1	34	1400	NaN	0	3	1978	0	511	3	0	0	1	0	0
25	22	27	7.1047e+05	79	2841	0	0	103	1400	NaN	0	5	1418	0	639	9	1	0	0	0	0
25	22	28	7.2577e+05	10	2696	1	1	52	1400	NaN	1	5	2613	0	510	5	0	0	0	1	0
25	22	29	7.4258e+05	53	2909	0	0	91	1776	0	0	5	2138	1	613	8	1	0	0	0	1
25	22	30	7.593e+05	18	2923	1	1	11	1664	1	1	6	2129	1	518	1	0	0	1	0	1
25	22	31	7.7368e+05	4	2626	1	1	41	1664	NaN	0	5	1761	0	504	4	0	0	0	1	0
25	22	32	7.8893e+05	6	2889	1	1	113	1664	NaN	1	5	2359	0	506	10	0	0	0	1	0
25	22	33	8.047e+05	77	2989	0	0	85	1608	0	0	3	1170	1	637	8	0	1	0	0	1
25	22	34	8.191e+05	75	2878	0	0	32	1608	NaN	0	4	1528	0	635	3	1	0	0	0	0
25	22	35	8.3416e+05	5	2927	1	2	101	1608	NaN	1	5	2142	0	405	9	0	0	0	1	0
25	22	36	8.5404e+05	1	2828	1	1	22	5384	0	1	5	1672	0	501	2	0	0	1	0	1
25	22	37	8.6886e+05	3	2845	1	1	77	5384	NaN	0	2	1981	0	503	7	0	0	0	1	0
25	22	38	8.892e+05	76	2535	0	0	109	6087	1	1	4	1721	1	636	10	0	1	0	0	1
25	22	39	9.0413e+05	7	2777	1	1	4	6087	NaN	0	5	2154	0	507	1	0	0	0	1	0
25	22	40	9.1958e+05	36	2509	1	2	29	1608	0	0	2	1345	1	436	3	0	0	0	1	1
25	22	41	9.3774e+05	25	2709	1	1	95	1608	NaN	1	6	1729	0	525	8	0	0	1	0	0
25	22	42	9.5204e+05	64	2689	0	0	79	1608	NaN	0	4	1609	0	624	7	1	0	0	0	0
25	22	43	9.6778e+05	63	2595	0	0	56	1528	1	1	5	1626	1	623	5	1	0	0	0	1
25	22	44	9.8432e+05	54	2569	0	0	31	1520	1	1	3	2454	1	614	3	1	0	0	0	1
25	22	45	1.001e+06	19	2820	1	1	107	1720	0	0	5	2150	1	519	9	0	0	1	0	1
25	22	46	1.0152e+06	29	2771	1	2	118	1720	NaN	1	5	1445	0	429	10	0	0	1	0	0
25	22	47	1.0296e+06	34	2851	1	2	40	1720	NaN	1	3	1498	0	434	4	0	0	0	1	0
25	22	48	1.0457e+06	65	2842	0	0	68	2048	0	1	6	1284	0	625	6	1	0	0	0	1
25	22	49	1.0621e+06	24	2936	1	1	100	1496	0	0	4	1914	1	524	9	0	0	0	1	1
25	22	50	1.0765e+06	30	2934	1	1	88	1496	NaN	1	7	1477	0	530	8	0	0	0	1	0
25	22	51	1.0919e+06	44	2649	0	0	44	1400	0	0	7	1377	1	604	4	1	0	0	0	1
25	22	52	1.1062e+06	41	2863	0	0	116	1400	NaN	1	6	1399	0	601	10	1	0	0	0	0
25	22	53	1.1232e+06	78	2924	0	0	19	2640	1	1	5	1435	1	638	2	1	0	0	0	1
25	22	54	1.1391e+06	17	2640	1	1	82	1584	1	1	5	1719	1	517	7	0	0	1	0	1
25	22	55	1.1536e+06	48	2500	0	0	92	1584	NaN	0	5	2031	0	608	8	1	0	0	0	0
25	22	56	1.1709e+06	71	2605	0	0	8	2128	1	0	6	2558	0	631	1	1	0	0	0	1
25	22	57	1.185e+06	28	2893	1	2	46	2128	NaN	0	7	1233	0	428	4	0	0	1	0	0
25	22	58	1.1997e+06	61	2842	0	0	67	2128	NaN	1	5	1799	0	621	6	1	0	0	0	0
25	22	59	1.2136e+06	42	2743	0	0	98	2128	NaN	0	2	1225	0	602	9	0	1	0	0	0
25	22	60	1.2276e+06	49	2759	0	0	50	2128	NaN	1	2	1178	0	609	5	0	1	0	0	0
25	22	61	1.2447e+06	9	2680	1	1	35	2128	NaN	1	3	1366	0	509	3	0	0	1	0	0
25	22	62	1.2587e+06	56	2689	0	0	37	2128	NaN	1	2	1347	0	616	4	0	1	0	0	0
25	22	63	1.2733e+06	8	2561	1	2	64	2128	NaN	0	4	2000	0	408	6	0	0	0	1	0
25	22	64	1.2886e+06	69	2858	0	0	20	2128	NaN	1	5	2431	0	629	2	1	0	0	0	0
25	22	65	1.3045e+06	59	2906	0	0	25	1480	0	0	2	1514	1	619	3	0	1	0	0	1
25	22	66	1.319e+06	16	2873	1	1	119	1480	NaN	0	5	1719	0	516	10	0	0	1	0	0
25	22	67	1.3331e+06	39	2925	1	2	65	1480	NaN	0	5	1127	0	439	6	0	0	0	1	0
25	22	68	1.3468e+06	67	2542	0	0	13	1480	NaN	1	2	1149	0	627	2	0	1	0	0	0
25	22	69	1.3618e+06	62	2811	0	0	26	1367	0	0	2	887	1	622	3	0	1	0	0	1
25	22	70	1.3757e+06	43	2810	0	0	115	1367	NaN	1	7	1125	0	603	10	1	0	0	0	0
25	22	71	1.391e+06	37	2976	1	2	70	1328	1	1	7	970	1	437	6	0	0	1	0	1
25	22	72	1.405e+06	31	2517	1	2	10	1328	NaN	0	7	1466	0	431	1	0	0	1	0	0
25	22	73	1.4208e+06	33	2978	1	2	17	1472	1	1	6	1376	1	433	2	0	0	0	1	1
25	22	74	1.4362e+06	73	2989	0	0	110	1472	NaN	0	2	2360	0	633	10	0	1	0	0	0
25	22	75	1.4506e+06	20	2871	1	2	59	1472	NaN	0	6	1543	0	420	5	0	0	1	0	0
25	22	76	1.4643e+06	13	2925	1	2	94	1472	NaN	1	6	789	0	413	8	0	0	1	0	0
25	22	77	1.4779e+06	50	2566	0	0	2	1472	NaN	0	2	1055	0	610	1	0	1	0	0	0
25	22	78	1.493e+06	80	2851	0	0	73	1336	1	1	2	868	1	640	7	0	1	0	0	1
25	22	79	1.5067e+06	40	2628	1	2	28	1336	NaN	0	2	1156	0	440	3	0	0	0	1	0
25	22	80	1.522e+06	23	2868	1	2	71	1423	0	0	7	1020	1	423	6	0	0	1	0	1
26	21	1	2.0107e+06	72	2679	0	0	55	1615	NaN	1	7	1840	0	632	5	1	0	0	0	0
26	21	2	2.0248e+06	58	2784	0	0	86	1615	NaN	1	1	1270	0	618	8	0	1	0	0	0
26	21	3	2.0389e+06	38	2574	1	2	23	1615	NaN	1	7	1548	0	438	2	0	0	1	0	0
26	21	4	2.0529e+06	66	2725	0	0	61	1615	NaN	0	1	1272	0	626	6	0	1	0	0	0
26	21	5	2.0708e+06	51	2763	0	0	74	2120	1	0	1	2926	0	611	7	0	1	0	0	1
26	21	6	2.0848e+06	55	2519	0	0	38	2120	NaN	0	1	1463	0	615	4	0	1	0	0	0
26	21	7	2.1012e+06	2	2758	1	1	112	2120	NaN	1	4	3597	0	502	10	0	0	0	1	0
26	21	8	2.1164e+06	32	2863	1	1	89	2120	NaN	0	5	2379	0	532	8	0	0	0	1	0
26	21	9	2.1318e+06	74	2850	0	0	49	1448	1	1	7	1008	1	634	5	0	1	0	0	1
26	21	10	2.1461e+06	26	2679	1	1	5	1448	NaN	1	5	1650	0	526	1	0	0	0	1	0
26	21	11	2.1612e+06	52	2916	0	0	43	1448	NaN	1	7	2115	0	612	4	1	0	0	0	0
26	21	12	2.1762e+06	46	2930	0	0	104	1448	NaN	0	6	2056	0	606	9	1	0	0	0	0
26	21	13	2.1936e+06	15	2875	1	1	58	2280	0	0	7	2163	1	515	5	0	0	1	0	1
26	21	14	2.2097e+06	12	2866	1	2	76	2280	NaN	0	5	3205	0	412	7	0	0	0	1	0
26	21	15	2.2234e+06	45	2835	0	0	1	2280	NaN	1	1	851	0	605	1	0	1	0	0	0
26	21	16	2.2406e+06	21	2899	1	1	106	2407	0	1	7	1844	0	521	9	0	0	1	0	1
26	21	17	2.2579e+06	35	2714	1	2	53	2407	NaN	0	4	4636	0	435	5	0	0	0	1	0
26	21	18	2.2728e+06	68	2871	0	0	80	2407	NaN	0	7	1977	0	628	7	1	0	0	0	0
26	21	19	2.2877e+06	70	2662	0	0	7	1552	0	0	7	702	1	630	1	1	0	0	0	1
26	21	20	2.302e+06	60	2988	0	0	14	1552	NaN	1	1	1268	0	620	2	0	1	0	0	0
26	21	21	2.3207e+06	14	2775	1	1	47	1552	NaN	1	6	1798	0	514	4	0	0	1	0	0
26	21	22	2.3368e+06	57	2893	0	0	62	1552	NaN	0	5	3194	0	617	6	0	1	0	0	0
26	21	23	2.3527e+06	47	2994	0	0	97	1552	NaN	1	3	2802	0	607	9	0	1	0	0	0
26	21	24	2.3668e+06	22	2674	1	2	83	1552	NaN	1	6	1438	0	422	7	0	0	1	0	0
26	21	25	2.3808e+06	27	2623	1	2	16	1552	NaN	0	7	1347	0	427	2	0	0	0	1	0
26	21	26	2.3948e+06	11	2962	1	2	34	1552	NaN	0	6	1063	0	411	3	0	0	1	0	0
26	21	27	2.409e+06	79	2898	0	0	103	1552	NaN	0	6	1255	0	639	9	1	0	0	0	0
26	21	28	2.4252e+06	10	2773	1	2	52	1552	NaN	1	5	3438	0	410	5	0	0	0	1	0
26	21	29	2.4407e+06	53	2986	0	0	91	1520	0	0	7	981	1	613	8	1	0	0	0	1
26	21	30	2.4559e+06	18	2759	1	2	11	1296	1	1	7	1106	1	418	1	0	0	1	0	1
26	21	31	2.4695e+06	4	2524	1	2	41	1296	NaN	0	6	989	0	404	4	0	0	0	1	0
26	21	32	2.4833e+06	6	2915	1	2	113	1296	NaN	1	6	968	0	406	10	0	0	0	1	0
26	21	33	2.5002e+06	77	2944	0	0	85	2608	0	0	1	1316	1	637	8	0	1	0	0	1
26	21	34	2.5153e+06	75	2778	0	0	32	2608	NaN	0	6	2223	0	635	3	1	0	0	0	0
26	21	35	2.529e+06	5	2634	1	1	101	2608	NaN	1	7	1043	0	505	9	0	0	0	1	0
26	21	36	2.5441e+06	1	2584	1	2	22	1463	1	1	7	1010	1	401	2	0	0	1	0	1
26	21	37	2.5603e+06	3	2623	1	2	77	1463	NaN	0	4	3532	0	403	7	0	0	0	1	0
26	21	38	2.5752e+06	76	2733	0	0	109	1264	1	1	1	849	1	636	10	0	1	0	0	1
26	21	39	2.5905e+06	7	2913	1	2	4	1264	NaN	0	5	2423	0	407	1	0	0	0	1	0
26	21	40	2.6087e+06	36	2719	1	1	29	2200	0	0	5	3200	1	536	3	0	0	0	1	1
26	21	41	2.6262e+06	25	2673	1	2	95	2200	NaN	1	5	1314	0	425	8	0	0	1	0	0
26	21	42	2.6404e+06	64	2632	0	0	79	2200	NaN	0	7	1580	0	624	7	1	0	0	0	0
26	21	43	2.6554e+06	63	2702	0	0	56	1272	1	1	6	992	1	623	5	1	0	0	0	1
26	21	44	2.6702e+06	54	2501	0	0	31	1472	1	1	6	824	1	614	3	1	0	0	0	1
26	21	45	2.6854e+06	19	2564	1	2	107	2048	0	0	2	566	1	419	9	0	0	1	0	1
26	21	46	2.6992e+06	29	2676	1	1	118	2048	NaN	1	7	1049	0	529	10	0	0	1	0	0
26	21	47	2.7133e+06	34	2704	1	1	40	2048	NaN	1	6	1379	0	534	4	0	0	0	1	0
26	21	48	2.7302e+06	65	2644	0	0	68	1608	0	1	7	2690	0	625	6	1	0	0	0	1
26	21	49	2.7491e+06	24	2962	1	2	100	2496	0	0	5	3415	1	424	9	0	0	0	1	1
26	21	50	2.7644e+06	30	2871	1	2	88	2496	NaN	1	6	2375	0	430	8	0	0	0	1	0
26	21	51	2.7794e+06	44	2846	0	0	44	1208	1	0	7	941	0	604	4	1	0	0	0	1
26	21	52	2.7935e+06	41	2639	0	0	116	1208	NaN	1	7	1381	0	601	10	1	0	0	0	0
26	21	53	2.8083e+06	78	2578	0	0	19	1192	1	1	7	1007	1	638	2	1	0	0	0	1
26	21	54	2.8242e+06	17	2630	1	2	82	1168	1	1	5	2084	1	417	7	0	0	1	0	1
26	21	55	2.8405e+06	48	2854	0	0	92	1168	NaN	0	7	3416	0	608	8	1	0	0	0	0
26	21	56	2.8587e+06	71	2632	0	0	8	4128	1	0	7	1421	0	631	1	1	0	0	0	1
26	21	57	2.8726e+06	28	2702	1	1	46	4128	NaN	0	7	1146	0	528	4	0	0	1	0	0
26	21	58	2.8862e+06	61	2972	0	0	67	4128	NaN	1	7	597	0	621	6	1	0	0	0	0
26	21	59	2.9012e+06	42	2771	0	0	98	4128	NaN	0	1	2261	0	602	9	0	1	0	0	0
26	21	60	2.9143e+06	49	2508	0	0	50	4128	NaN	1	1	486	0	609	5	0	1	0	0	0
26	21	61	2.9353e+06	9	2985	1	2	35	4128	NaN	1	4	2526	0	409	3	0	0	1	0	0
26	21	62	2.9485e+06	56	2809	0	0	37	4128	NaN	1	1	360	0	616	4	0	1	0	0	0
26	21	63	2.9642e+06	8	2847	1	1	64	4128	NaN	0	5	2791	0	508	6	0	0	0	1	0
26	21	64	2.9788e+06	69	2837	0	0	20	4128	NaN	1	7	1717	0	629	2	1	0	0	0	0
26	21	65	2.9944e+06	59	2546	0	0	25	1744	0	0	1	1314	1	619	3	0	1	0	0	1
26	21	66	3.0078e+06	16	2511	1	2	119	1744	NaN	0	7	882	0	416	10	0	0	1	0	0
26	21	67	3.0217e+06	39	2500	1	1	65	1744	NaN	0	5	1410	0	539	6	0	0	0	1	0
26	21	68	3.0347e+06	67	2525	0	0	13	1744	NaN	1	1	397	0	627	2	0	1	0	0	0
26	21	69	3.05e+06	62	2625	0	0	26	2112	1	0	1	498	0	622	3	0	1	0	0	1
26	21	70	3.0634e+06	43	2934	0	0	115	2112	NaN	1	7	428	0	603	10	1	0	0	0	0
26	21	71	3.0792e+06	37	2832	1	1	70	1935	0	1	6	1081	0	537	6	0	0	1	0	1
26	21	72	3.094e+06	31	2979	1	1	10	1935	NaN	0	6	1800	0	531	1	0	0	1	0	0
26	21	73	3.1099e+06	33	2818	1	1	17	1696	1	1	6	1351	1	533	2	0	0	0	1	1
26	21	74	3.1264e+06	73	2981	0	0	110	1696	NaN	0	6	3453	0	633	10	0	1	0	0	0
26	21	75	3.1404e+06	20	2939	1	1	59	1696	NaN	0	7	1093	0	520	5	0	0	1	0	0
26	21	76	3.1582e+06	13	2584	1	1	94	1696	NaN	1	7	5104	0	513	8	0	0	1	0	0
26	21	77	3.1713e+06	50	2759	0	0	2	1696	NaN	0	1	350	0	610	1	0	1	0	0	0
26	21	78	3.1861e+06	80	2604	0	0	73	1864	0	1	1	279	0	640	7	0	1	0	0	1
26	21	79	3.2002e+06	40	2773	1	1	28	1864	NaN	0	6	1305	0	540	3	0	0	0	1	0
26	21	80	3.2176e+06	23	2597	1	1	71	3080	1	0	6	1685	0	523	6	0	0	1	0	1
[truncated: 2,560 more rows]
