# Supplementary material for: Language influences music harmony perception: effects of shared syntactic integration resources beyond attention
Source: R Soc Open Sci. 2016 Feb 3;3(2):150685. doi: 10.1098/rsos.150685 (PMC4785990; doi:10.1098/rsos.150685)
Supplement: dataAll_Exp1_Language.csv The data acquired in experiment 1's language part. [file rsos150685supp3.csv]

1	1	1	2.326e+05	9	2577	1	2	82	3440	NaN	1	7	1342	0	109	7	0	0	1	0	0
1	1	2	2.5219e+05	107	2961	0	0	55	5344	1	1	7	1290	1	347	5	1	0	0	0	1
1	1	3	2.6581e+05	35	2598	1	3	36	5344	NaN	0	7	1035	0	235	3	0	0	1	0	0
1	1	4	2.798e+05	25	2924	1	1	40	5344	NaN	1	7	1077	0	25	4	0	0	0	1	0
1	1	5	2.934e+05	14	2671	1	1	118	5344	NaN	0	7	927	0	14	10	0	0	1	0	0
1	1	6	3.0744e+05	104	2950	0	0	80	5344	NaN	0	7	1085	0	344	7	1	0	0	0	0
1	1	7	3.2394e+05	27	2733	1	3	100	2983	0	0	7	789	1	227	9	0	0	0	1	1
1	1	8	3.4069e+05	77	2948	0	0	57	2752	1	1	7	1048	1	317	5	1	0	0	0	1
1	1	9	3.5415e+05	85	2827	0	0	93	2752	NaN	1	7	649	0	325	8	1	0	0	0	0
1	1	10	3.6788e+05	18	2771	1	3	18	2752	NaN	1	7	960	0	218	2	0	0	0	1	0
1	1	11	3.8106e+05	2	2567	1	2	119	2752	NaN	0	7	611	0	102	10	0	0	1	0	0
1	1	12	3.9454e+05	5	2547	1	3	6	2752	NaN	0	7	934	0	205	1	0	0	0	1	0
1	1	13	4.1087e+05	117	2597	0	0	91	2367	1	1	7	1386	1	357	8	1	0	0	0	1
1	1	14	4.245e+05	28	2642	1	3	106	2367	NaN	1	7	1003	0	228	9	0	0	1	0	0
1	1	15	4.3898e+05	72	2834	0	0	51	2367	NaN	0	1	1650	0	312	5	0	1	0	0	0
1	1	16	4.528e+05	45	2523	1	1	22	2367	NaN	1	7	1301	0	45	2	0	0	1	0	0
1	1	17	4.6884e+05	8	2579	1	1	120	2816	0	0	7	658	1	8	10	0	0	1	0	1
1	1	18	4.8361e+05	43	2641	1	3	108	1632	0	0	7	502	1	243	9	0	0	1	0	1
1	1	19	4.9655e+05	109	2515	0	0	49	1632	NaN	1	1	437	0	349	5	0	1	0	0	0
1	1	20	5.1272e+05	42	2564	1	3	28	2936	1	1	7	686	1	242	3	0	0	0	1	1
1	1	21	5.3568e+05	105	2577	0	0	117	5880	1	1	7	1061	1	345	10	1	0	0	0	1
1	1	22	5.4969e+05	98	2541	0	0	79	5880	NaN	0	7	1466	0	338	7	1	0	0	0	0
1	1	23	5.6556e+05	21	2909	1	2	23	2168	1	1	7	804	1	121	2	0	0	1	0	1
1	1	24	5.7932e+05	17	2776	1	3	96	2168	NaN	0	7	1000	0	217	8	0	0	1	0	0
1	1	25	5.9299e+05	4	2913	1	3	11	2168	NaN	1	7	771	0	204	1	0	0	1	0	0
1	1	26	6.0698e+05	71	2972	0	0	26	2168	NaN	1	1	1023	0	311	3	0	1	0	0	0
1	1	27	6.2082e+05	16	2926	1	3	16	2168	NaN	1	7	914	0	216	2	0	0	0	1	0
1	1	28	6.3693e+05	34	2826	1	1	83	2320	0	0	7	972	1	34	7	0	0	1	0	1
1	1	29	6.5161e+05	13	2698	1	1	54	2320	NaN	1	7	1990	0	13	5	0	0	0	1	0
1	1	30	6.6522e+05	91	2622	0	0	25	2320	NaN	1	1	982	0	331	3	0	1	0	0	0
1	1	31	6.8346e+05	79	2609	0	0	62	4328	1	1	2	1319	1	319	6	0	1	0	0	1
1	1	32	6.9978e+05	30	2514	1	1	94	3208	0	0	7	610	1	30	8	0	0	1	0	1
1	1	33	7.1319e+05	106	2935	0	0	50	3208	NaN	0	1	477	0	346	5	0	1	0	0	0
1	1	34	7.2872e+05	61	2764	0	0	97	3208	NaN	1	6	2771	0	301	9	0	1	0	0	0
1	1	35	7.4826e+05	114	2921	0	0	37	4296	0	0	2	2337	1	354	4	0	1	0	0	1
1	1	36	7.6179e+05	26	2624	1	2	72	4296	NaN	0	7	912	0	126	6	0	0	1	0	0
1	1	37	7.7648e+05	88	2665	0	0	32	4296	NaN	0	7	2033	0	328	3	1	0	0	0	0
1	1	38	7.9214e+05	115	2842	0	0	110	4296	NaN	1	6	2831	0	355	10	0	1	0	0	0
1	1	39	8.0553e+05	82	2763	0	0	20	4296	NaN	0	7	633	0	322	2	1	0	0	0	0
1	1	40	8.2095e+05	24	2571	1	3	90	2288	1	1	7	568	1	224	8	0	0	0	1	1
1	1	41	8.3837e+05	92	2860	0	0	44	2288	NaN	0	7	1365	0	332	4	1	0	0	0	0
1	1	42	8.5235e+05	89	2753	0	0	111	2288	NaN	1	7	1224	0	329	10	0	1	0	0	0
1	1	43	8.659e+05	67	2927	0	0	14	2288	NaN	1	2	627	0	307	2	0	1	0	0	0
1	1	44	8.8296e+05	19	2762	1	1	5	3792	1	1	7	516	1	19	1	0	0	0	1	1
1	1	45	8.9634e+05	38	2673	1	1	102	3792	NaN	0	7	701	0	38	9	0	0	0	1	0
1	1	46	9.0944e+05	68	2514	0	0	74	3792	NaN	0	1	606	0	308	7	0	1	0	0	0
1	1	47	9.3087e+05	73	2917	0	0	86	4048	1	1	5	4466	1	313	8	0	1	0	0	1
1	1	48	9.4426e+05	80	2918	0	0	67	4048	NaN	0	7	473	0	320	6	1	0	0	0	0
1	1	49	9.5761e+05	44	2744	1	2	48	4048	NaN	0	7	609	0	144	4	0	0	1	0	0
1	1	50	9.7095e+05	112	2881	0	0	81	4048	NaN	0	7	462	0	352	7	1	0	0	0	0
1	1	51	9.844e+05	65	2965	0	0	21	4048	NaN	1	7	486	0	305	2	1	0	0	0	0
1	1	52	9.9796e+05	84	2534	0	0	8	4048	NaN	0	7	1029	0	324	1	1	0	0	0	0
1	1	53	1.014e+06	48	2523	1	1	114	3096	0	0	7	432	1	48	10	0	0	0	1	1
1	1	54	1.0291e+06	15	2586	1	3	47	2119	0	0	7	428	1	215	4	0	0	1	0	1
1	1	55	1.0434e+06	103	2999	0	0	68	2119	NaN	1	7	1278	0	343	6	1	0	0	0	0
1	1	56	1.0572e+06	11	2821	1	1	77	2119	NaN	1	6	939	0	11	7	0	0	0	1	0
1	1	57	1.0727e+06	46	2824	1	3	58	2216	1	1	7	517	1	246	5	0	0	1	0	1
1	1	58	1.0856e+06	20	2544	1	1	88	2216	NaN	0	7	315	0	20	8	0	0	0	1	0
1	1	59	1.0985e+06	101	2703	0	0	69	2216	NaN	1	7	227	0	341	6	1	0	0	0	0
1	1	60	1.1125e+06	51	2873	1	2	4	2216	NaN	1	7	1119	0	151	1	0	0	0	1	0
1	1	61	1.1326e+06	41	2716	1	1	46	2216	NaN	1	7	408	0	41	4	0	0	1	0	0
1	1	62	1.1457e+06	52	2640	1	2	52	2216	NaN	0	7	462	0	152	5	0	0	0	1	0
1	1	63	1.162e+06	83	2806	0	0	73	3103	1	1	1	388	1	323	7	0	1	0	0	1
1	1	64	1.1752e+06	108	2623	0	0	1	3103	NaN	0	1	568	0	348	1	0	1	0	0	0
1	1	65	1.1932e+06	31	2934	1	2	112	4472	1	1	7	620	1	131	10	0	0	0	1	1
1	1	66	1.2073e+06	94	2577	0	0	27	4472	NaN	0	7	1498	0	334	3	0	1	0	0	0
1	1	67	1.2203e+06	23	2625	1	3	59	4472	NaN	0	7	406	0	223	5	0	0	1	0	0
1	1	68	1.2334e+06	59	2764	1	1	76	4472	NaN	1	7	360	0	59	7	0	0	0	1	0
1	1	69	1.2467e+06	119	2647	0	0	3	4472	NaN	1	1	625	0	359	1	0	1	0	0	0
1	1	70	1.2628e+06	90	2675	0	0	31	2392	0	0	7	1044	1	330	3	1	0	0	0	1
1	1	71	1.276e+06	64	2744	0	0	105	2392	NaN	0	7	511	0	304	9	1	0	0	0	0
1	1	72	1.2909e+06	12	2597	1	2	95	1848	0	0	7	403	1	112	8	0	0	1	0	1
1	1	73	1.304e+06	37	2731	1	2	12	1848	NaN	1	7	421	0	137	1	0	0	1	0	0
1	1	74	1.3189e+06	63	2713	0	0	45	1704	1	1	7	521	1	303	4	1	0	0	0	1
1	1	75	1.3324e+06	55	2847	1	2	113	1704	NaN	1	7	663	0	155	10	0	0	0	1	0
1	1	76	1.3456e+06	102	2651	0	0	19	1704	NaN	0	7	474	0	342	2	1	0	0	0	0
1	1	77	1.3585e+06	76	2624	0	0	2	1704	NaN	0	1	359	0	316	1	0	1	0	0	0
1	1	78	1.3716e+06	99	2743	0	0	38	1704	NaN	1	1	371	0	339	4	0	1	0	0	0
1	1	79	1.3848e+06	53	2839	1	2	84	1704	NaN	1	7	363	0	153	7	0	0	1	0	0
1	1	80	1.3981e+06	32	2771	1	3	101	1704	NaN	1	7	511	0	232	9	0	0	0	1	0
1	1	81	1.4233e+06	36	2726	1	2	10	5920	0	0	7	552	1	136	1	0	0	1	0	1
1	1	82	1.4405e+06	100	2926	0	0	43	3960	1	0	7	392	0	340	4	1	0	0	0	1
1	1	83	1.4558e+06	69	2511	0	0	63	3960	NaN	1	6	2783	0	309	6	0	1	0	0	0
1	1	84	1.4688e+06	57	2679	1	2	17	3960	NaN	1	7	302	0	157	2	0	0	0	1	0
1	1	85	1.4836e+06	86	2652	0	0	98	3960	NaN	0	7	2136	0	326	9	0	1	0	0	0
1	1	86	1.4967e+06	3	2878	1	3	53	3960	NaN	0	7	265	0	203	5	0	0	0	1	0
1	1	87	1.5102e+06	116	2746	0	0	115	3960	NaN	0	7	753	0	356	10	1	0	0	0	0
1	1	88	1.5235e+06	97	2946	0	0	33	3960	NaN	1	7	358	0	337	3	1	0	0	0	0
1	1	89	1.5402e+06	66	2514	0	0	99	3448	0	0	7	796	1	306	9	0	1	0	0	1
1	1	90	1.5539e+06	50	2947	1	1	42	3448	NaN	0	7	718	0	50	4	0	0	0	1	0
1	1	91	1.5679e+06	56	2673	1	3	60	3448	NaN	1	7	1326	0	256	5	0	0	1	0	0
1	1	92	1.583e+06	93	2528	0	0	87	2008	1	1	6	549	1	333	8	0	1	0	0	1
1	1	93	1.5961e+06	47	2722	1	3	29	2008	NaN	0	6	378	0	247	3	0	0	0	1	0
1	1	94	1.609e+06	49	2575	1	1	70	2008	NaN	1	7	404	0	49	6	0	0	1	0	0
1	1	95	1.6268e+06	78	2842	0	0	109	2768	1	0	5	2171	0	318	10	0	1	0	0	1
1	1	96	1.6429e+06	74	2666	0	0	92	2568	0	0	7	860	1	314	8	1	0	0	0	1
1	1	97	1.6559e+06	1	2802	1	3	35	2568	NaN	0	7	194	0	201	3	0	0	1	0	0
1	1	98	1.6718e+06	6	2632	1	3	66	2632	1	1	7	626	1	206	6	0	0	0	1	1
1	1	99	1.6869e+06	120	2653	0	0	116	2136	0	0	7	367	1	360	10	1	0	0	0	1
1	1	100	1.7004e+06	87	2895	0	0	104	2136	NaN	1	7	559	0	327	9	1	0	0	0	0
1	1	101	1.73e+06	70	2553	0	0	56	2136	NaN	0	7	309	0	310	5	1	0	0	0	0
1	1	102	1.7437e+06	40	2982	1	2	30	2136	NaN	0	7	657	0	140	3	0	0	0	1	0
1	1	103	1.7568e+06	29	2695	1	2	64	2136	NaN	1	7	452	0	129	6	0	0	0	1	0
1	1	104	1.7699e+06	95	2750	0	0	103	2136	NaN	1	7	325	0	335	9	1	0	0	0	0
1	1	105	1.786e+06	96	2789	0	0	7	2624	0	0	7	664	1	336	1	1	0	0	0	1
1	1	106	1.8041e+06	110	2812	0	0	85	2704	0	0	5	2677	1	350	8	0	1	0	0	1
1	1	107	1.8221e+06	7	2799	1	1	34	3872	1	1	7	1287	1	7	3	0	0	1	0	1
1	1	108	1.8351e+06	39	2649	1	2	71	3872	NaN	1	7	366	0	139	6	0	0	1	0	0
1	1	109	1.8491e+06	111	2708	0	0	75	3872	NaN	1	7	1308	0	351	7	0	1	0	0	0
1	1	110	1.8626e+06	22	2960	1	1	24	3872	NaN	0	7	538	0	22	2	0	0	1	0	0
1	1	111	1.8763e+06	58	2938	1	2	41	3872	NaN	0	7	711	0	158	4	0	0	0	1	0
1	1	112	1.8896e+06	54	2811	1	1	89	3872	NaN	0	7	556	0	54	8	0	0	0	1	0
1	1	113	1.91e+06	81	2767	0	0	61	5840	0	1	5	1800	0	321	6	0	1	0	0	1
1	1	114	1.9231e+06	75	2748	0	0	13	5840	NaN	1	1	352	0	315	2	0	1	0	0	0
1	1	115	1.9365e+06	62	2953	0	0	9	5840	NaN	0	7	421	0	302	1	1	0	0	0	0
1	1	116	1.9587e+06	33	2965	1	1	107	8223	1	1	7	998	1	33	9	0	0	1	0	1
1	1	117	1.973e+06	60	2699	1	2	78	8223	NaN	0	6	1625	0	160	7	0	0	0	1	0
1	1	118	1.99e+06	113	2694	0	0	15	2384	1	1	2	1934	1	353	2	0	1	0	0	1
1	1	119	2.0112e+06	118	2726	0	0	39	6968	0	0	1	1540	1	358	4	0	1	0	0	1
1	1	120	2.0366e+06	10	2850	1	2	65	10012	-1	0	7	447	0	110	6	0	0	0	1	1
2	2	1	1.6882e+06	9	2564	1	3	82	3968	NaN	0	6	3652	0	209	7	0	0	1	0	0
2	2	2	1.7103e+06	107	2772	0	0	55	7680	0	1	7	1707	0	347	5	1	0	0	0	1
2	2	3	1.7305e+06	35	2899	1	1	36	7680	NaN	1	5	7279	0	35	3	0	0	1	0	0
2	2	4	1.745e+06	25	2716	1	2	40	7680	NaN	1	7	1718	0	125	4	0	0	0	1	0
2	2	5	1.7663e+06	14	2910	1	2	118	7680	NaN	0	6	8356	0	114	10	0	0	1	0	0
2	2	6	1.7801e+06	104	2543	0	0	80	7680	NaN	0	7	1176	0	344	7	1	0	0	0	0
2	2	7	1.8127e+06	27	2533	1	1	100	10016	-1	1	6	8042	0	27	9	0	0	0	1	1
2	2	8	1.8311e+06	77	2572	0	0	57	3472	1	1	7	2369	1	317	5	1	0	0	0	1
2	2	9	1.8449e+06	85	2964	0	0	93	3472	NaN	1	7	833	0	325	8	1	0	0	0	0
2	2	10	1.8596e+06	18	2984	1	1	18	3472	NaN	0	7	1591	0	18	2	0	0	0	1	0
2	2	11	1.8747e+06	2	2987	1	3	119	3472	NaN	1	2	2094	0	202	10	0	0	1	0	0
2	2	12	1.8883e+06	5	2643	1	1	6	3472	NaN	1	7	944	0	5	1	0	0	0	1	0
2	2	13	1.9048e+06	117	2610	0	0	91	2320	1	1	7	1562	1	357	8	1	0	0	0	1
2	2	14	1.919e+06	28	2797	1	1	106	2320	NaN	0	7	1399	0	28	9	0	0	1	0	0
2	2	15	1.9327e+06	72	2915	0	0	51	2320	NaN	0	1	794	0	312	5	0	1	0	0	0
2	2	16	1.9467e+06	45	2740	1	2	22	2320	NaN	1	7	1188	0	145	2	0	0	1	0	0
2	2	17	1.9639e+06	8	2900	1	2	120	2752	1	0	7	1561	0	108	10	0	0	1	0	1
2	2	18	1.9804e+06	43	2640	1	1	108	3239	1	1	7	562	1	43	9	0	0	1	0	1
2	2	19	1.9945e+06	109	2763	0	0	49	3239	NaN	1	1	1307	0	349	5	0	1	0	0	0
2	2	20	2.0107e+06	42	2709	1	1	28	2456	0	0	7	1034	1	42	3	0	0	0	1	1
2	2	21	2.0343e+06	105	2516	0	0	117	2960	1	1	7	1607	1	345	10	1	0	0	0	1
2	2	22	2.0495e+06	98	2506	0	0	79	2960	NaN	0	7	2700	0	338	7	1	0	0	0	0
2	2	23	2.0683e+06	21	2953	1	3	23	3584	1	0	7	2218	0	221	2	0	0	1	0	1
2	2	24	2.0832e+06	17	2541	1	1	96	3584	NaN	1	6	2380	0	17	8	0	0	1	0	0
2	2	25	2.0992e+06	4	2705	1	1	11	3584	NaN	0	6	3279	0	4	1	0	0	1	0	0
2	2	26	2.1143e+06	71	2918	0	0	26	3584	NaN	1	2	2126	0	311	3	0	1	0	0	0
2	2	27	2.1287e+06	16	2893	1	1	16	3584	NaN	0	7	1493	0	16	2	0	0	0	1	0
2	2	28	2.1456e+06	34	2664	1	2	83	2696	0	0	7	1470	1	134	7	0	0	1	0	1
2	2	29	2.1598e+06	13	2615	1	2	54	2696	NaN	1	7	1591	0	113	5	0	0	0	1	0
2	2	30	2.1739e+06	91	2666	0	0	25	2696	NaN	1	1	1436	0	331	3	0	1	0	0	0
2	2	31	2.1912e+06	79	2656	0	0	62	2416	1	1	2	2127	1	319	6	0	1	0	0	1
2	2	32	2.2084e+06	30	2716	1	2	94	2576	0	0	7	1877	1	130	8	0	0	1	0	1
2	2	33	2.2221e+06	106	2925	0	0	50	2576	NaN	0	1	821	0	346	5	0	1	0	0	0
2	2	34	2.2357e+06	61	2828	0	0	97	2576	NaN	1	1	699	0	301	9	0	1	0	0	0
2	2	35	2.2539e+06	114	2920	0	0	37	3344	1	0	1	1929	0	354	4	0	1	0	0	1
2	2	36	2.2682e+06	26	2504	1	3	72	3344	NaN	1	6	1817	0	226	6	0	0	1	0	0
2	2	37	2.2828e+06	88	2737	0	0	32	3344	NaN	0	6	1827	0	328	3	1	0	0	0	0
2	2	38	2.297e+06	115	2834	0	0	110	3344	NaN	1	1	1295	0	355	10	0	1	0	0	0
2	2	39	2.3109e+06	82	2783	0	0	20	3344	NaN	0	7	1115	0	322	2	1	0	0	0	0
2	2	40	2.3279e+06	24	2615	1	1	90	3016	0	0	7	1293	1	24	8	0	0	0	1	1
2	2	41	2.3454e+06	92	2838	0	0	44	3016	NaN	0	7	996	0	332	4	1	0	0	0	0
2	2	42	2.3603e+06	89	2982	0	0	111	3016	NaN	1	2	1878	0	329	10	0	1	0	0	0
2	2	43	2.3745e+06	67	2949	0	0	14	3016	NaN	1	2	1196	0	307	2	0	1	0	0	0
2	2	44	2.3911e+06	19	2527	1	2	5	2776	1	1	7	1350	1	119	1	0	0	0	1	1
2	2	45	2.4058e+06	38	2791	1	2	102	2776	NaN	0	7	1849	0	138	9	0	0	0	1	0
2	2	46	2.4197e+06	68	2524	0	0	74	2776	NaN	0	1	1362	0	308	7	0	1	0	0	0
2	2	47	2.4359e+06	73	2538	0	0	86	2584	1	1	1	1045	1	313	8	0	1	0	0	1
2	2	48	2.4494e+06	80	2845	0	0	67	2584	NaN	0	7	570	0	320	6	1	0	0	0	0
2	2	49	2.4635e+06	44	2578	1	3	48	2584	NaN	1	7	1555	0	244	4	0	0	1	0	0
2	2	50	2.477e+06	112	2519	0	0	81	2584	NaN	0	7	927	0	352	7	1	0	0	0	0
2	2	51	2.4907e+06	65	3000	0	0	21	2584	NaN	1	7	641	0	305	2	1	0	0	0	0
2	2	52	2.5042e+06	84	2964	0	0	8	2584	NaN	0	7	545	0	324	1	1	0	0	0	0
2	2	53	2.5203e+06	48	2940	1	2	114	2224	0	0	7	941	1	148	10	0	0	0	1	1
2	2	54	2.5376e+06	15	2603	1	1	47	4200	1	1	7	446	1	15	4	0	0	1	0	1
2	2	55	2.5517e+06	103	2859	0	0	68	4200	NaN	1	7	1233	0	343	6	1	0	0	0	0
2	2	56	2.5666e+06	11	2538	1	2	77	4200	NaN	1	6	2362	0	111	7	0	0	0	1	0
2	2	57	2.5819e+06	46	2843	1	1	58	1920	1	0	7	456	0	46	5	0	0	1	0	1
2	2	58	2.5951e+06	20	2662	1	2	88	1920	NaN	0	7	566	0	120	8	0	0	0	1	0
2	2	59	2.6083e+06	101	2600	0	0	69	1920	NaN	1	7	519	0	341	6	1	0	0	0	0
2	2	60	2.622e+06	51	2876	1	3	4	1920	NaN	0	7	855	0	251	1	0	0	0	1	0
2	2	61	2.6397e+06	41	2677	1	2	46	1920	NaN	1	7	988	0	141	4	0	0	1	0	0
2	2	62	2.6532e+06	52	2507	1	3	52	1920	NaN	1	7	992	0	252	5	0	0	0	1	0
2	2	63	2.6684e+06	83	2732	0	0	73	2112	1	1	2	298	1	323	7	0	1	0	0	1
2	2	64	2.6821e+06	108	2727	0	0	1	2112	NaN	0	2	980	0	348	1	0	1	0	0	0
2	2	65	2.6978e+06	31	2546	1	3	112	2831	0	0	7	311	1	231	10	0	0	0	1	1
2	2	66	2.7112e+06	94	2511	0	0	27	2831	NaN	0	2	811	0	334	3	0	1	0	0	0
2	2	67	2.7253e+06	23	2780	1	1	59	2831	NaN	1	7	1291	0	23	5	0	0	1	0	0
2	2	68	2.7394e+06	59	2679	1	2	76	2831	NaN	1	6	1404	0	159	7	0	0	0	1	0
2	2	69	2.7526e+06	119	2936	0	0	3	2831	NaN	1	1	294	0	359	1	0	1	0	0	0
2	2	70	2.7672e+06	90	2725	0	0	31	1584	1	0	7	204	0	330	3	1	0	0	0	1
2	2	71	2.7813e+06	64	2969	0	0	105	1584	NaN	0	7	1094	0	304	9	1	0	0	0	0
2	2	72	2.7986e+06	12	2904	1	3	95	3248	1	1	7	1149	1	212	8	0	0	1	0	1
2	2	73	2.8124e+06	37	2933	1	3	12	3248	NaN	0	6	800	0	237	1	0	0	1	0	0
2	2	74	2.8297e+06	63	2668	0	0	45	4048	1	1	7	611	1	303	4	1	0	0	0	1
2	2	75	2.8429e+06	55	2859	1	3	113	4048	NaN	0	7	318	0	255	10	0	0	0	1	0
2	2	76	2.8561e+06	102	2873	0	0	19	4048	NaN	0	7	254	0	342	2	1	0	0	0	0
2	2	77	2.8693e+06	76	2586	0	0	2	4048	NaN	0	1	644	0	316	1	0	1	0	0	0
2	2	78	2.8832e+06	99	2738	0	0	38	4048	NaN	1	1	1052	0	339	4	0	1	0	0	0
2	2	79	2.8968e+06	53	2558	1	3	84	4048	NaN	0	7	1075	0	253	7	0	0	1	0	0
2	2	80	2.9106e+06	32	2502	1	1	101	4048	NaN	0	7	1283	0	32	9	0	0	0	1	0
2	2	81	2.9306e+06	36	2819	1	3	10	3103	0	1	3	1564	0	236	1	0	0	1	0	1
2	2	82	2.9484e+06	100	2569	0	0	43	3816	1	0	7	1450	0	340	4	1	0	0	0	1
2	2	83	2.9633e+06	69	2989	0	0	63	3816	NaN	1	2	1888	0	309	6	0	1	0	0	0
2	2	84	2.9766e+06	57	2515	1	3	17	3816	NaN	0	7	768	0	257	2	0	0	0	1	0
2	2	85	2.9909e+06	86	2789	0	0	98	3816	NaN	0	1	1457	0	326	9	0	1	0	0	0
2	2	86	3.0046e+06	3	2547	1	1	53	3816	NaN	1	7	1104	0	3	5	0	0	0	1	0
2	2	87	3.0177e+06	116	2827	0	0	115	3816	NaN	0	7	275	0	356	10	1	0	0	0	0
2	2	88	3.0315e+06	97	2583	0	0	33	3816	NaN	1	7	1199	0	337	3	1	0	0	0	0
2	2	89	3.0484e+06	66	2732	0	0	99	3064	0	0	2	994	1	306	9	0	1	0	0	1
2	2	90	3.0618e+06	50	2942	1	2	42	3064	NaN	0	7	488	0	150	4	0	0	0	1	0
2	2	91	3.0757e+06	56	2651	1	1	60	3064	NaN	0	7	1218	0	56	5	0	0	1	0	0
2	2	92	3.0939e+06	93	2607	0	0	87	2824	1	1	3	2705	1	333	8	0	1	0	0	1
2	2	93	3.107e+06	47	2725	1	1	29	2824	NaN	1	7	334	0	47	3	0	0	0	1	0
2	2	94	3.1212e+06	49	2851	1	2	70	2824	NaN	1	7	1342	0	149	6	0	0	1	0	0
2	2	95	3.1392e+06	78	2514	0	0	109	2864	1	0	2	2580	0	318	10	0	1	0	0	1
2	2	96	3.155e+06	74	2887	0	0	92	2360	0	0	7	558	1	314	8	1	0	0	0	1
2	2	97	3.1689e+06	1	2896	1	1	35	2360	NaN	1	7	1022	0	1	3	0	0	1	0	0
2	2	98	3.1845e+06	6	2810	1	1	66	2264	0	0	7	525	1	6	6	0	0	0	1	1
2	2	99	3.1989e+06	120	2665	0	0	116	1464	0	0	7	291	1	360	10	1	0	0	0	1
2	2	100	3.2125e+06	87	2677	0	0	104	1464	NaN	1	7	833	0	327	9	1	0	0	0	0
2	2	101	3.2315e+06	70	2835	0	0	56	1464	NaN	0	7	1217	0	310	5	1	0	0	0	0
2	2	102	3.2454e+06	40	2992	1	3	30	1464	NaN	1	7	913	0	240	3	0	0	0	1	0
2	2	103	3.2587e+06	29	2788	1	3	64	1464	NaN	0	7	508	0	229	6	0	0	0	1	0
2	2	104	3.2721e+06	95	2625	0	0	103	1464	NaN	1	6	719	0	335	9	1	0	0	0	0
2	2	105	3.2889e+06	96	2845	0	0	7	2168	0	0	7	1751	1	336	1	1	0	0	0	1
2	2	106	3.3068e+06	110	2796	0	0	85	3328	0	0	1	1738	1	350	8	0	1	0	0	1
2	2	107	3.3242e+06	7	2711	1	2	34	2408	1	1	6	2290	1	107	3	0	0	1	0	1
2	2	108	3.3379e+06	39	2788	1	3	71	2408	NaN	0	7	862	0	239	6	0	0	1	0	0
2	2	109	3.3511e+06	111	2790	0	0	75	2408	NaN	1	2	428	0	351	7	0	1	0	0	0
2	2	110	3.3655e+06	22	2706	1	2	24	2408	NaN	0	7	1622	0	122	2	0	0	1	0	0
2	2	111	3.3784e+06	58	2600	1	3	41	2408	NaN	1	7	301	0	258	4	0	0	0	1	0
2	2	112	3.3925e+06	54	2579	1	2	89	2408	NaN	0	7	1481	0	154	8	0	0	0	1	0
2	2	113	3.4089e+06	81	2831	0	0	61	3400	1	1	1	141	1	321	6	0	1	0	0	1
2	2	114	3.422e+06	75	2797	0	0	13	3400	NaN	1	2	366	0	315	2	0	1	0	0	0
2	2	115	3.4353e+06	62	2836	0	0	9	3400	NaN	0	7	422	0	302	1	1	0	0	0	0
2	2	116	3.451e+06	33	2517	1	2	107	2832	1	1	7	328	1	133	9	0	0	1	0	1
2	2	117	3.4673e+06	60	2728	1	3	78	2832	NaN	1	7	3556	0	260	7	0	0	0	1	0
2	2	118	3.4838e+06	113	2667	0	0	15	2408	1	1	1	1354	1	353	2	0	1	0	0	1
2	2	119	3.5016e+06	118	2836	0	0	39	3944	0	0	1	1017	1	358	4	0	1	0	0	1
2	2	120	3.5182e+06	10	2967	1	3	65	3312	0	1	7	300	0	210	6	0	0	0	1	1
3	3	1	2.7203e+05	9	2949	1	1	82	3664	NaN	1	6	2940	0	9	7	0	0	1	0	0
3	3	2	2.986e+05	107	2570	0	0	55	10007	-1	1	2	1969	0	347	5	1	0	0	0	1
3	3	3	3.1414e+05	35	2861	1	2	36	10007	NaN	1	6	2670	0	135	3	0	0	1	0	0
3	3	4	3.2896e+05	25	2897	1	3	40	10007	NaN	0	2	1937	0	225	4	0	0	0	1	0
3	3	5	3.4423e+05	14	2690	1	3	118	10007	NaN	1	6	2594	0	214	10	0	0	1	0	0
3	3	6	3.5785e+05	104	2582	0	0	80	10007	NaN	0	7	1034	0	344	7	1	0	0	0	0
3	3	7	3.7575e+05	27	2909	1	2	100	3288	1	1	7	1710	1	127	9	0	0	0	1	1
3	3	8	3.924e+05	77	2514	0	0	57	2584	1	1	7	1536	1	317	5	1	0	0	0	1
3	3	9	4.083e+05	85	2874	0	0	93	2584	NaN	1	7	3001	0	325	8	1	0	0	0	0
3	3	10	4.2352e+05	18	2792	1	2	18	2584	NaN	0	2	2409	0	118	2	0	0	0	1	0
3	3	11	4.3827e+05	2	2525	1	1	119	2584	NaN	0	4	2219	0	2	10	0	0	1	0	0
3	3	12	4.5405e+05	5	2607	1	2	6	2584	NaN	1	3	3154	0	105	1	0	0	0	1	0
3	3	13	4.7053e+05	117	2851	0	0	91	2272	1	1	5	1363	1	357	8	1	0	0	0	1
3	3	14	4.8556e+05	28	2690	1	2	106	2272	NaN	0	3	2342	0	128	9	0	0	1	0	0
3	3	15	4.9918e+05	72	2763	0	0	51	2272	NaN	0	1	851	0	312	5	0	1	0	0	0
3	3	16	5.146e+05	45	2821	1	3	22	2272	NaN	0	4	2609	0	245	2	0	0	1	0	0
3	3	17	5.3243e+05	8	2706	1	3	120	2672	1	1	6	2427	1	208	10	0	0	1	0	1
3	3	18	5.4934e+05	43	2754	1	2	108	2960	1	1	6	1169	1	143	9	0	0	1	0	1
3	3	19	5.6354e+05	109	2571	0	0	49	2960	NaN	1	2	1630	0	349	5	0	1	0	0	0
3	3	20	5.835e+05	42	2981	1	2	28	3488	0	0	4	3510	1	142	3	0	0	0	1	1
3	3	21	6.1334e+05	105	2882	0	0	117	4887	0	1	3	2677	0	345	10	1	0	0	0	1
3	3	22	6.2808e+05	98	2610	0	0	79	4887	NaN	0	6	2142	0	338	7	1	0	0	0	0
3	3	23	6.4789e+05	21	2836	1	1	23	3704	1	1	3	3264	1	21	2	0	0	1	0	1
3	3	24	6.6434e+05	17	2662	1	2	96	3704	NaN	1	7	3774	0	117	8	0	0	1	0	0
3	3	25	6.7949e+05	4	2859	1	2	11	3704	NaN	0	4	2285	0	104	1	0	0	1	0	0
3	3	26	6.9294e+05	71	2600	0	0	26	3704	NaN	1	1	851	0	311	3	0	1	0	0	0
3	3	27	7.07e+05	16	2918	1	2	16	3704	NaN	0	5	1148	0	116	2	0	0	0	1	0
3	3	28	7.2454e+05	34	2637	1	3	83	2600	1	1	5	2310	1	234	7	0	0	1	0	1
3	3	29	7.3867e+05	13	2622	1	3	54	2600	NaN	0	7	1472	0	213	5	0	0	0	1	0
3	3	30	7.53e+05	91	2760	0	0	25	2600	NaN	1	2	1591	0	331	3	0	1	0	0	0
3	3	31	7.6989e+05	79	2512	0	0	62	2792	1	1	5	1588	1	319	6	0	1	0	0	1
3	3	32	7.8686e+05	30	2523	1	3	94	2192	1	1	6	2257	1	230	8	0	0	1	0	1
3	3	33	8.0161e+05	106	2753	0	0	50	2192	NaN	0	3	2001	0	346	5	0	1	0	0	0
3	3	34	8.1712e+05	61	2523	0	0	97	2192	NaN	1	5	2989	0	301	9	0	1	0	0	0
3	3	35	8.3734e+05	114	2555	0	0	37	6335	0	0	2	1343	1	354	4	0	1	0	0	1
3	3	36	8.5285e+05	26	2919	1	1	72	6335	NaN	0	6	2559	0	26	6	0	0	1	0	0
3	3	37	8.6712e+05	88	2909	0	0	32	6335	NaN	0	7	1357	0	328	3	1	0	0	0	0
3	3	38	8.8166e+05	115	2547	0	0	110	6335	NaN	1	6	2001	0	355	10	0	1	0	0	0
3	3	39	8.9777e+05	82	2573	0	0	20	6335	NaN	0	6	3547	0	322	2	1	0	0	0	0
3	3	40	9.1435e+05	24	2863	1	2	90	2368	0	0	5	1323	1	124	8	0	0	0	1	1
3	3	41	9.3674e+05	92	2636	0	0	44	2368	NaN	0	7	1391	0	332	4	1	0	0	0	0
3	3	42	9.5094e+05	89	2860	0	0	111	2368	NaN	1	2	1301	0	329	10	0	1	0	0	0
3	3	43	9.6706e+05	67	2651	0	0	14	2368	NaN	1	1	3480	0	307	2	0	1	0	0	0
3	3	44	9.8572e+05	19	2763	1	3	5	4440	0	0	5	1462	1	219	1	0	0	0	1	1
3	3	45	1e+06	38	2622	1	3	102	4440	NaN	1	5	1633	0	238	9	0	0	0	1	0
3	3	46	1.0164e+06	68	2608	0	0	74	4440	NaN	0	3	3752	0	308	7	0	1	0	0	0
3	3	47	1.0346e+06	73	2819	0	0	86	3272	1	1	5	2178	1	313	8	0	1	0	0	1
3	3	48	1.0492e+06	80	2853	0	0	67	3272	NaN	0	6	1687	0	320	6	1	0	0	0	0
3	3	49	1.0635e+06	44	2634	1	1	48	3272	NaN	0	7	1673	0	44	4	0	0	1	0	0
3	3	50	1.0777e+06	112	2976	0	0	81	3272	NaN	0	3	1239	0	352	7	1	0	0	0	0
3	3	51	1.0917e+06	65	2863	0	0	21	3272	NaN	1	6	1058	0	305	2	1	0	0	0	0
3	3	52	1.1054e+06	84	2763	0	0	8	3272	NaN	0	6	1001	0	324	1	1	0	0	0	0
3	3	53	1.1226e+06	48	2755	1	3	114	2872	1	1	6	1531	1	248	10	0	0	0	1	1
3	3	54	1.1431e+06	15	2533	1	2	47	6095	1	1	7	1815	1	115	4	0	0	1	0	1
3	3	55	1.1573e+06	103	2584	0	0	68	6095	NaN	1	5	1643	0	343	6	1	0	0	0	0
3	3	56	1.1711e+06	11	2643	1	3	77	6095	NaN	0	3	1216	0	211	7	0	0	0	1	0
3	3	57	1.188e+06	46	2764	1	2	58	3455	0	0	7	690	1	146	5	0	0	1	0	1
3	3	58	1.2029e+06	20	2684	1	3	88	3455	NaN	1	7	2209	0	220	8	0	0	0	1	0
3	3	59	1.2166e+06	101	2731	0	0	69	3455	NaN	1	5	884	0	341	6	1	0	0	0	0
3	3	60	1.2305e+06	51	2989	1	1	4	3455	NaN	1	7	1010	0	51	1	0	0	0	1	0
3	3	61	1.267e+06	41	2867	1	3	46	3455	NaN	0	7	1173	0	241	4	0	0	1	0	0
3	3	62	1.2823e+06	52	2572	1	1	52	3455	NaN	0	6	2655	0	52	5	0	0	0	1	0
3	3	63	1.298e+06	83	2863	0	0	73	1856	1	1	2	1068	1	323	7	0	1	0	0	1
3	3	64	1.312e+06	108	2588	0	0	1	1856	NaN	0	2	1384	0	348	1	0	1	0	0	0
3	3	65	1.3313e+06	31	2696	1	1	112	4688	1	1	4	1893	1	31	10	0	0	0	1	1
3	3	66	1.3449e+06	94	2709	0	0	27	4688	NaN	0	1	906	0	334	3	0	1	0	0	0
3	3	67	1.3591e+06	23	2918	1	2	59	4688	NaN	1	5	1266	0	123	5	0	0	1	0	0
3	3	68	1.3728e+06	59	2724	1	3	76	4688	NaN	0	4	978	0	259	7	0	0	0	1	0
3	3	69	1.3865e+06	119	2986	0	0	3	4688	NaN	1	1	715	0	359	1	0	1	0	0	0
3	3	70	1.4042e+06	90	2587	0	0	31	2840	1	0	3	2240	0	330	3	1	0	0	0	1
3	3	71	1.4187e+06	64	2831	0	0	105	2840	NaN	0	5	1602	0	304	9	1	0	0	0	0
3	3	72	1.435e+06	12	2991	1	1	95	2312	0	0	6	1067	1	12	8	0	0	1	0	1
3	3	73	1.4507e+06	37	2850	1	1	12	2312	NaN	1	5	2825	0	37	1	0	0	1	0	0
3	3	74	1.4664e+06	63	2520	0	0	45	1864	1	1	6	1235	1	303	4	1	0	0	0	1
3	3	75	1.48e+06	55	2797	1	1	113	1864	NaN	1	7	800	0	55	10	0	0	0	1	0
3	3	76	1.4952e+06	102	2976	0	0	19	1864	NaN	0	6	2233	0	342	2	1	0	0	0	0
3	3	77	1.5113e+06	76	2523	0	0	2	1864	NaN	0	6	3652	0	316	1	0	1	0	0	0
3	3	78	1.5251e+06	99	2640	0	0	38	1864	NaN	1	2	1106	0	339	4	0	1	0	0	0
3	3	79	1.5395e+06	53	2783	1	1	84	1864	NaN	1	6	1646	0	53	7	0	0	1	0	0
3	3	80	1.5562e+06	32	2615	1	2	101	1864	NaN	0	5	4107	0	132	9	0	0	0	1	0
3	3	81	1.6e+06	36	2509	1	1	10	4992	0	0	7	1483	1	36	1	0	0	1	0	1
3	3	82	1.6185e+06	100	2594	0	0	43	3896	0	0	6	2017	1	340	4	1	0	0	0	1
3	3	83	1.6347e+06	69	2864	0	0	63	3896	NaN	1	6	3234	0	309	6	0	1	0	0	0
3	3	84	1.649e+06	57	2750	1	1	17	3896	NaN	1	6	1539	0	57	2	0	0	0	1	0
3	3	85	1.6644e+06	86	2506	0	0	98	3896	NaN	0	5	3003	0	326	9	0	1	0	0	0
3	3	86	1.6789e+06	3	2974	1	2	53	3896	NaN	1	6	1476	0	103	5	0	0	0	1	0
3	3	87	1.6933e+06	116	2903	0	0	115	3896	NaN	0	5	1469	0	356	10	1	0	0	0	0
3	3	88	1.7073e+06	97	2568	0	0	33	3896	NaN	1	3	1419	0	337	3	1	0	0	0	0
3	3	89	1.7261e+06	66	2737	0	0	99	4800	0	0	3	1276	1	306	9	0	1	0	0	1
3	3	90	1.7419e+06	50	2947	1	3	42	4800	NaN	1	4	2843	0	250	4	0	0	0	1	0
3	3	91	1.7556e+06	56	2564	1	2	60	4800	NaN	0	6	1043	0	156	5	0	0	1	0	0
3	3	92	1.773e+06	93	2707	0	0	87	3312	1	1	2	1372	1	333	8	0	1	0	0	1
3	3	93	1.7877e+06	47	2542	1	2	29	3312	NaN	1	5	2244	0	147	3	0	0	0	1	0
3	3	94	1.8035e+06	49	2996	1	3	70	3312	NaN	0	5	2748	0	249	6	0	0	1	0	0
3	3	95	1.8219e+06	78	2918	0	0	109	2968	1	0	3	2593	0	318	10	0	1	0	0	1
3	3	96	1.8383e+06	74	2806	0	0	92	2952	0	0	7	643	1	314	8	1	0	0	0	1
3	3	97	1.8537e+06	1	2885	1	2	35	2952	NaN	1	6	2504	0	101	3	0	0	1	0	0
3	3	98	1.8727e+06	6	2512	1	2	66	3624	0	0	6	2824	1	106	6	0	0	0	1	1
3	3	99	1.8889e+06	120	2901	0	0	116	1936	0	0	7	1355	1	360	10	1	0	0	0	1
3	3	100	1.9028e+06	87	2570	0	0	104	1936	NaN	1	6	1336	0	327	9	1	0	0	0	0
3	3	101	1.9326e+06	70	2599	0	0	56	1936	NaN	0	7	632	0	310	5	1	0	0	0	0
3	3	102	1.9467e+06	40	2867	1	1	30	1936	NaN	0	4	1227	0	40	3	0	0	0	1	0
3	3	103	1.9626e+06	29	2505	1	1	64	1936	NaN	1	5	3414	0	29	6	0	0	0	1	0
3	3	104	1.9778e+06	95	2837	0	0	103	1936	NaN	1	6	2333	0	335	9	1	0	0	0	0
3	3	105	1.9941e+06	96	2522	0	0	7	2648	0	0	5	1219	1	336	1	1	0	0	0	1
3	3	106	2.0127e+06	110	2674	0	0	85	3632	0	0	3	2246	1	350	8	0	1	0	0	1
3	3	107	2.0307e+06	7	2980	1	3	34	3632	0	0	3	1380	1	207	3	0	0	1	0	1
3	3	108	2.0453e+06	39	2912	1	1	71	3632	NaN	1	6	1721	0	39	6	0	0	1	0	0
3	3	109	2.0596e+06	111	2778	0	0	75	3632	NaN	1	2	1461	0	351	7	0	1	0	0	0
3	3	110	2.0734e+06	22	2661	1	3	24	3632	NaN	1	5	1215	0	222	2	0	0	1	0	0
3	3	111	2.0875e+06	58	2879	1	1	41	3632	NaN	0	3	1204	0	58	4	0	0	0	1	0
3	3	112	2.101e+06	54	2614	1	3	89	3632	NaN	1	7	829	0	254	8	0	0	0	1	0
3	3	113	2.1184e+06	81	2852	0	0	61	3064	1	1	2	1489	1	321	6	0	1	0	0	1
3	3	114	2.1317e+06	75	2780	0	0	13	3064	NaN	1	1	589	0	315	2	0	1	0	0	0
3	3	115	2.1464e+06	62	2880	0	0	9	3064	NaN	0	5	1770	0	302	1	1	0	0	0	0
3	3	116	2.1637e+06	33	2786	1	3	107	3512	0	0	6	1044	1	233	9	0	0	1	0	1
3	3	117	2.1785e+06	60	2862	1	1	78	3512	NaN	0	1	1867	0	60	7	0	0	0	1	0
3	3	118	2.1941e+06	113	2880	0	0	15	2176	1	1	1	598	1	353	2	0	1	0	0	1
3	3	119	2.2111e+06	118	2574	0	0	39	3600	0	0	1	798	1	358	4	0	1	0	0	1
3	3	120	2.229e+06	10	2566	1	1	65	3136	0	0	6	2129	1	10	6	0	0	0	1	1
4	4	1	4.7423e+05	109	2967	0	0	25	2832	1	1	6	3246	1	349	3	0	1	0	0	1
4	4	2	4.917e+05	90	2695	0	0	3	2808	1	0	1	1942	0	330	1	0	1	0	0	1
4	4	3	5.084e+05	52	2774	1	1	83	2808	NaN	0	4	3905	0	52	7	0	0	1	0	0
4	4	4	5.2454e+05	44	2644	1	2	100	2808	NaN	0	6	3475	0	144	9	0	0	0	1	0
4	4	5	5.3912e+05	28	2548	1	3	35	2808	NaN	1	3	2025	0	228	3	0	0	1	0	0
4	4	6	5.5377e+05	70	2846	0	0	43	2808	NaN	0	7	1774	0	310	4	1	0	0	0	0
4	4	7	5.6895e+05	85	2962	0	0	14	2808	NaN	1	2	2192	0	325	2	0	1	0	0	0
4	4	8	5.8523e+05	20	2872	1	2	113	2808	NaN	0	5	3372	0	120	10	0	0	0	1	0
4	4	9	5.997e+05	19	2960	1	3	65	2808	NaN	0	7	1487	0	219	6	0	0	0	1	0
4	4	10	6.1712e+05	21	2509	1	2	34	3655	1	1	2	1256	1	121	3	0	0	1	0	1
4	4	11	6.3129e+05	65	2533	0	0	44	3655	NaN	1	7	1596	0	305	4	1	0	0	0	0
4	4	12	6.4834e+05	8	2549	1	3	120	2960	1	1	6	1510	1	208	10	0	0	1	0	1
4	4	13	6.6795e+05	108	2543	0	0	61	4848	0	0	3	2196	1	348	6	0	1	0	0	1
4	4	14	6.826e+05	101	2674	0	0	73	4848	NaN	1	6	1968	0	341	7	0	1	0	0	0
4	4	15	6.967e+05	88	2680	0	0	9	4848	NaN	0	7	1398	0	328	1	1	0	0	0	0
4	4	16	7.111e+05	27	2979	1	2	94	4848	NaN	1	6	1398	0	127	8	0	0	1	0	0
4	4	17	7.2587e+05	119	2657	0	0	32	4848	NaN	1	3	2100	0	359	3	1	0	0	0	0
4	4	18	7.4271e+05	50	2561	1	2	101	3192	1	0	5	1082	0	150	9	0	0	0	1	1
4	4	19	7.6289e+05	72	2542	0	0	1	4440	1	0	6	3185	0	312	1	0	1	0	0	1
4	4	20	7.792e+05	97	2891	0	0	20	2168	1	1	7	1229	1	337	2	1	0	0	0	1
4	4	21	7.9949e+05	49	2795	1	1	42	2168	NaN	1	7	1910	0	49	4	0	0	0	1	0
4	4	22	8.1647e+05	57	2705	1	1	71	2648	1	1	6	1588	1	57	6	0	0	1	0	1
4	4	23	8.3841e+05	106	2539	0	0	8	3543	0	0	6	5837	1	346	1	1	0	0	0	1
4	4	24	8.533e+05	11	2814	1	2	36	3543	NaN	1	7	2061	0	111	3	0	0	1	0	0
4	4	25	8.6702e+05	13	2652	1	2	84	3543	NaN	1	2	1040	0	113	7	0	0	1	0	0
4	4	26	8.8998e+05	15	2898	1	1	18	7255	0	1	5	2778	0	15	2	0	0	0	1	1
4	4	27	9.0884e+05	112	2932	0	0	2	4984	0	0	1	915	1	352	1	0	1	0	0	1
4	4	28	9.2474e+05	117	2838	0	0	50	4984	NaN	1	4	3036	0	357	5	0	1	0	0	0
4	4	29	9.4432e+05	80	2829	0	0	87	4504	0	0	5	2242	1	320	8	0	1	0	0	1
4	4	30	9.5884e+05	12	2709	1	3	78	4504	NaN	1	3	1784	0	212	7	0	0	0	1	0
4	4	31	9.7602e+05	35	2513	1	3	112	2800	0	0	7	1851	1	235	10	0	0	0	1	1
4	4	32	9.9059e+05	71	2784	0	0	19	2800	NaN	1	6	1753	0	311	2	1	0	0	0	0
4	4	33	1.005e+06	60	2621	1	3	59	2800	NaN	1	7	1769	0	260	5	0	0	1	0	0
4	4	34	1.0195e+06	75	2784	0	0	104	2800	NaN	1	5	1658	0	315	9	1	0	0	0	0
4	4	35	1.0335e+06	16	2848	1	2	88	2800	NaN	0	7	1101	0	116	8	0	0	0	1	0
4	4	36	1.0486e+06	61	2594	0	0	62	1944	1	1	1	586	1	301	6	0	1	0	0	1
4	4	37	1.0667e+06	100	2708	0	0	109	3280	0	0	3	2103	1	340	10	0	1	0	0	1
4	4	38	1.0864e+06	95	2714	0	0	26	5632	1	1	2	1275	1	335	3	0	1	0	0	1
4	4	39	1.1122e+06	46	2625	1	1	10	10007	-1	0	7	1001	0	46	1	0	0	1	0	1
4	4	40	1.1269e+06	68	2583	0	0	81	10007	NaN	0	7	2112	0	308	7	1	0	0	0	0
4	4	41	1.1518e+06	14	2813	1	3	40	5335	1	1	7	2320	1	214	4	0	0	0	1	1
4	4	42	1.1663e+06	45	2947	1	3	29	5335	NaN	0	7	1431	0	245	3	0	0	0	1	0
4	4	43	1.1803e+06	18	2937	1	1	95	5335	NaN	0	6	1056	0	18	8	0	0	1	0	0
4	4	44	1.194e+06	110	2642	0	0	57	5335	NaN	0	7	1028	0	350	5	1	0	0	0	0
4	4	45	1.2087e+06	3	2889	1	2	48	5335	NaN	1	6	1846	0	103	4	0	0	1	0	0
4	4	46	1.2228e+06	99	2799	0	0	115	5335	NaN	1	7	1244	0	339	10	1	0	0	0	0
4	4	47	1.2366e+06	93	2931	0	0	68	5335	NaN	1	6	821	0	333	6	1	0	0	0	0
4	4	48	1.2514e+06	114	2760	0	0	86	5335	NaN	0	2	2052	0	354	8	0	1	0	0	0
4	4	49	1.2659e+06	32	2875	1	3	54	5335	NaN	1	6	1607	0	232	5	0	0	0	1	0
4	4	50	1.2829e+06	7	2859	1	3	114	2728	0	0	7	1331	1	207	10	0	0	0	1	1
4	4	51	1.3008e+06	63	2656	0	0	39	2752	1	1	3	2534	1	303	4	0	1	0	0	1
4	4	52	1.315e+06	51	2647	1	2	24	2752	NaN	1	4	1505	0	151	2	0	0	1	0	0
4	4	53	1.3322e+06	120	2867	0	0	98	2544	0	0	3	1729	1	360	9	0	1	0	0	1
4	4	54	1.3465e+06	89	2546	0	0	79	2544	NaN	1	5	1768	0	329	7	1	0	0	0	0
4	4	55	1.3657e+06	36	2507	1	1	89	4672	0	0	4	2029	1	36	8	0	0	0	1	1
4	4	56	1.3825e+06	84	2701	0	0	69	2784	0	0	7	1268	1	324	6	1	0	0	0	1
4	4	57	1.3974e+06	81	2827	0	0	31	2784	NaN	1	6	2033	0	321	3	1	0	0	0	0
4	4	58	1.411e+06	54	2639	1	3	108	2784	NaN	1	7	910	0	254	9	0	0	1	0	0
4	4	59	1.4252e+06	2	2925	1	3	82	2784	NaN	1	6	1283	0	202	7	0	0	1	0	0
4	4	60	1.44e+06	92	2724	0	0	45	2784	NaN	0	4	2011	0	332	4	1	0	0	0	0
4	4	61	1.4572e+06	67	2653	0	0	15	2784	NaN	1	2	752	0	307	2	0	1	0	0	0
4	4	62	1.4712e+06	48	2852	1	1	5	2784	NaN	0	7	1119	0	48	1	0	0	0	1	0
4	4	63	1.4887e+06	115	3000	0	0	105	3416	1	1	4	1089	1	355	9	1	0	0	0	1
4	4	64	1.5026e+06	64	2953	0	0	74	3416	NaN	0	1	879	0	304	7	0	1	0	0	0
4	4	65	1.5167e+06	25	2991	1	2	16	3416	NaN	1	5	1124	0	125	2	0	0	0	1	0
4	4	66	1.5353e+06	41	2974	1	2	96	3584	1	1	5	1991	1	141	8	0	0	1	0	1
4	4	67	1.5487e+06	29	2704	1	3	58	3584	NaN	0	7	706	0	229	5	0	0	1	0	0
4	4	68	1.5627e+06	78	2935	0	0	103	3584	NaN	0	7	1032	0	318	9	1	0	0	0	0
4	4	69	1.5764e+06	87	2927	0	0	116	3584	NaN	1	7	778	0	327	10	1	0	0	0	0
4	4	70	1.5906e+06	47	2533	1	3	23	3584	NaN	0	5	1556	0	247	2	0	0	1	0	0
4	4	71	1.6049e+06	102	2602	0	0	55	3584	NaN	0	3	1717	0	342	5	1	0	0	0	0
4	4	72	1.6187e+06	31	2526	1	1	106	3584	NaN	1	6	1267	0	31	9	0	0	1	0	0
4	4	73	1.6356e+06	55	2540	1	2	119	3024	1	1	7	1290	1	155	10	0	0	1	0	1
4	4	74	1.6528e+06	91	2744	0	0	21	2800	1	1	5	1623	1	331	2	1	0	0	0	1
4	4	75	1.6696e+06	34	2850	1	2	41	2992	0	0	1	859	1	134	4	0	0	0	1	1
4	4	76	1.6836e+06	26	2608	1	1	28	2992	NaN	0	2	1409	0	26	3	0	0	0	1	0
4	4	77	1.6975e+06	77	2612	0	0	91	2992	NaN	1	6	1223	0	317	8	1	0	0	0	0
4	4	78	1.7109e+06	104	2613	0	0	49	2992	NaN	0	1	781	0	344	5	0	1	0	0	0
4	4	79	1.7255e+06	39	2520	1	1	66	2992	NaN	1	4	2047	0	39	6	0	0	0	1	0
4	4	80	1.7432e+06	22	2741	1	1	6	3000	0	0	6	1911	1	22	1	0	0	0	1	1
4	4	81	1.763e+06	74	2612	0	0	92	2072	0	0	7	1079	1	314	8	1	0	0	0	1
4	4	82	1.7776e+06	17	2727	1	3	17	2072	NaN	0	7	1787	0	217	2	0	0	0	1	0
4	4	83	1.7972e+06	9	2976	1	1	72	4376	0	1	7	2285	0	9	6	0	0	1	0	1
4	4	84	1.8111e+06	33	2654	1	1	53	4376	NaN	1	7	1208	0	33	5	0	0	0	1	0
4	4	85	1.8253e+06	96	2616	0	0	85	4376	NaN	0	5	1606	0	336	8	0	1	0	0	0
4	4	86	1.8401e+06	73	2946	0	0	13	4376	NaN	1	3	1784	0	313	2	0	1	0	0	0
4	4	87	1.8546e+06	23	2851	1	2	47	4376	NaN	1	5	1599	0	123	4	0	0	1	0	0
4	4	88	1.8687e+06	30	2830	1	1	77	4376	NaN	0	5	1309	0	30	7	0	0	0	1	0
4	4	89	1.8826e+06	38	2737	1	2	11	4376	NaN	0	6	1130	0	138	1	0	0	1	0	0
4	4	90	1.8963e+06	113	2772	0	0	56	4376	NaN	1	7	926	0	353	5	1	0	0	0	0
4	4	91	1.9103e+06	98	2831	0	0	37	4376	NaN	0	2	1111	0	338	4	0	1	0	0	0
4	4	92	1.9246e+06	116	2573	0	0	27	4376	NaN	0	2	1659	0	356	3	0	1	0	0	0
4	4	93	1.9389e+06	42	2804	1	3	12	4376	NaN	1	5	1464	0	242	1	0	0	1	0	0
4	4	94	1.9571e+06	107	2981	0	0	93	3864	1	1	6	1341	1	347	8	1	0	0	0	1
4	4	95	1.9733e+06	94	2754	0	0	38	3864	NaN	0	5	3430	0	334	4	0	1	0	0	0
4	4	96	1.988e+06	111	2951	0	0	117	3864	NaN	1	6	1718	0	351	10	1	0	0	0	0
4	4	97	2.0025e+06	56	2993	1	1	60	3864	NaN	0	7	1514	0	56	5	0	0	1	0	0
4	4	98	2.0204e+06	58	2735	1	2	102	3464	0	0	7	1712	1	158	9	0	0	0	1	1
4	4	99	2.0373e+06	79	2855	0	0	80	2832	1	1	7	1141	1	319	7	1	0	0	0	1
4	4	100	2.0509e+06	66	2550	0	0	33	2832	NaN	0	5	1055	0	306	3	1	0	0	0	0
4	4	101	2.0681e+06	82	2720	0	0	67	2832	NaN	0	6	1298	0	322	6	1	0	0	0	0
4	4	102	2.0819e+06	5	2646	1	3	46	2832	NaN	0	7	1147	0	205	4	0	0	1	0	0
4	4	103	2.0989e+06	24	2833	1	3	52	2528	1	1	6	1604	1	224	5	0	0	0	1	1
4	4	104	2.1132e+06	4	2762	1	2	76	2528	NaN	0	6	1432	0	104	7	0	0	0	1	0
4	4	105	2.1286e+06	76	2656	0	0	63	2528	NaN	0	5	2747	0	316	6	0	1	0	0	0
4	4	106	2.1425e+06	105	2652	0	0	110	2528	NaN	1	3	1178	0	345	10	0	1	0	0	0
4	4	107	2.1564e+06	6	2620	1	2	4	2528	NaN	0	5	1307	0	106	1	0	0	0	1	0
4	4	108	2.1711e+06	10	2677	1	2	30	2528	NaN	0	5	1986	0	110	3	0	0	0	1	0
4	4	109	2.1883e+06	40	2905	1	1	70	2336	0	0	4	1982	1	40	6	0	0	1	0	1
4	4	110	2.2024e+06	69	2973	0	0	111	2336	NaN	1	3	1067	0	309	10	0	1	0	0	0
4	4	111	2.2162e+06	103	2921	0	0	97	2336	NaN	1	4	898	0	343	9	0	1	0	0	0
4	4	112	2.2303e+06	43	2715	1	1	22	2336	NaN	1	5	1345	0	43	2	0	0	1	0	0
4	4	113	2.2436e+06	86	2653	0	0	75	2336	NaN	0	1	577	0	326	7	0	1	0	0	0
4	4	114	2.2577e+06	1	2757	1	3	64	2336	NaN	0	5	1314	0	201	6	0	0	0	1	0
4	4	115	2.2745e+06	83	2606	0	0	99	1856	1	1	4	2309	1	323	9	0	1	0	0	1
4	4	116	2.2886e+06	118	2521	0	0	7	1856	NaN	0	6	1601	0	358	1	1	0	0	0	0
4	4	117	2.3026e+06	62	2965	0	0	51	1856	NaN	0	2	1034	0	302	5	0	1	0	0	0
4	4	118	2.3188e+06	59	2647	1	3	118	2648	0	0	5	887	1	259	10	0	0	1	0	1
4	4	119	2.3331e+06	37	2843	1	1	107	2648	NaN	1	3	1376	0	37	9	0	0	1	0	0
4	4	120	2.3517e+06	53	2978	1	1	90	4280	0	1	5	1329	0	53	8	0	0	0	1	1
5	5	1	2.3199e+05	109	2638	0	0	25	2128	1	1	1	1482	1	349	3	0	1	0	0	1
5	5	2	2.5068e+05	90	2532	0	0	3	3904	0	0	6	2269	1	330	1	0	1	0	0	1
5	5	3	2.6506e+05	52	2544	1	2	83	3904	NaN	0	6	1833	0	152	7	0	0	1	0	0
5	5	4	2.8007e+05	44	2547	1	3	100	3904	NaN	1	6	2475	0	244	9	0	0	0	1	0
5	5	5	2.9529e+05	28	2781	1	1	35	3904	NaN	0	7	2450	0	28	3	0	0	1	0	0
5	5	6	3.0944e+05	70	2687	0	0	43	3904	NaN	0	7	1468	0	310	4	1	0	0	0	0
5	5	7	3.2323e+05	85	2813	0	0	14	3904	NaN	1	2	994	0	325	2	0	1	0	0	0
5	5	8	3.3727e+05	20	2965	1	3	113	3904	NaN	1	7	1077	0	220	10	0	0	0	1	0
5	5	9	3.5182e+05	19	2830	1	1	65	3904	NaN	1	6	1729	0	19	6	0	0	0	1	0
5	5	10	3.7091e+05	21	2664	1	3	34	3808	0	0	5	2634	1	221	3	0	0	1	0	1
5	5	11	3.8513e+05	65	2744	0	0	44	3808	NaN	1	7	1476	0	305	4	1	0	0	0	0
5	5	12	4.0638e+05	8	2929	1	1	120	5896	0	0	6	2428	1	8	10	0	0	1	0	1
5	5	13	4.2583e+05	108	2549	0	0	61	5992	0	0	1	905	1	348	6	0	1	0	0	1
5	5	14	4.4058e+05	101	2762	0	0	73	5992	NaN	1	3	1992	0	341	7	0	1	0	0	0
5	5	15	4.5592e+05	88	2529	0	0	9	5992	NaN	0	5	2820	0	328	1	1	0	0	0	0
5	5	16	4.7035e+05	27	2501	1	3	94	5992	NaN	0	7	1936	0	227	8	0	0	1	0	0
5	5	17	4.8477e+05	119	3000	0	0	32	5992	NaN	1	6	1426	0	359	3	1	0	0	0	0
5	5	18	5.0173e+05	50	2561	1	3	101	3040	1	1	7	1364	1	250	9	0	0	0	1	1
5	5	19	5.2643e+05	72	2782	0	0	1	9287	0	0	3	2629	1	312	1	0	1	0	0	1
5	5	20	5.4452e+05	97	2812	0	0	20	3168	1	1	7	2129	1	337	2	1	0	0	0	1
5	5	21	5.7112e+05	49	2712	1	2	42	3168	NaN	1	5	1640	0	149	4	0	0	0	1	0
5	5	22	5.9104e+05	57	2961	1	2	71	4840	1	1	7	2129	1	157	6	0	0	1	0	1
5	5	23	6.088e+05	106	2709	0	0	8	3255	0	0	7	1799	1	346	1	1	0	0	0	1
5	5	24	6.2346e+05	11	2968	1	3	36	3255	NaN	0	6	1702	0	211	3	0	0	1	0	0
5	5	25	6.3652e+05	13	2754	1	3	84	3255	NaN	0	7	309	0	213	7	0	0	1	0	0
5	5	26	6.6025e+05	15	2572	1	2	18	8071	1	1	5	3090	1	115	2	0	0	0	1	1
5	5	27	6.7751e+05	112	2614	0	0	2	2960	0	0	5	1692	1	352	1	0	1	0	0	1
5	5	28	6.9244e+05	117	2886	0	0	50	2960	NaN	1	5	2056	0	357	5	0	1	0	0	0
5	5	29	7.1108e+05	80	2565	0	0	87	4120	0	0	6	1975	1	320	8	0	1	0	0	1
5	5	30	7.2643e+05	12	2715	1	1	78	4120	NaN	0	6	2649	0	12	7	0	0	0	1	0
5	5	31	7.445e+05	35	2595	1	1	112	3591	1	1	7	1896	1	35	10	0	0	0	1	1
5	5	32	7.5911e+05	71	2661	0	0	19	3591	NaN	1	7	1963	0	311	2	1	0	0	0	0
5	5	33	7.7334e+05	60	2643	1	1	59	3591	NaN	0	7	1595	0	60	5	0	0	1	0	0
5	5	34	7.8844e+05	75	2806	0	0	104	3591	NaN	1	6	2292	0	315	9	1	0	0	0	0
5	5	35	8.0186e+05	16	2591	1	3	88	3591	NaN	1	7	825	0	216	8	0	0	0	1	0
5	5	36	8.1974e+05	61	3000	0	0	62	3560	1	1	3	1320	1	301	6	0	1	0	0	1
5	5	37	8.387e+05	100	2940	0	0	109	3896	0	0	2	2127	1	340	10	0	1	0	0	1
5	5	38	8.5557e+05	95	2546	0	0	26	3768	1	1	1	562	1	335	3	0	1	0	0	1
5	5	39	8.735e+05	46	2744	1	2	10	2960	0	0	6	2232	1	146	1	0	0	1	0	1
5	5	40	8.8748e+05	68	2567	0	0	81	2960	NaN	0	6	1409	0	308	7	1	0	0	0	0
5	5	41	9.1946e+05	14	2800	1	1	40	3895	0	0	6	2958	1	14	4	0	0	0	1	1
5	5	42	9.353e+05	45	3000	1	1	29	3895	NaN	1	6	2844	0	45	3	0	0	0	1	0
5	5	43	9.5029e+05	18	2986	1	2	95	3895	NaN	0	7	2003	0	118	8	0	0	1	0	0
5	5	44	9.6359e+05	110	2624	0	0	57	3895	NaN	0	6	683	0	350	5	1	0	0	0	0
5	5	45	9.7809e+05	3	2663	1	3	48	3895	NaN	0	7	1854	0	203	4	0	0	1	0	0
5	5	46	9.9206e+05	99	2606	0	0	115	3895	NaN	1	7	1372	0	339	10	1	0	0	0	0
5	5	47	1.0065e+06	93	2903	0	0	68	3895	NaN	1	7	1499	0	333	6	1	0	0	0	0
5	5	48	1.0213e+06	114	2515	0	0	86	3895	NaN	0	3	2338	0	354	8	0	1	0	0	0
5	5	49	1.0362e+06	32	2573	1	1	54	3895	NaN	0	6	2391	0	32	5	0	0	0	1	0
5	5	50	1.0546e+06	7	2869	1	1	114	3919	1	1	6	1581	1	7	10	0	0	0	1	1
5	5	51	1.0709e+06	63	2685	0	0	39	2496	1	1	1	1086	1	303	4	0	1	0	0	1
5	5	52	1.086e+06	51	2763	1	3	24	2496	NaN	0	6	2330	0	251	2	0	0	1	0	0
5	5	53	1.1016e+06	120	2720	0	0	98	2512	0	0	2	359	1	360	9	0	1	0	0	1
5	5	54	1.1159e+06	89	2781	0	0	79	2512	NaN	1	4	1599	0	329	7	1	0	0	0	0
5	5	55	1.1335e+06	36	2639	1	2	89	2912	0	0	6	2046	1	136	8	0	0	0	1	1
5	5	56	1.1532e+06	84	2752	0	0	69	5120	1	0	7	1866	0	324	6	1	0	0	0	1
5	5	57	1.1677e+06	81	2534	0	0	31	5120	NaN	1	6	1926	0	321	3	1	0	0	0	0
5	5	58	1.1822e+06	54	2694	1	1	108	5120	NaN	0	7	1766	0	54	9	0	0	1	0	0
5	5	59	1.1965e+06	2	2512	1	1	82	5120	NaN	0	6	1851	0	2	7	0	0	1	0	0
5	5	60	1.2113e+06	92	2656	0	0	45	5120	NaN	0	7	2184	0	332	4	1	0	0	0	0
5	5	61	1.2489e+06	67	2715	0	0	15	5120	NaN	1	2	1621	0	307	2	0	1	0	0	0
5	5	62	1.2651e+06	48	2589	1	2	5	5120	NaN	0	5	3637	0	148	1	0	0	0	1	0
5	5	63	1.2815e+06	115	2785	0	0	105	3120	1	1	7	525	1	355	9	1	0	0	0	1
5	5	64	1.2973e+06	64	2902	0	0	74	3120	NaN	0	5	2911	0	304	7	0	1	0	0	0
5	5	65	1.3116e+06	25	2598	1	3	16	3120	NaN	0	6	1668	0	225	2	0	0	0	1	0
5	5	66	1.3299e+06	41	2986	1	3	96	4264	0	0	7	1018	1	241	8	0	0	1	0	1
5	5	67	1.3441e+06	29	2687	1	1	58	4264	NaN	1	6	1556	0	29	5	0	0	1	0	0
5	5	68	1.3584e+06	78	2800	0	0	103	4264	NaN	0	7	1439	0	318	9	1	0	0	0	0
5	5	69	1.3715e+06	87	2612	0	0	116	4264	NaN	1	7	597	0	327	10	1	0	0	0	0
5	5	70	1.3861e+06	47	2903	1	1	23	4264	NaN	1	6	1658	0	47	2	0	0	1	0	0
5	5	71	1.4006e+06	102	2820	0	0	55	4264	NaN	0	6	1711	0	342	5	1	0	0	0	0
5	5	72	1.415e+06	31	2826	1	2	106	4264	NaN	1	7	1506	0	131	9	0	0	1	0	0
5	5	73	1.4341e+06	55	2682	1	3	119	4456	0	0	7	1970	1	255	10	0	0	1	0	1
5	5	74	1.4503e+06	91	2559	0	0	21	2567	1	1	7	1100	1	331	2	1	0	0	0	1
5	5	75	1.4742e+06	34	2727	1	3	41	8456	0	1	6	2725	0	234	4	0	0	0	1	1
5	5	76	1.4881e+06	26	2658	1	2	28	8456	NaN	0	4	1285	0	126	3	0	0	0	1	0
5	5	77	1.5039e+06	77	2776	0	0	91	8456	NaN	1	6	2986	0	317	8	1	0	0	0	0
5	5	78	1.5204e+06	104	2640	0	0	49	8456	NaN	0	3	3827	0	344	5	0	1	0	0	0
5	5	79	1.5356e+06	39	2739	1	2	66	8456	NaN	1	5	2469	0	139	6	0	0	0	1	0
5	5	80	1.5536e+06	22	2566	1	2	6	3248	0	0	6	2243	1	122	1	0	0	0	1	1
5	5	81	1.5913e+06	74	2966	0	0	92	2432	0	0	7	2705	1	314	8	1	0	0	0	1
5	5	82	1.6065e+06	17	2602	1	1	17	2432	NaN	1	7	2573	0	17	2	0	0	0	1	0
5	5	83	1.6274e+06	9	2994	1	2	72	6519	1	1	7	1407	1	109	6	0	0	1	0	1
5	5	84	1.6427e+06	33	2502	1	2	53	6519	NaN	1	7	2734	0	133	5	0	0	0	1	0
5	5	85	1.6576e+06	96	2768	0	0	85	6519	NaN	0	3	2131	0	336	8	0	1	0	0	0
5	5	86	1.674e+06	73	2607	0	0	13	6519	NaN	1	2	3845	0	313	2	0	1	0	0	0
5	5	87	1.6886e+06	23	2670	1	3	47	6519	NaN	0	6	1953	0	223	4	0	0	1	0	0
5	5	88	1.7036e+06	30	2882	1	2	77	6519	NaN	0	6	2137	0	130	7	0	0	0	1	0
5	5	89	1.7173e+06	38	2756	1	3	11	6519	NaN	1	7	918	0	238	1	0	0	1	0	0
5	5	90	1.7308e+06	113	2878	0	0	56	6519	NaN	1	7	671	0	353	5	1	0	0	0	0
5	5	91	1.7438e+06	98	2510	0	0	37	6519	NaN	0	1	449	0	338	4	0	1	0	0	0
5	5	92	1.7572e+06	116	2783	0	0	27	6519	NaN	0	2	665	0	356	3	0	1	0	0	0
5	5	93	1.7707e+06	42	2615	1	1	12	6519	NaN	0	6	910	0	42	1	0	0	1	0	0
5	5	94	1.7875e+06	107	2564	0	0	93	2736	1	1	5	1428	1	347	8	1	0	0	0	1
5	5	95	1.8027e+06	94	2853	0	0	38	2736	NaN	0	2	2372	0	334	4	0	1	0	0	0
5	5	96	1.8168e+06	111	2531	0	0	117	2736	NaN	1	6	1561	0	351	10	1	0	0	0	0
5	5	97	1.8308e+06	56	2923	1	2	60	2736	NaN	0	7	1126	0	156	5	0	0	1	0	0
5	5	98	1.853e+06	58	2628	1	3	102	9063	1	1	6	553	1	258	9	0	0	0	1	1
5	5	99	1.8708e+06	79	2746	0	0	80	4008	1	1	6	1011	1	319	7	1	0	0	0	1
5	5	100	1.8855e+06	66	2887	0	0	33	4008	NaN	0	6	1792	0	306	3	1	0	0	0	0
5	5	101	1.9128e+06	82	2641	0	0	67	4008	NaN	0	7	1187	0	322	6	1	0	0	0	0
5	5	102	1.9263e+06	5	2570	1	1	46	4008	NaN	1	7	933	0	5	4	0	0	1	0	0
5	5	103	1.9435e+06	24	2530	1	1	52	2496	0	0	6	2211	1	24	5	0	0	0	1	1
5	5	104	1.9598e+06	4	2859	1	3	76	2496	NaN	1	3	3413	0	204	7	0	0	0	1	0
5	5	105	1.9763e+06	76	2778	0	0	63	2496	NaN	0	2	3743	0	316	6	0	1	0	0	0
5	5	106	1.9908e+06	105	2676	0	0	110	2496	NaN	1	5	1822	0	345	10	0	1	0	0	0
5	5	107	2.0049e+06	6	2923	1	3	4	2496	NaN	1	6	1226	0	206	1	0	0	0	1	0
5	5	108	2.019e+06	10	2781	1	3	30	2496	NaN	1	3	1250	0	210	3	0	0	0	1	0
5	5	109	2.0417e+06	40	2885	1	2	70	7904	0	0	7	1925	1	140	6	0	0	1	0	1
5	5	110	2.0567e+06	69	2912	0	0	111	7904	NaN	1	4	2081	0	309	10	0	1	0	0	0
5	5	111	2.0716e+06	103	2617	0	0	97	7904	NaN	1	2	2333	0	343	9	0	1	0	0	0
5	5	112	2.0856e+06	43	2967	1	2	22	7904	NaN	1	7	1057	0	143	2	0	0	1	0	0
5	5	113	2.0996e+06	86	2504	0	0	75	7904	NaN	0	2	1451	0	326	7	0	1	0	0	0
5	5	114	2.1132e+06	1	2738	1	1	64	7904	NaN	1	6	917	0	1	6	0	0	0	1	0
5	5	115	2.1295e+06	83	2640	0	0	99	1936	1	1	5	1663	1	323	9	0	1	0	0	1
5	5	116	2.1435e+06	118	2978	0	0	7	1936	NaN	0	7	1049	0	358	1	1	0	0	0	0
5	5	117	2.1591e+06	62	2860	0	0	51	1936	NaN	0	2	2749	0	302	5	0	1	0	0	0
5	5	118	2.1771e+06	59	2905	1	1	118	3360	1	1	7	1788	1	59	10	0	0	1	0	1
5	5	119	2.1917e+06	37	2599	1	2	107	3360	NaN	1	5	1983	0	137	9	0	0	1	0	0
5	5	120	2.2144e+06	53	2710	1	2	90	9320	0	1	7	611	0	153	8	0	0	0	1	1
6	6	1	2.2241e+06	109	2529	0	0	25	2848	1	1	5	6312	1	349	3	0	1	0	0	1
6	6	2	2.2448e+06	90	2553	0	0	3	4200	0	0	2	3851	1	330	1	0	1	0	0	1
6	6	3	2.261e+06	52	2953	1	3	83	4200	NaN	1	7	3242	0	252	7	0	0	1	0	0
6	6	4	2.2787e+06	44	2843	1	1	100	4200	NaN	0	5	4863	0	44	9	0	0	0	1	0
6	6	5	2.2989e+06	28	2712	1	2	35	4200	NaN	0	6	7399	0	128	3	0	0	1	0	0
6	6	6	2.3126e+06	70	2522	0	0	43	4200	NaN	0	7	1194	0	310	4	1	0	0	0	0
6	6	7	2.3281e+06	85	2796	0	0	14	4200	NaN	1	3	2706	0	325	2	0	1	0	0	0
6	6	8	2.3436e+06	20	2882	1	1	113	4200	NaN	0	7	2586	0	20	10	0	0	0	1	0
6	6	9	2.3635e+06	19	2776	1	2	65	4200	NaN	1	5	7051	0	119	6	0	0	0	1	0
6	6	10	2.39e+06	21	2785	1	1	34	10012	-1	1	2	1697	0	21	3	0	0	1	0	1
6	6	11	2.4043e+06	65	2619	0	0	44	10012	NaN	1	7	1619	0	305	4	1	0	0	0	0
6	6	12	2.4218e+06	8	2942	1	2	120	3528	1	0	6	1028	0	108	10	0	0	1	0	1
6	6	13	2.4396e+06	108	2888	0	0	61	3520	1	0	2	1370	0	348	6	0	1	0	0	1
6	6	14	2.4559e+06	101	2834	0	0	73	3520	NaN	1	5	3403	0	341	7	0	1	0	0	0
6	6	15	2.4713e+06	88	2866	0	0	9	3520	NaN	0	7	2505	0	328	1	1	0	0	0	0
6	6	16	2.4864e+06	27	2528	1	1	94	3520	NaN	1	6	2527	0	27	8	0	0	1	0	0
6	6	17	2.5007e+06	119	2970	0	0	32	3520	NaN	1	5	1387	0	359	3	1	0	0	0	0
6	6	18	2.5218e+06	50	2746	1	1	101	6312	0	0	5	1950	1	50	9	0	0	0	1	1
6	6	19	2.5394e+06	72	2884	0	0	1	2856	1	0	3	1887	0	312	1	0	1	0	0	1
6	6	20	2.556e+06	97	2580	0	0	20	2288	1	1	6	1682	1	337	2	1	0	0	0	1
6	6	21	2.5832e+06	49	2813	1	3	42	2288	NaN	0	5	1664	0	249	4	0	0	0	1	0
6	6	22	2.6017e+06	57	2541	1	3	71	3639	0	0	4	2343	1	257	6	0	0	1	0	1
6	6	23	2.6189e+06	106	2625	0	0	8	2904	0	0	7	1630	1	346	1	1	0	0	0	1
6	6	24	2.6333e+06	11	2633	1	1	36	2904	NaN	1	6	1695	0	11	3	0	0	1	0	0
6	6	25	2.6475e+06	13	2747	1	1	84	2904	NaN	1	6	1485	0	13	7	0	0	1	0	0
6	6	26	2.6674e+06	15	2676	1	3	18	5424	0	0	7	1742	1	215	2	0	0	0	1	1
6	6	27	2.6845e+06	112	2815	0	0	2	2712	0	0	2	1550	1	352	1	0	1	0	0	1
6	6	28	2.6987e+06	117	2723	0	0	50	2712	NaN	1	2	1494	0	357	5	0	1	0	0	0
6	6	29	2.7186e+06	80	2954	0	0	87	5527	0	0	2	1380	1	320	8	0	1	0	0	1
6	6	30	2.7343e+06	12	2756	1	2	78	5527	NaN	0	6	2904	0	112	7	0	0	0	1	0
6	6	31	2.7514e+06	35	2841	1	2	112	3431	1	1	7	843	1	135	10	0	0	0	1	1
6	6	32	2.7654e+06	71	3000	0	0	19	3431	NaN	1	7	879	0	311	2	1	0	0	0	0
6	6	33	2.7804e+06	60	2644	1	2	59	3431	NaN	0	2	2338	0	160	5	0	0	1	0	0
6	6	34	2.7953e+06	75	2898	0	0	104	3431	NaN	1	5	2048	0	315	9	1	0	0	0	0
6	6	35	2.8117e+06	16	2995	1	1	88	3431	NaN	0	5	3359	0	16	8	0	0	0	1	0
6	6	36	2.8291e+06	61	2940	0	0	62	2887	1	1	3	1523	1	301	6	0	1	0	0	1
6	6	37	2.8474e+06	100	2889	0	0	109	3824	1	0	4	1566	0	340	10	0	1	0	0	1
6	6	38	2.8645e+06	95	2654	0	0	26	2472	1	1	2	1955	1	335	3	0	1	0	0	1
6	6	39	2.8809e+06	46	2661	1	3	10	2672	1	1	6	1039	1	246	1	0	0	1	0	1
6	6	40	2.8953e+06	68	2562	0	0	81	2672	NaN	0	6	1844	0	308	7	1	0	0	0	0
6	6	41	2.928e+06	14	2758	1	2	40	3752	0	0	5	3130	1	114	4	0	0	0	1	1
6	6	42	2.9433e+06	45	2862	1	2	29	3752	NaN	1	6	2363	0	145	3	0	0	0	1	0
6	6	43	2.9584e+06	18	2924	1	3	95	3752	NaN	1	7	2216	0	218	8	0	0	1	0	0
6	6	44	2.9734e+06	110	2531	0	0	57	3752	NaN	0	6	2394	0	350	5	1	0	0	0	0
6	6	45	2.9891e+06	3	2744	1	1	48	3752	NaN	1	6	2972	0	3	4	0	0	1	0	0
6	6	46	3.0025e+06	99	2538	0	0	115	3752	NaN	1	7	799	0	339	10	1	0	0	0	0
6	6	47	3.0176e+06	93	2686	0	0	68	3752	NaN	1	6	2388	0	333	6	1	0	0	0	0
6	6	48	3.0315e+06	114	2893	0	0	86	3752	NaN	0	3	1008	0	354	8	0	1	0	0	0
6	6	49	3.0456e+06	32	2544	1	2	54	3752	NaN	0	2	1489	0	132	5	0	0	0	1	0
6	6	50	3.0639e+06	7	2944	1	2	114	3360	1	1	6	2030	1	107	10	0	0	0	1	1
6	6	51	3.0808e+06	63	2547	0	0	39	3160	1	1	1	1113	1	303	4	0	1	0	0	1
6	6	52	3.0957e+06	51	2930	1	1	24	3160	NaN	1	6	1920	0	51	2	0	0	1	0	0
6	6	53	3.1123e+06	120	2721	0	0	98	2712	0	0	2	1182	1	360	9	0	1	0	0	1
6	6	54	3.126e+06	89	2608	0	0	79	2712	NaN	1	7	1074	0	329	7	1	0	0	0	0
6	6	55	3.1436e+06	36	2697	1	3	89	3784	0	1	7	1138	0	236	8	0	0	0	1	1
6	6	56	3.1618e+06	84	2975	0	0	69	3872	0	0	7	1343	1	324	6	1	0	0	0	1
6	6	57	3.1761e+06	81	2537	0	0	31	3872	NaN	1	6	1719	0	321	3	1	0	0	0	0
6	6	58	3.1911e+06	54	2598	1	2	108	3872	NaN	0	7	2364	0	154	9	0	0	1	0	0
6	6	59	3.2063e+06	2	2938	1	2	82	3872	NaN	0	6	2231	0	102	7	0	0	1	0	0
6	6	60	3.2207e+06	92	2776	0	0	45	3872	NaN	0	6	1630	0	332	4	1	0	0	0	0
6	6	61	3.2458e+06	67	2977	0	0	15	3872	NaN	1	1	1202	0	307	2	0	1	0	0	0
6	6	62	3.2595e+06	48	2536	1	3	5	3872	NaN	1	6	1101	0	248	1	0	0	0	1	0
6	6	63	3.2798e+06	115	2871	0	0	105	4568	1	1	6	2918	1	355	9	1	0	0	0	1
6	6	64	3.2947e+06	64	2980	0	0	74	4568	NaN	0	2	1851	0	304	7	0	1	0	0	0
6	6	65	3.3114e+06	25	2599	1	1	16	4568	NaN	1	4	4049	0	25	2	0	0	0	1	0
6	6	66	3.3327e+06	41	2874	1	1	96	6304	1	1	6	2155	1	41	8	0	0	1	0	1
6	6	67	3.3477e+06	29	2923	1	2	58	6304	NaN	1	6	2068	0	129	5	0	0	1	0	0
6	6	68	3.3626e+06	78	2825	0	0	103	6304	NaN	0	6	1999	0	318	9	1	0	0	0	0
6	6	69	3.3788e+06	87	2755	0	0	116	6304	NaN	1	5	3426	0	327	10	1	0	0	0	0
6	6	70	3.3946e+06	47	2710	1	2	23	6304	NaN	1	7	3068	0	147	2	0	0	1	0	0
6	6	71	3.4096e+06	102	2894	0	0	55	6304	NaN	0	6	2109	0	342	5	1	0	0	0	0
6	6	72	3.425e+06	31	2502	1	3	106	6304	NaN	0	5	2908	0	231	9	0	0	1	0	0
6	6	73	3.447e+06	55	2768	1	1	119	6664	1	1	6	2455	1	55	10	0	0	1	0	1
6	6	74	3.4671e+06	91	2726	0	0	21	5240	0	1	4	2174	0	331	2	1	0	0	0	1
6	6	75	3.4896e+06	34	2910	1	1	41	6672	0	0	5	2872	1	34	4	0	0	0	1	1
6	6	76	3.5049e+06	26	2712	1	3	28	6672	NaN	1	3	2525	0	226	3	0	0	0	1	0
6	6	77	3.5195e+06	77	2824	0	0	91	6672	NaN	1	7	1726	0	317	8	1	0	0	0	0
6	6	78	3.5337e+06	104	2501	0	0	49	6672	NaN	0	1	1741	0	344	5	0	1	0	0	0
6	6	79	3.5486e+06	39	2744	1	3	66	6672	NaN	0	3	2065	0	239	6	0	0	0	1	0
6	6	80	3.569e+06	22	2817	1	3	6	5544	1	1	4	2068	1	222	1	0	0	0	1	1
6	6	81	3.6098e+06	74	2872	0	0	92	3112	1	0	6	1645	0	314	8	1	0	0	0	1
6	6	82	3.6241e+06	17	2592	1	2	17	3112	NaN	1	5	1703	0	117	2	0	0	0	1	0
6	6	83	3.6432e+06	9	2901	1	3	72	2784	0	0	5	3366	1	209	6	0	0	1	0	1
6	6	84	3.6576e+06	33	2908	1	3	53	2784	NaN	0	6	1532	0	233	5	0	0	0	1	0
6	6	85	3.672e+06	96	2630	0	0	85	2784	NaN	0	2	1669	0	336	8	0	1	0	0	0
6	6	86	3.686e+06	73	2881	0	0	13	2784	NaN	1	1	1103	0	313	2	0	1	0	0	0
6	6	87	3.7048e+06	23	2816	1	1	47	2784	NaN	1	4	6016	0	23	4	0	0	1	0	0
6	6	88	3.7209e+06	30	2773	1	3	77	2784	NaN	1	2	3274	0	230	7	0	0	0	1	0
6	6	89	3.7357e+06	38	2575	1	1	11	2784	NaN	0	3	2167	0	38	1	0	0	1	0	0
6	6	90	3.7496e+06	113	2684	0	0	56	2784	NaN	1	6	1268	0	353	5	1	0	0	0	0
6	6	91	3.7632e+06	98	2784	0	0	37	2784	NaN	0	1	737	0	338	4	0	1	0	0	0
6	6	92	3.7781e+06	116	2891	0	0	27	2784	NaN	0	2	1944	0	356	3	0	1	0	0	0
6	6	93	3.7916e+06	42	2676	1	2	12	2784	NaN	0	6	895	0	142	1	0	0	1	0	0
6	6	94	3.8092e+06	107	2910	0	0	93	4032	1	1	7	630	1	347	8	1	0	0	0	1
6	6	95	3.8241e+06	94	2796	0	0	38	4032	NaN	0	3	1995	0	334	4	0	1	0	0	0
6	6	96	3.8376e+06	111	2631	0	0	117	4032	NaN	1	6	874	0	351	10	1	0	0	0	0
6	6	97	3.8509e+06	56	2686	1	3	60	4032	NaN	1	7	582	0	256	5	0	0	1	0	0
6	6	98	3.8737e+06	58	2521	1	1	102	7328	0	0	5	2998	1	58	9	0	0	0	1	1
6	6	99	3.8914e+06	79	2589	0	0	80	4224	1	1	7	849	1	319	7	1	0	0	0	1
6	6	100	3.9067e+06	66	2966	0	0	33	4224	NaN	0	3	2222	0	306	3	1	0	0	0	0
6	6	101	3.9369e+06	82	2529	0	0	67	4224	NaN	0	6	1221	0	322	6	1	0	0	0	0
6	6	102	3.952e+06	5	2591	1	2	46	4224	NaN	1	5	2469	0	105	4	0	0	1	0	0
6	6	103	3.9711e+06	24	2603	1	2	52	4799	0	0	5	1666	1	124	5	0	0	0	1	1
6	6	104	3.9866e+06	4	2897	1	1	76	4799	NaN	0	7	2635	0	4	7	0	0	0	1	0
6	6	105	4.002e+06	76	2921	0	0	63	4799	NaN	0	2	2461	0	316	6	0	1	0	0	0
6	6	106	4.0162e+06	105	2772	0	0	110	4799	NaN	1	4	1354	0	345	10	0	1	0	0	0
6	6	107	4.0301e+06	6	2761	1	1	4	4799	NaN	0	7	1101	0	6	1	0	0	0	1	0
6	6	108	4.0451e+06	10	2629	1	1	30	4799	NaN	0	2	2376	0	10	3	0	0	0	1	0
6	6	109	4.0634e+06	40	2734	1	3	70	3928	0	1	7	1617	0	240	6	0	0	1	0	1
6	6	110	4.0782e+06	69	2738	0	0	111	3928	NaN	1	4	2046	0	309	10	0	1	0	0	0
6	6	111	4.0924e+06	103	2895	0	0	97	3928	NaN	1	2	1287	0	343	9	0	1	0	0	0
6	6	112	4.1065e+06	43	2837	1	3	22	3928	NaN	0	6	1163	0	243	2	0	0	1	0	0
6	6	113	4.12e+06	86	2923	0	0	75	3928	NaN	0	1	631	0	326	7	0	1	0	0	0
6	6	114	4.1342e+06	1	2723	1	2	64	3928	NaN	1	5	1399	0	101	6	0	0	0	1	0
6	6	115	4.1504e+06	83	2651	0	0	99	2400	1	1	1	1085	1	323	9	0	1	0	0	1
6	6	116	4.1658e+06	118	2856	0	0	7	2400	NaN	0	6	2590	0	358	1	1	0	0	0	0
6	6	117	4.1813e+06	62	2865	0	0	51	2400	NaN	0	3	2523	0	302	5	0	1	0	0	0
6	6	118	4.1987e+06	59	2586	1	2	118	3311	1	1	6	1542	1	159	10	0	0	1	0	1
6	6	119	4.2126e+06	37	2715	1	3	107	3311	NaN	0	6	1191	0	237	9	0	0	1	0	0
6	6	120	4.2319e+06	53	2955	1	3	90	4512	0	0	5	1753	1	253	8	0	0	0	1	1
7	7	1	3.2874e+05	119	2510	0	0	62	8504	1	1	4	2718	1	359	6	0	1	0	0	1
7	7	2	3.4378e+05	11	2637	1	2	83	8504	NaN	1	5	2413	0	111	7	0	0	1	0	0
7	7	3	3.5824e+05	98	2519	0	0	45	8504	NaN	0	6	1936	0	338	4	1	0	0	0	0
7	7	4	3.7497e+05	65	2990	0	0	2	8504	NaN	1	5	3756	0	305	1	0	1	0	0	0
7	7	5	3.9095e+05	32	2758	1	2	28	8504	NaN	0	5	3216	0	132	3	0	0	0	1	0
7	7	6	4.0817e+05	8	2668	1	3	59	8504	NaN	1	6	4557	0	208	5	0	0	1	0	0
7	7	7	4.2916e+05	108	2912	0	0	44	3928	0	0	6	4147	1	348	4	1	0	0	0	1
7	7	8	4.4602e+05	23	2810	1	2	108	3928	NaN	1	5	4057	0	123	9	0	0	1	0	0
7	7	9	4.7042e+05	69	2627	0	0	87	7168	1	1	4	4606	1	309	8	0	1	0	0	1
7	7	10	4.8669e+05	49	2790	1	3	22	7168	NaN	0	7	3480	0	249	2	0	0	1	0	0
7	7	11	5.1431e+05	78	2794	0	0	7	8128	0	0	5	6702	1	318	1	1	0	0	0	1
7	7	12	5.2965e+05	107	2562	0	0	103	8128	NaN	1	2	2791	0	347	9	1	0	0	0	0
7	7	13	5.4411e+05	47	2746	1	3	89	8128	NaN	0	6	1723	0	247	8	0	0	0	1	0
7	7	14	5.645e+05	110	2838	0	0	21	5080	0	0	6	2469	1	350	2	1	0	0	0	1
7	7	15	5.7958e+05	82	2615	0	0	31	5080	NaN	0	5	2471	0	322	3	1	0	0	0	0
7	7	16	6.0006e+05	117	2513	0	0	56	4464	1	1	5	3522	1	357	5	1	0	0	0	1
7	7	17	6.1423e+05	9	2764	1	3	78	4464	NaN	0	1	1412	0	209	7	0	0	0	1	0
7	7	18	6.3134e+05	16	2810	1	2	90	2080	1	0	3	2228	0	116	8	0	0	0	1	1
7	7	19	6.5534e+05	52	2915	1	1	29	6696	0	0	3	4396	1	52	3	0	0	0	1	1
7	7	20	6.6878e+05	77	2879	0	0	19	6696	NaN	1	6	566	0	317	2	1	0	0	0	0
7	7	21	6.9088e+05	29	2797	1	2	112	6696	NaN	1	6	3096	0	129	10	0	0	0	1	0
7	7	22	7.0424e+05	92	2545	0	0	68	6696	NaN	0	7	824	0	332	6	1	0	0	0	0
7	7	23	7.1845e+05	94	2939	0	0	75	6696	NaN	0	2	1274	0	334	7	0	1	0	0	0
7	7	24	7.3376e+05	51	2596	1	3	17	6696	NaN	0	6	2711	0	251	2	0	0	0	1	0
7	7	25	7.4909e+05	25	2815	1	2	35	6696	NaN	1	5	2531	0	125	3	0	0	1	0	0
7	7	26	7.6966e+05	37	2524	1	2	65	6760	1	1	7	1289	1	137	6	0	0	0	1	1
7	7	27	7.8664e+05	70	2874	0	0	92	6760	NaN	0	6	4118	0	310	8	1	0	0	0	0
7	7	28	8.0617e+05	87	2732	0	0	43	6024	1	1	7	772	1	327	4	1	0	0	0	1
7	7	29	8.1989e+05	24	2696	1	2	34	6024	NaN	0	5	1034	0	124	3	0	0	1	0	0
7	7	30	8.3956e+05	53	2857	1	1	53	5216	1	1	2	1606	1	53	5	0	0	0	1	1
7	7	31	8.6074e+05	40	2892	1	1	106	5352	0	0	6	2939	1	40	9	0	0	1	0	1
7	7	32	8.7695e+05	100	2744	0	0	116	5352	NaN	0	6	3466	0	340	10	1	0	0	0	0
7	7	33	8.961e+05	50	2597	1	1	18	4248	0	0	6	2313	1	50	2	0	0	0	1	1
7	7	34	9.1219e+05	1	2636	1	1	60	4248	NaN	1	5	3457	0	1	5	0	0	1	0	0
7	7	35	9.3425e+05	56	2632	1	1	47	4520	0	0	6	4894	1	56	4	0	0	1	0	1
7	7	36	9.4953e+05	85	2695	0	0	104	4520	NaN	1	4	2595	0	325	9	1	0	0	0	0
7	7	37	9.7078e+05	45	2909	1	3	113	4776	0	0	6	3576	1	245	10	0	0	0	1	1
7	7	38	9.9256e+05	106	2974	0	0	55	5976	0	0	5	2835	1	346	5	1	0	0	0	1
7	7	39	1.0158e+06	84	2770	0	0	9	5152	0	0	5	5349	1	324	1	1	0	0	0	1
7	7	40	1.0311e+06	57	2585	1	2	40	5152	NaN	1	2	2722	0	157	4	0	0	0	1	0
7	7	41	1.0721e+06	91	2997	0	0	109	3584	1	1	5	4475	1	331	10	0	1	0	0	1
7	7	42	1.0902e+06	76	2610	0	0	49	3584	NaN	0	2	5506	0	316	5	0	1	0	0	0
7	7	43	1.1049e+06	63	2894	0	0	14	3584	NaN	1	2	1842	0	303	2	0	1	0	0	0
7	7	44	1.1208e+06	14	2739	1	2	6	3584	NaN	0	5	3180	0	114	1	0	0	0	1	0
7	7	45	1.138e+06	73	2939	0	0	105	3584	NaN	1	7	4215	0	313	9	1	0	0	0	0
7	7	46	1.154e+06	120	2995	0	0	51	3584	NaN	0	1	3008	0	360	5	0	1	0	0	0
7	7	47	1.1701e+06	30	2669	1	2	95	3584	NaN	0	6	3438	0	130	8	0	0	1	0	0
7	7	48	1.1868e+06	88	2701	0	0	79	3584	NaN	0	6	4008	0	328	7	1	0	0	0	0
7	7	49	1.2022e+06	99	2894	0	0	26	3584	NaN	1	3	2533	0	339	3	0	1	0	0	0
7	7	50	1.2219e+06	20	2636	1	3	10	3872	1	1	6	3182	1	220	1	0	0	1	0	1
7	7	51	1.2421e+06	21	2752	1	1	58	6440	1	1	7	1024	1	21	5	0	0	1	0	1
7	7	52	1.2633e+06	90	2712	0	0	81	6040	0	0	6	2433	1	330	7	1	0	0	0	1
7	7	53	1.2823e+06	13	2663	1	2	120	4216	1	1	6	2117	1	113	10	0	0	1	0	1
7	7	54	1.2987e+06	80	2798	0	0	8	4216	NaN	0	7	3633	0	320	1	1	0	0	0	0
7	7	55	1.3133e+06	97	2542	0	0	99	4216	NaN	1	2	2107	0	337	9	0	1	0	0	0
7	7	56	1.3271e+06	5	2595	1	2	84	4216	NaN	1	6	1160	0	105	7	0	0	1	0	0
7	7	57	1.3438e+06	58	2716	1	2	88	4216	NaN	0	5	4005	0	158	8	0	0	0	1	0
7	7	58	1.3613e+06	60	2909	1	1	54	4216	NaN	0	6	4562	0	60	5	0	0	0	1	0
7	7	59	1.3791e+06	104	2792	0	0	115	4216	NaN	0	5	5076	0	344	10	1	0	0	0	0
7	7	60	1.3931e+06	89	2947	0	0	25	4216	NaN	1	1	1004	0	329	3	0	1	0	0	0
7	7	61	1.421e+06	72	2753	0	0	80	4216	NaN	0	6	2874	0	312	7	1	0	0	0	0
7	7	62	1.4428e+06	41	2553	1	1	100	4495	1	1	3	4762	1	41	9	0	0	0	1	1
7	7	63	1.4582e+06	101	2683	0	0	117	4495	NaN	1	7	2700	0	341	10	1	0	0	0	0
7	7	64	1.475e+06	105	2739	0	0	15	4495	NaN	1	5	3988	0	345	2	0	1	0	0	0
7	7	65	1.5004e+06	66	2886	0	0	27	8208	0	0	1	4409	1	306	3	0	1	0	0	1
7	7	66	1.5205e+06	3	2504	1	3	96	5519	0	0	6	2006	1	203	8	0	0	1	0	1
7	7	67	1.5356e+06	86	2977	0	0	50	5519	NaN	0	1	2146	0	326	5	0	1	0	0	0
7	7	68	1.5517e+06	33	2503	1	1	66	5519	NaN	1	4	3617	0	33	6	0	0	0	1	0
7	7	69	1.5695e+06	18	2612	1	3	101	5519	NaN	1	4	5184	0	218	9	0	0	0	1	0
7	7	70	1.5877e+06	79	2843	0	0	32	5519	NaN	1	2	5337	0	319	3	1	0	0	0	0
7	7	71	1.6023e+06	102	2894	0	0	110	5519	NaN	0	1	1776	0	342	10	0	1	0	0	0
7	7	72	1.616e+06	46	2525	1	3	42	5519	NaN	1	6	1165	0	246	4	0	0	0	1	0
7	7	73	1.6312e+06	15	2991	1	2	64	5519	NaN	1	6	2168	0	115	6	0	0	0	1	0
7	7	74	1.6481e+06	44	2721	1	2	12	5519	NaN	0	5	4189	0	144	1	0	0	1	0	0
7	7	75	1.6629e+06	61	2701	0	0	111	5519	NaN	1	6	2114	0	301	10	0	1	0	0	0
7	7	76	1.6775e+06	118	2597	0	0	38	5519	NaN	0	4	2030	0	358	4	0	1	0	0	0
7	7	77	1.6923e+06	112	2793	0	0	98	5519	NaN	0	1	1990	0	352	9	0	1	0	0	0
7	7	78	1.7059e+06	2	2673	1	2	72	5519	NaN	0	7	965	0	102	6	0	0	1	0	0
7	7	79	1.7226e+06	83	2868	0	0	91	2304	1	1	6	1507	1	323	8	1	0	0	0	1
7	7	80	1.7383e+06	35	2676	1	1	114	2304	NaN	1	4	3097	0	35	10	0	0	0	1	0
7	7	81	1.7804e+06	4	2814	1	1	24	3928	0	0	6	2986	1	4	2	0	0	1	0	1
7	7	82	1.7979e+06	12	2633	1	3	102	3928	NaN	1	6	4868	0	212	9	0	0	0	1	0
7	7	83	1.8204e+06	114	2802	0	0	37	8016	0	0	1	1682	1	354	4	0	1	0	0	1
7	7	84	1.8341e+06	67	2984	0	0	1	8016	NaN	1	2	759	0	307	1	0	1	0	0	0
7	7	85	1.8496e+06	36	2878	1	1	118	8016	NaN	0	6	2575	0	36	10	0	0	1	0	0
7	7	86	1.8723e+06	95	2727	0	0	63	7720	0	1	5	2314	0	335	6	0	1	0	0	1
7	7	87	1.8878e+06	64	2894	0	0	74	7720	NaN	0	4	2631	0	304	7	0	1	0	0	0
7	7	88	1.9026e+06	26	2757	1	3	94	7720	NaN	1	6	2032	0	226	8	0	0	1	0	0
7	7	89	1.9161e+06	113	2735	0	0	39	7720	NaN	1	1	698	0	353	4	0	1	0	0	0
7	7	90	1.933e+06	81	2943	0	0	57	7720	NaN	1	6	3993	0	321	5	1	0	0	0	0
7	7	91	1.9493e+06	68	2682	0	0	61	7720	NaN	0	5	3670	0	308	6	0	1	0	0	0
7	7	92	1.9672e+06	42	2738	1	2	76	7720	NaN	0	4	5167	0	142	7	0	0	0	1	0
7	7	93	1.9839e+06	48	2684	1	3	46	2464	1	1	7	1525	1	248	4	0	0	1	0	1
7	7	94	2.0056e+06	39	2784	1	3	11	6760	0	0	6	2151	1	239	1	0	0	1	0	1
7	7	95	2.0204e+06	116	2605	0	0	67	6760	NaN	0	5	2146	0	356	6	1	0	0	0	0
7	7	96	2.0358e+06	22	2579	1	3	107	2024	1	1	2	847	1	222	9	0	0	1	0	1
7	7	97	2.0561e+06	74	2691	0	0	73	5871	0	0	3	1770	1	314	7	0	1	0	0	1
7	7	98	2.0701e+06	75	2720	0	0	20	5871	NaN	1	6	1251	0	315	2	1	0	0	0	0
7	7	99	2.0893e+06	19	2631	1	3	70	5984	0	0	7	601	1	219	6	0	0	1	0	1
7	7	100	2.1043e+06	109	2841	0	0	97	5984	NaN	1	1	2193	0	349	9	0	1	0	0	0
7	7	101	2.1358e+06	96	2643	0	0	93	5984	NaN	0	6	3599	0	336	8	1	0	0	0	0
7	7	102	2.1571e+06	17	2761	1	1	77	4952	1	1	2	3650	1	17	7	0	0	0	1	1
7	7	103	2.1749e+06	34	2600	1	3	16	3264	1	1	6	1850	1	234	2	0	0	0	1	1
7	7	104	2.1938e+06	27	2595	1	3	4	2672	0	0	5	3639	1	227	1	0	0	0	1	1
7	7	105	2.2144e+06	71	2558	0	0	85	3096	1	1	4	4956	1	311	8	0	1	0	0	1
7	7	106	2.2336e+06	59	2552	1	2	82	3096	NaN	1	6	6694	0	159	7	0	0	1	0	0
7	7	107	2.2527e+06	62	2902	0	0	33	3096	NaN	0	2	6158	0	302	3	1	0	0	0	0
7	7	108	2.2676e+06	111	2548	0	0	3	3096	NaN	1	1	2363	0	351	1	0	1	0	0	0
7	7	109	2.2835e+06	93	2988	0	0	13	3096	NaN	1	4	2973	0	333	2	0	1	0	0	0
7	7	110	2.2992e+06	6	2791	1	1	71	3096	NaN	0	2	2855	0	6	6	0	0	1	0	0
7	7	111	2.3175e+06	55	2582	1	1	48	4720	1	1	6	1023	1	55	4	0	0	1	0	1
7	7	112	2.3341e+06	31	2892	1	1	36	4720	NaN	1	5	3750	0	31	3	0	0	1	0	0
7	7	113	2.3489e+06	115	2910	0	0	86	4720	NaN	1	4	1893	0	355	8	0	1	0	0	0
7	7	114	2.3632e+06	38	2946	1	1	5	4720	NaN	0	7	1316	0	38	1	0	0	0	1	0
7	7	115	2.3781e+06	28	2762	1	2	52	4720	NaN	0	2	2218	0	128	5	0	0	0	1	0
7	7	116	2.3926e+06	10	2517	1	3	30	4720	NaN	1	4	1941	0	210	3	0	0	0	1	0
7	7	117	2.4083e+06	103	2767	0	0	69	4720	NaN	1	6	2944	0	343	6	1	0	0	0	0
7	7	118	2.4215e+06	54	2666	1	1	23	4720	NaN	0	7	529	0	54	2	0	0	1	0	0
7	7	119	2.4366e+06	43	2510	1	3	119	4720	NaN	0	7	2543	0	243	10	0	0	1	0	0
7	7	120	2.4521e+06	7	2758	1	1	41	2216	1	1	2	580	1	7	4	0	0	0	1	1
8	8	1	2.1329e+06	119	2690	0	0	62	2384	1	1	6	3776	1	359	6	0	1	0	0	1
8	8	2	2.1496e+06	11	2932	1	3	83	2384	NaN	0	6	3764	0	211	7	0	0	1	0	0
8	8	3	2.1636e+06	98	2691	0	0	45	2384	NaN	0	7	1257	0	338	4	1	0	0	0	0
8	8	4	2.1804e+06	65	2929	0	0	2	2384	NaN	1	3	3897	0	305	1	0	1	0	0	0
8	8	5	2.1965e+06	32	2507	1	3	28	2384	NaN	1	6	3544	0	232	3	0	0	0	1	0
8	8	6	2.2124e+06	8	2662	1	1	59	2384	NaN	0	6	3183	0	8	5	0	0	1	0	0
8	8	7	2.2301e+06	108	2511	0	0	44	3400	1	0	7	1724	0	348	4	1	0	0	0	1
8	8	8	2.2446e+06	23	2546	1	3	108	3400	NaN	0	7	2000	0	223	9	0	0	1	0	0
8	8	9	2.2645e+06	69	2783	0	0	87	2840	1	1	6	4216	1	309	8	0	1	0	0	1
8	8	10	2.2794e+06	49	2937	1	1	22	2840	NaN	1	7	1968	0	49	2	0	0	1	0	0
8	8	11	2.299e+06	78	2753	0	0	7	2808	1	0	7	3994	0	318	1	1	0	0	0	1
8	8	12	2.3135e+06	107	2676	0	0	103	2808	NaN	1	7	1791	0	347	9	1	0	0	0	0
8	8	13	2.3298e+06	47	2807	1	1	89	2808	NaN	1	6	3445	0	47	8	0	0	0	1	0
8	8	14	2.3487e+06	110	2641	0	0	21	2576	0	0	6	3665	1	350	2	1	0	0	0	1
8	8	15	2.3627e+06	82	2869	0	0	31	2576	NaN	0	7	1093	0	322	3	1	0	0	0	0
8	8	16	2.3811e+06	117	2567	0	0	56	3152	1	1	7	2632	1	357	5	1	0	0	0	1
8	8	17	2.3977e+06	9	2806	1	1	78	3152	NaN	1	3	3777	0	9	7	0	0	0	1	0
8	8	18	2.4175e+06	16	2944	1	3	90	3239	1	1	6	3540	1	216	8	0	0	0	1	1
8	8	19	2.436e+06	52	2587	1	2	29	3424	0	0	6	2525	1	152	3	0	0	0	1	1
8	8	20	2.4519e+06	77	2953	0	0	19	3424	NaN	1	5	2856	0	317	2	1	0	0	0	0
8	8	21	2.4734e+06	29	2777	1	3	112	3424	NaN	0	7	2241	0	229	10	0	0	0	1	0
8	8	22	2.4886e+06	92	2516	0	0	68	3424	NaN	0	6	2570	0	332	6	1	0	0	0	0
8	8	23	2.5046e+06	94	2518	0	0	75	3424	NaN	0	3	3454	0	334	7	0	1	0	0	0
8	8	24	2.5205e+06	51	2866	1	1	17	3424	NaN	1	6	3041	0	51	2	0	0	0	1	0
8	8	25	2.5365e+06	25	2947	1	3	35	3424	NaN	0	6	3057	0	225	3	0	0	1	0	0
8	8	26	2.5555e+06	37	2586	1	3	65	3600	1	0	7	2798	0	237	6	0	0	0	1	1
8	8	27	2.571e+06	70	2719	0	0	92	3600	NaN	0	7	2722	0	310	8	1	0	0	0	0
8	8	28	2.5894e+06	87	2990	0	0	43	2528	1	1	7	2853	1	327	4	1	0	0	0	1
8	8	29	2.6044e+06	24	2711	1	3	34	2528	NaN	1	7	2281	0	224	3	0	0	1	0	0
8	8	30	2.6223e+06	53	2769	1	2	53	3072	1	1	7	2022	1	153	5	0	0	0	1	1
8	8	31	2.6392e+06	40	2848	1	2	106	2431	0	0	7	1673	1	140	9	0	0	1	0	1
8	8	32	2.6549e+06	100	2654	0	0	116	2431	NaN	0	6	2930	0	340	10	1	0	0	0	0
8	8	33	2.6716e+06	50	2682	1	2	18	2656	0	0	7	1345	1	150	2	0	0	0	1	1
8	8	34	2.6884e+06	1	2668	1	2	60	2656	NaN	1	7	4118	0	101	5	0	0	1	0	0
8	8	35	2.7066e+06	56	2800	1	2	47	3616	1	0	7	1777	0	156	4	0	0	1	0	1
8	8	36	2.7208e+06	85	2742	0	0	104	3616	NaN	1	7	1428	0	325	9	1	0	0	0	0
8	8	37	2.7384e+06	45	2534	1	1	113	3952	1	1	6	1076	1	45	10	0	0	0	1	1
8	8	38	2.7565e+06	106	2765	0	0	55	2192	0	0	7	3188	1	346	5	1	0	0	0	1
8	8	39	2.7754e+06	84	2996	0	0	9	3127	0	0	5	2734	1	324	1	1	0	0	0	1
8	8	40	2.7919e+06	57	2562	1	3	40	3127	NaN	0	6	3940	0	257	4	0	0	0	1	0
8	8	41	2.8171e+06	91	2598	0	0	109	3271	1	1	5	3113	1	331	10	0	1	0	0	1
8	8	42	2.8327e+06	76	2698	0	0	49	3271	NaN	0	3	2910	0	316	5	0	1	0	0	0
8	8	43	2.8478e+06	63	2533	0	0	14	3271	NaN	1	1	2587	0	303	2	0	1	0	0	0
8	8	44	2.863e+06	14	2679	1	3	6	3271	NaN	1	6	2489	0	214	1	0	0	0	1	0
8	8	45	2.8773e+06	73	2874	0	0	105	3271	NaN	1	6	1434	0	313	9	1	0	0	0	0
8	8	46	2.8923e+06	120	2789	0	0	51	3271	NaN	0	2	2121	0	360	5	0	1	0	0	0
8	8	47	2.9059e+06	30	2696	1	3	95	3271	NaN	1	1	903	0	230	8	0	0	1	0	0
8	8	48	2.9212e+06	88	2752	0	0	79	3271	NaN	0	2	2581	0	328	7	1	0	0	0	0
8	8	49	2.9342e+06	99	2593	0	0	26	3271	NaN	1	1	382	0	339	3	0	1	0	0	0
8	8	50	2.9521e+06	20	2893	1	1	10	2712	0	0	6	2282	1	20	1	0	0	1	0	1
8	8	51	2.9698e+06	21	2667	1	2	58	3464	1	1	7	1487	1	121	5	0	0	1	0	1
8	8	52	2.9872e+06	90	2747	0	0	81	3296	0	0	7	1339	1	330	7	1	0	0	0	1
8	8	53	3.0028e+06	13	2855	1	3	120	2392	0	0	7	286	1	213	10	0	0	1	0	1
8	8	54	3.0169e+06	80	2816	0	0	8	2392	NaN	0	7	1258	0	320	1	1	0	0	0	0
8	8	55	3.0327e+06	97	2537	0	0	99	2392	NaN	1	3	3242	0	337	9	0	1	0	0	0
8	8	56	3.0465e+06	5	2516	1	3	84	2392	NaN	0	7	1267	0	205	7	0	0	1	0	0
8	8	57	3.0603e+06	58	2523	1	3	88	2392	NaN	1	7	1235	0	258	8	0	0	0	1	0
8	8	58	3.0749e+06	60	2970	1	2	54	2392	NaN	0	6	1715	0	160	5	0	0	0	1	0
8	8	59	3.0897e+06	104	2863	0	0	115	2392	NaN	0	7	1907	0	344	10	1	0	0	0	0
8	8	60	3.103e+06	89	2997	0	0	25	2392	NaN	1	1	279	0	329	3	0	1	0	0	0
8	8	61	3.1205e+06	72	2734	0	0	80	2392	NaN	0	7	1803	0	312	7	1	0	0	0	0
8	8	62	3.1398e+06	41	2924	1	2	100	3832	1	1	6	2509	1	141	9	0	0	0	1	1
8	8	63	3.1537e+06	101	2933	0	0	117	3832	NaN	1	7	1018	0	341	10	1	0	0	0	0
8	8	64	3.167e+06	105	2721	0	0	15	3832	NaN	1	1	516	0	345	2	0	1	0	0	0
8	8	65	3.1831e+06	66	2778	0	0	27	3248	0	0	1	79	1	306	3	0	1	0	0	1
8	8	66	3.2013e+06	3	2595	1	1	96	4064	1	1	7	1514	1	3	8	0	0	1	0	1
8	8	67	3.2146e+06	86	2930	0	0	50	4064	NaN	0	1	301	0	326	5	0	1	0	0	0
8	8	68	3.2282e+06	33	2507	1	2	66	4064	NaN	1	7	1074	0	133	6	0	0	0	1	0
8	8	69	3.2415e+06	18	2989	1	1	101	4064	NaN	0	7	290	0	18	9	0	0	0	1	0
8	8	70	3.2557e+06	79	2885	0	0	32	4064	NaN	1	6	1282	0	319	3	1	0	0	0	0
8	8	71	3.2709e+06	102	2626	0	0	110	4064	NaN	0	3	2613	0	342	10	0	1	0	0	0
8	8	72	3.2861e+06	46	2566	1	1	42	4064	NaN	0	6	2565	0	46	4	0	0	0	1	0
8	8	73	3.3005e+06	15	2519	1	3	64	4064	NaN	0	7	1865	0	215	6	0	0	0	1	0
8	8	74	3.3147e+06	44	2758	1	3	12	4064	NaN	1	7	1375	0	244	1	0	0	1	0	0
8	8	75	3.331e+06	61	2705	0	0	111	4064	NaN	1	4	3635	0	301	10	0	1	0	0	0
8	8	76	3.3466e+06	118	2757	0	0	38	4064	NaN	0	2	2826	0	358	4	0	1	0	0	0
8	8	77	3.361e+06	112	2999	0	0	98	4064	NaN	0	2	1329	0	352	9	0	1	0	0	0
8	8	78	3.3763e+06	2	2822	1	3	72	4064	NaN	1	6	2386	0	202	6	0	0	1	0	0
8	8	79	3.3921e+06	83	2909	0	0	91	1911	1	1	7	1063	1	323	8	1	0	0	0	1
8	8	80	3.4061e+06	35	2710	1	2	114	1911	NaN	1	7	1194	0	135	10	0	0	0	1	0
8	8	81	3.4257e+06	4	2973	1	2	24	2720	0	0	7	1090	1	104	2	0	0	1	0	1
8	8	82	3.4394e+06	12	2892	1	1	102	2720	NaN	0	7	757	0	12	9	0	0	0	1	0
8	8	83	3.4552e+06	114	2589	0	0	37	2656	1	0	1	526	0	354	4	0	1	0	0	1
8	8	84	3.4687e+06	67	2757	0	0	1	2656	NaN	1	1	672	0	307	1	0	1	0	0	0
8	8	85	3.4827e+06	36	2798	1	2	118	2656	NaN	0	7	1237	0	136	10	0	0	1	0	0
8	8	86	3.4993e+06	95	2770	0	0	63	2960	0	1	1	836	0	335	6	0	1	0	0	1
8	8	87	3.5125e+06	64	2911	0	0	74	2960	NaN	0	1	249	0	304	7	0	1	0	0	0
8	8	88	3.5258e+06	26	2536	1	1	94	2960	NaN	0	7	784	0	26	8	0	0	1	0	0
8	8	89	3.5389e+06	113	2875	0	0	39	2960	NaN	1	1	246	0	353	4	0	1	0	0	0
8	8	90	3.5526e+06	81	2557	0	0	57	2960	NaN	1	7	1037	0	321	5	1	0	0	0	0
8	8	91	3.5683e+06	68	2865	0	0	61	2960	NaN	0	5	2824	0	308	6	0	1	0	0	0
8	8	92	3.5824e+06	42	2755	1	3	76	2960	NaN	1	7	1369	0	242	7	0	0	0	1	0
8	8	93	3.5992e+06	48	2860	1	1	46	3176	0	0	7	720	1	48	4	0	0	1	0	1
8	8	94	3.6176e+06	39	2534	1	1	11	3912	0	1	2	1941	0	39	1	0	0	1	0	1
8	8	95	3.6312e+06	116	2810	0	0	67	3912	NaN	0	7	771	0	356	6	1	0	0	0	0
8	8	96	3.6487e+06	22	2579	1	1	107	4240	0	0	1	621	1	22	9	0	0	1	0	1
8	8	97	3.6646e+06	74	2690	0	0	73	2528	0	0	1	694	1	314	7	0	1	0	0	1
8	8	98	3.6806e+06	75	2872	0	0	20	2528	NaN	1	7	3050	0	315	2	1	0	0	0	0
8	8	99	3.6979e+06	19	2705	1	1	70	4224	0	1	7	379	0	19	6	0	0	1	0	1
8	8	100	3.7113e+06	109	2851	0	0	97	4224	NaN	1	1	504	0	349	9	0	1	0	0	0
8	8	101	3.7276e+06	96	2917	0	0	93	4224	NaN	0	7	782	0	336	8	1	0	0	0	0
8	8	102	3.7447e+06	17	2620	1	2	77	4095	0	1	1	326	0	117	7	0	0	0	1	1
8	8	103	3.7603e+06	34	2875	1	1	16	2408	0	0	7	362	1	34	2	0	0	0	1	1
8	8	104	3.7766e+06	27	2659	1	1	4	2488	1	1	7	1057	1	27	1	0	0	0	1	1
8	8	105	3.7942e+06	71	2566	0	0	85	3215	1	1	1	1788	1	311	8	0	1	0	0	1
8	8	106	3.8083e+06	59	2745	1	3	82	3215	NaN	0	7	1340	0	259	7	0	0	1	0	0
8	8	107	3.822e+06	62	2715	0	0	33	3215	NaN	0	3	930	0	302	3	1	0	0	0	0
8	8	108	3.8349e+06	111	2530	0	0	3	3215	NaN	1	1	358	0	351	1	0	1	0	0	0
8	8	109	3.8479e+06	93	2673	0	0	13	3215	NaN	1	1	276	0	333	2	0	1	0	0	0
8	8	110	3.8628e+06	6	2839	1	2	71	3215	NaN	0	6	2048	0	106	6	0	0	1	0	0
8	8	111	3.88e+06	55	2797	1	2	48	4031	1	1	7	390	1	155	4	0	0	1	0	1
8	8	112	3.8948e+06	31	2754	1	2	36	4031	NaN	1	6	2006	0	131	3	0	0	1	0	0
8	8	113	3.9084e+06	115	2641	0	0	86	4031	NaN	1	3	931	0	355	8	0	1	0	0	0
8	8	114	3.9211e+06	38	2541	1	2	5	4031	NaN	0	6	121	0	138	1	0	0	0	1	0
8	8	115	3.9352e+06	28	2875	1	3	52	4031	NaN	1	7	1216	0	228	5	0	0	0	1	0
8	8	116	3.9501e+06	10	2991	1	1	30	4031	NaN	0	6	1944	0	10	3	0	0	0	1	0
8	8	117	3.9641e+06	103	2807	0	0	69	4031	NaN	1	7	1161	0	343	6	1	0	0	0	0
8	8	118	3.9774e+06	54	2536	1	2	23	4031	NaN	0	7	716	0	154	2	0	0	1	0	0
8	8	119	3.9909e+06	43	2593	1	1	119	4031	NaN	1	7	880	0	43	10	0	0	1	0	0
8	8	120	4.0076e+06	7	2933	1	2	41	2871	1	1	6	847	1	107	4	0	0	0	1	1
9	9	1	2.1218e+05	119	2901	0	0	62	3152	1	1	4	3068	1	359	6	0	1	0	0	1
9	9	2	2.2968e+05	11	2609	1	1	83	3152	NaN	1	5	4907	0	11	7	0	0	1	0	0
9	9	3	2.4565e+05	98	2792	0	0	45	3152	NaN	0	6	3176	0	338	4	1	0	0	0	0
9	9	4	2.6027e+05	65	2558	0	0	2	3152	NaN	1	3	2060	0	305	1	0	1	0	0	0
9	9	5	2.7616e+05	32	2794	1	1	28	3152	NaN	0	4	3098	0	32	3	0	0	0	1	0
9	9	6	2.9256e+05	8	2793	1	2	59	3152	NaN	0	6	3623	0	108	5	0	0	1	0	0
9	9	7	3.0973e+05	108	2626	0	0	44	3296	0	0	7	1246	1	348	4	1	0	0	0	1
9	9	8	3.2679e+05	23	2787	1	1	108	3296	NaN	1	6	4265	0	23	9	0	0	1	0	0
9	9	9	3.4728e+05	69	2588	0	0	87	6224	1	1	3	1680	1	309	8	0	1	0	0	1
9	9	10	3.6376e+05	49	2923	1	2	22	6224	NaN	1	6	3576	0	149	2	0	0	1	0	0
9	9	11	3.8174e+05	78	2829	0	0	7	4064	1	0	7	1089	0	318	1	1	0	0	0	1
9	9	12	3.9844e+05	107	2966	0	0	103	4064	NaN	1	7	3741	0	347	9	1	0	0	0	0
9	9	13	4.1784e+05	47	2672	1	2	89	4064	NaN	1	7	6724	0	147	8	0	0	0	1	0
9	9	14	4.3598e+05	110	2634	0	0	21	3312	0	0	7	2183	1	350	2	1	0	0	0	1
9	9	15	4.5176e+05	82	2639	0	0	31	3312	NaN	0	6	3146	0	322	3	1	0	0	0	0
9	9	16	4.7174e+05	117	2886	0	0	56	4800	1	1	7	2297	1	357	5	1	0	0	0	1
9	9	17	4.9014e+05	9	2689	1	2	78	4800	NaN	1	4	5715	0	109	7	0	0	0	1	0
9	9	18	5.1184e+05	16	2521	1	1	90	6648	0	0	6	2530	1	16	8	0	0	0	1	1
9	9	19	5.3206e+05	52	2862	1	3	29	3352	1	1	4	4018	1	252	3	0	0	0	1	1
9	9	20	5.474e+05	77	2939	0	0	19	3352	NaN	1	7	2406	0	317	2	1	0	0	0	0
9	9	21	5.6813e+05	29	2975	1	1	112	3352	NaN	1	6	2568	0	29	10	0	0	0	1	0
9	9	22	5.8373e+05	92	2763	0	0	68	3352	NaN	0	7	2860	0	332	6	1	0	0	0	0
9	9	23	5.9905e+05	94	2799	0	0	75	3352	NaN	0	3	2514	0	334	7	0	1	0	0	0
9	9	24	6.1474e+05	51	2951	1	2	17	3352	NaN	1	6	2736	0	151	2	0	0	0	1	0
9	9	25	6.3206e+05	25	2858	1	1	35	3352	NaN	1	4	4473	0	25	3	0	0	1	0	0
9	9	26	6.5837e+05	37	2986	1	1	65	8656	0	1	4	4663	0	37	6	0	0	0	1	1
9	9	27	6.7387e+05	70	2914	0	0	92	8656	NaN	0	6	2599	0	310	8	1	0	0	0	0
9	9	28	6.9197e+05	87	2693	0	0	43	3296	1	1	7	2125	1	327	4	1	0	0	0	1
9	9	29	7.0943e+05	24	2739	1	1	34	3296	NaN	0	3	4728	0	24	3	0	0	1	0	0
9	9	30	7.2951e+05	53	2549	1	3	53	4536	0	0	7	2988	1	253	5	0	0	0	1	1
9	9	31	7.5023e+05	40	2681	1	3	106	4432	1	1	7	3614	1	240	9	0	0	1	0	1
9	9	32	7.6475e+05	100	2684	0	0	116	4432	NaN	0	7	1840	0	340	10	1	0	0	0	0
9	9	33	7.8485e+05	50	2962	1	3	18	4496	1	1	6	2641	1	250	2	0	0	0	1	1
9	9	34	7.9878e+05	1	2534	1	3	60	4496	NaN	0	7	1400	0	201	5	0	0	1	0	0
9	9	35	8.1662e+05	56	2850	1	3	47	2848	1	1	4	2150	1	256	4	0	0	1	0	1
9	9	36	8.3403e+05	85	2519	0	0	104	2848	NaN	1	5	4890	0	325	9	1	0	0	0	0
9	9	37	8.5519e+05	45	2977	1	2	113	4168	1	1	6	4015	1	145	10	0	0	0	1	1
9	9	38	8.7509e+05	106	2758	0	0	55	5536	1	0	7	1611	0	346	5	1	0	0	0	1
9	9	39	8.9306e+05	84	2559	0	0	9	3624	0	0	7	1800	1	324	1	1	0	0	0	1
9	9	40	9.0824e+05	57	2958	1	1	40	3624	NaN	1	7	2217	0	57	4	0	0	0	1	0
9	9	41	9.3747e+05	91	2853	0	0	109	1824	1	1	2	1893	1	331	10	0	1	0	0	1
9	9	42	9.5579e+05	76	2658	0	0	49	1824	NaN	0	1	5671	0	316	5	0	1	0	0	0
9	9	43	9.6916e+05	63	2528	0	0	14	1824	NaN	1	1	865	0	303	2	0	1	0	0	0
9	9	44	9.8579e+05	14	2545	1	1	6	1824	NaN	0	5	4088	0	14	1	0	0	0	1	0
9	9	45	9.9976e+05	73	2684	0	0	105	1824	NaN	1	6	1291	0	313	9	1	0	0	0	0
9	9	46	1.0148e+06	120	2871	0	0	51	1824	NaN	0	1	2173	0	360	5	0	1	0	0	0
9	9	47	1.0314e+06	30	2989	1	1	95	1824	NaN	0	5	3622	0	30	8	0	0	1	0	0
9	9	48	1.0484e+06	88	2857	0	0	79	1824	NaN	0	6	4148	0	328	7	1	0	0	0	0
9	9	49	1.0624e+06	99	2745	0	0	26	1824	NaN	1	2	1193	0	339	3	0	1	0	0	0
9	9	50	1.0835e+06	20	2839	1	2	10	3432	0	0	6	4856	1	120	1	0	0	1	0	1
9	9	51	1.1022e+06	21	2710	1	3	58	2808	0	0	6	3249	1	221	5	0	0	1	0	1
9	9	52	1.127e+06	90	2816	0	0	81	6680	0	0	5	5222	1	330	7	1	0	0	0	1
9	9	53	1.1501e+06	13	2788	1	1	120	5696	1	1	6	4692	1	13	10	0	0	1	0	1
9	9	54	1.1656e+06	80	2736	0	0	8	5696	NaN	0	6	2752	0	320	1	1	0	0	0	0
9	9	55	1.18e+06	97	2616	0	0	99	5696	NaN	1	2	1770	0	337	9	0	1	0	0	0
9	9	56	1.1964e+06	5	2867	1	1	84	5696	NaN	1	7	3522	0	5	7	0	0	1	0	0
9	9	57	1.2115e+06	58	2769	1	1	88	5696	NaN	0	6	2366	0	58	8	0	0	0	1	0
9	9	58	1.2266e+06	60	2891	1	3	54	5696	NaN	1	6	2245	0	260	5	0	0	0	1	0
9	9	59	1.2417e+06	104	2691	0	0	115	5696	NaN	0	7	2376	0	344	10	1	0	0	0	0
9	9	60	1.2555e+06	89	2653	0	0	25	5696	NaN	1	1	1167	0	329	3	0	1	0	0	0
9	9	61	1.2794e+06	72	2769	0	0	80	5696	NaN	0	4	2932	0	312	7	1	0	0	0	0
9	9	62	1.2997e+06	41	2780	1	3	100	5400	0	0	4	2120	1	241	9	0	0	0	1	1
9	9	63	1.3149e+06	101	2861	0	0	117	5400	NaN	1	6	2314	0	341	10	1	0	0	0	0
9	9	64	1.3289e+06	105	2971	0	0	15	5400	NaN	1	2	1048	0	345	2	0	1	0	0	0
9	9	65	1.3485e+06	66	2502	0	0	27	4904	0	0	1	2194	1	306	3	0	1	0	0	1
9	9	66	1.3682e+06	3	2637	1	2	96	5832	1	1	7	1245	1	103	8	0	0	1	0	1
9	9	67	1.3863e+06	86	2744	0	0	50	5832	NaN	0	4	5381	0	326	5	0	1	0	0	0
9	9	68	1.4007e+06	33	2930	1	3	66	5832	NaN	0	7	1474	0	233	6	0	0	0	1	0
9	9	69	1.416e+06	18	2674	1	2	101	5832	NaN	0	7	2629	0	118	9	0	0	0	1	0
9	9	70	1.4308e+06	79	2656	0	0	32	5832	NaN	1	3	2121	0	319	3	1	0	0	0	0
9	9	71	1.4456e+06	102	2794	0	0	110	5832	NaN	0	4	2022	0	342	10	0	1	0	0	0
9	9	72	1.4609e+06	46	2776	1	2	42	5832	NaN	0	7	2535	0	146	4	0	0	0	1	0
9	9	73	1.477e+06	15	2619	1	1	64	5832	NaN	1	6	3513	0	15	6	0	0	0	1	0
9	9	74	1.4947e+06	44	2946	1	1	12	5832	NaN	0	5	4712	0	44	1	0	0	1	0	0
9	9	75	1.5106e+06	61	2747	0	0	111	5832	NaN	1	5	3222	0	301	10	0	1	0	0	0
9	9	76	1.5264e+06	118	2840	0	0	38	5832	NaN	0	2	2916	0	358	4	0	1	0	0	0
9	9	77	1.5404e+06	112	2678	0	0	98	5832	NaN	0	2	1318	0	352	9	0	1	0	0	0
9	9	78	1.5543e+06	2	2816	1	1	72	5832	NaN	0	7	1152	0	2	6	0	0	1	0	0
9	9	79	1.5708e+06	83	2957	0	0	91	1936	1	1	7	1541	1	323	8	1	0	0	0	1
9	9	80	1.5853e+06	35	2851	1	3	114	1936	NaN	0	7	1705	0	235	10	0	0	0	1	0
9	9	81	1.6074e+06	4	2904	1	3	24	2648	1	1	7	864	1	204	2	0	0	1	0	1
9	9	82	1.6218e+06	12	2900	1	2	102	2648	NaN	0	7	1584	0	112	9	0	0	0	1	0
9	9	83	1.6421e+06	114	2670	0	0	37	6839	1	0	2	711	0	354	4	0	1	0	0	1
9	9	84	1.6565e+06	67	2701	0	0	1	6839	NaN	1	3	1789	0	307	1	0	1	0	0	0
9	9	85	1.672e+06	36	2997	1	3	118	6839	NaN	1	6	2487	0	236	10	0	0	1	0	0
9	9	86	1.6896e+06	95	2988	0	0	63	4023	1	1	2	557	1	335	6	0	1	0	0	1
9	9	87	1.7031e+06	64	2708	0	0	74	4023	NaN	0	1	818	0	304	7	0	1	0	0	0
9	9	88	1.7163e+06	26	2523	1	2	94	4023	NaN	0	7	701	0	126	8	0	0	1	0	0
9	9	89	1.7299e+06	113	2846	0	0	39	4023	NaN	1	1	776	0	353	4	0	1	0	0	0
9	9	90	1.7434e+06	81	2730	0	0	57	4023	NaN	1	7	741	0	321	5	1	0	0	0	0
9	9	91	1.7576e+06	68	2905	0	0	61	4023	NaN	0	3	1347	0	308	6	0	1	0	0	0
9	9	92	1.7749e+06	42	2903	1	1	76	4023	NaN	0	4	4345	0	42	7	0	0	0	1	0
9	9	93	1.7934e+06	48	2909	1	2	46	3528	0	0	7	2040	1	148	4	0	0	1	0	1
9	9	94	1.8159e+06	39	2849	1	2	11	6008	1	1	6	3649	1	139	1	0	0	1	0	1
9	9	95	1.8296e+06	116	2558	0	0	67	6008	NaN	0	7	1168	0	356	6	1	0	0	0	0
9	9	96	1.8484e+06	22	2676	1	2	107	4192	0	0	7	1960	1	122	9	0	0	1	0	1
9	9	97	1.8687e+06	74	2847	0	0	73	4448	0	0	4	2976	1	314	7	0	1	0	0	1
9	9	98	1.8822e+06	75	2814	0	0	20	4448	NaN	1	7	784	0	315	2	1	0	0	0	0
9	9	99	1.9035e+06	19	2586	1	2	70	7224	1	1	7	1482	1	119	6	0	0	1	0	1
9	9	100	1.9191e+06	109	2640	0	0	97	7224	NaN	1	4	2957	0	349	9	0	1	0	0	0
9	9	101	1.9427e+06	96	2739	0	0	93	7224	NaN	0	7	1644	0	336	8	1	0	0	0	0
9	9	102	1.9599e+06	17	2781	1	3	77	3272	0	0	2	1211	1	217	7	0	0	0	1	1
9	9	103	1.9793e+06	34	2620	1	2	16	4080	0	0	7	2696	1	134	2	0	0	0	1	1
9	9	104	1.9982e+06	27	2719	1	2	4	4656	1	1	7	1484	1	127	1	0	0	0	1	1
9	9	105	2.0201e+06	71	2804	0	0	85	6968	0	1	4	2167	0	311	8	0	1	0	0	1
9	9	106	2.0337e+06	59	2578	1	1	82	6968	NaN	1	4	972	0	59	7	0	0	1	0	0
9	9	107	2.0497e+06	62	2717	0	0	33	6968	NaN	0	5	3304	0	302	3	1	0	0	0	0
9	9	108	2.0642e+06	111	2743	0	0	3	6968	NaN	1	4	1736	0	351	1	0	1	0	0	0
9	9	109	2.078e+06	93	2719	0	0	13	6968	NaN	1	1	1087	0	333	2	0	1	0	0	0
9	9	110	2.0947e+06	6	2845	1	3	71	6968	NaN	1	7	3890	0	206	6	0	0	1	0	0
9	9	111	2.1133e+06	55	2858	1	3	48	3352	0	0	7	2445	1	255	4	0	0	1	0	1
9	9	112	2.1275e+06	31	2908	1	3	36	3352	NaN	0	5	1297	0	231	3	0	0	1	0	0
9	9	113	2.1427e+06	115	2857	0	0	86	3352	NaN	1	4	2276	0	355	8	0	1	0	0	0
9	9	114	2.1571e+06	38	2721	1	3	5	3352	NaN	1	7	1764	0	238	1	0	0	0	1	0
9	9	115	2.171e+06	28	2760	1	1	52	3352	NaN	0	7	1105	0	28	5	0	0	0	1	0
9	9	116	2.1891e+06	10	2651	1	2	30	3352	NaN	0	5	5498	0	110	3	0	0	0	1	0
9	9	117	2.2035e+06	103	2742	0	0	69	3352	NaN	1	7	1594	0	343	6	1	0	0	0	0
9	9	118	2.2171e+06	54	2969	1	3	23	3352	NaN	1	7	692	0	254	2	0	0	1	0	0
9	9	119	2.2306e+06	43	2889	1	2	119	3352	NaN	1	7	596	0	143	10	0	0	1	0	0
9	9	120	2.2488e+06	7	2877	1	3	41	3144	0	0	7	2171	1	207	4	0	0	0	1	1
10	10	1	1.6953e+06	91	2729	0	0	104	3727	NaN	1	7	1529	0	331	9	1	0	0	0	0
10	10	2	1.7135e+06	39	2624	1	1	112	4288	1	1	7	1306	1	39	10	0	0	0	1	1
10	10	3	1.7343e+06	8	2949	1	2	16	6224	0	0	6	1611	1	108	2	0	0	0	1	1
10	10	4	1.7483e+06	92	2592	0	0	61	6224	NaN	0	7	1378	0	332	6	0	1	0	0	0
10	10	5	1.7635e+06	40	2751	1	1	77	6224	NaN	0	6	2412	0	40	7	0	0	0	1	0
10	10	6	1.7832e+06	71	2652	0	0	109	5656	1	1	7	1354	1	311	10	0	1	0	0	1
10	10	7	1.802e+06	5	2833	1	1	4	4480	1	1	7	1415	1	5	1	0	0	0	1	1
10	10	8	1.8161e+06	85	2640	0	0	99	4480	NaN	1	6	1490	0	325	9	0	1	0	0	0
10	10	9	1.8355e+06	14	2873	1	1	66	4328	0	0	7	2163	1	14	6	0	0	0	1	1
10	10	10	1.8524e+06	10	2600	1	2	76	2240	1	0	6	2062	0	110	7	0	0	0	1	1
10	10	11	1.8668e+06	65	2509	0	0	3	2240	NaN	1	6	1798	0	305	1	0	1	0	0	0
10	10	12	1.8813e+06	64	2635	0	0	14	2240	NaN	0	6	1828	0	304	2	0	1	0	0	0
10	10	13	1.9e+06	29	2500	1	1	48	4600	1	1	7	1549	1	29	4	0	0	1	0	1
10	10	14	1.9166e+06	98	2569	0	0	79	2224	0	0	7	1809	1	338	7	1	0	0	0	1
10	10	15	1.9309e+06	59	2532	1	3	53	2224	NaN	0	6	1721	0	259	5	0	0	0	1	0
10	10	16	1.9449e+06	7	2570	1	3	18	2224	NaN	0	7	1485	0	207	2	0	0	0	1	0
10	10	17	1.9592e+06	9	2578	1	2	70	2224	NaN	1	6	1642	0	109	6	0	0	1	0	0
10	10	18	1.9735e+06	66	2868	0	0	74	2224	NaN	0	6	1468	0	306	7	0	1	0	0	0
10	10	19	1.9909e+06	116	2934	0	0	50	3144	0	0	7	1212	1	356	5	0	1	0	0	1
10	10	20	2.0047e+06	67	2501	0	0	39	3144	NaN	1	5	1273	0	307	4	0	1	0	0	0
10	10	21	2.0251e+06	38	2585	1	2	36	3144	NaN	0	6	1315	0	138	3	0	0	1	0	0
10	10	22	2.0393e+06	73	2983	0	0	98	3144	NaN	1	5	1287	0	313	9	0	1	0	0	0
10	10	23	2.0563e+06	26	2729	1	1	12	2800	0	0	6	1416	1	26	1	0	0	1	0	1
10	10	24	2.0706e+06	106	2975	0	0	21	2800	NaN	0	7	1327	0	346	2	1	0	0	0	0
10	10	25	2.0878e+06	82	2756	0	0	93	2992	1	0	6	1380	0	322	8	1	0	0	0	1
10	10	26	2.1023e+06	117	2734	0	0	27	2992	NaN	1	7	1751	0	357	3	0	1	0	0	0
10	10	27	2.1172e+06	53	2971	1	2	54	2992	NaN	1	7	1906	0	153	5	0	0	0	1	0
10	10	28	2.1321e+06	108	2997	0	0	20	2992	NaN	0	7	1926	0	348	2	1	0	0	0	0
10	10	29	2.1481e+06	74	2598	0	0	43	2024	0	0	7	1344	1	314	4	1	0	0	0	1
10	10	30	2.1655e+06	115	2754	0	0	92	3056	1	1	6	1579	1	355	8	1	0	0	0	1
10	10	31	2.1797e+06	46	2690	1	1	5	3056	NaN	0	6	1486	0	46	1	0	0	0	1	0
10	10	32	2.1938e+06	114	2809	0	0	57	3056	NaN	0	7	1313	0	354	5	1	0	0	0	0
10	10	33	2.2078e+06	104	2823	0	0	115	3056	NaN	0	7	1140	0	344	10	1	0	0	0	0
10	10	34	2.2217e+06	37	2574	1	1	102	3056	NaN	1	6	1295	0	37	9	0	0	0	1	0
10	10	35	2.2385e+06	34	2733	1	1	24	2743	0	0	6	1246	1	34	2	0	0	1	0	1
10	10	36	2.2523e+06	51	2526	1	1	96	2743	NaN	1	6	1337	0	51	8	0	0	1	0	0
10	10	37	2.2693e+06	110	2994	0	0	117	2744	0	0	7	1252	1	350	10	1	0	0	0	1
10	10	38	2.2835e+06	112	2833	0	0	51	2744	NaN	0	6	1321	0	352	5	0	1	0	0	0
10	10	39	2.2974e+06	111	2842	0	0	33	2744	NaN	1	7	1002	0	351	3	1	0	0	0	0
10	10	40	2.3112e+06	58	2988	1	1	22	2744	NaN	0	7	786	0	58	2	0	0	1	0	0
10	10	41	2.3333e+06	16	2949	1	1	10	3224	1	0	6	914	0	16	1	0	0	1	0	1
10	10	42	2.3502e+06	24	2961	1	3	118	2928	1	1	7	1015	1	224	10	0	0	1	0	1
10	10	43	2.3641e+06	87	2746	0	0	32	2928	NaN	1	7	1060	0	327	3	1	0	0	0	0
10	10	44	2.3814e+06	56	2722	1	1	78	3400	0	0	6	1195	1	56	7	0	0	0	1	1
10	10	45	2.3953e+06	99	2805	0	0	8	3400	NaN	1	7	1066	0	339	1	1	0	0	0	0
10	10	46	2.4093e+06	42	2737	1	2	120	3400	NaN	0	7	1194	0	142	10	0	0	1	0	0
10	10	47	2.4256e+06	22	2881	1	2	100	2512	0	0	6	933	1	122	9	0	0	0	1	1
10	10	48	2.4393e+06	25	2612	1	2	64	2512	NaN	1	6	1011	0	125	6	0	0	0	1	0
10	10	49	2.4556e+06	77	2578	0	0	75	2456	1	1	6	1251	1	317	7	0	1	0	0	1
10	10	50	2.4696e+06	100	2747	0	0	85	2456	NaN	0	7	1272	0	340	8	0	1	0	0	0
10	10	51	2.4843e+06	2	2968	1	3	11	2456	NaN	1	6	1630	0	202	1	0	0	1	0	0
10	10	52	2.5015e+06	33	2633	1	3	113	3599	0	0	7	922	1	233	10	0	0	0	1	1
10	10	53	2.5179e+06	70	2911	0	0	62	1888	0	0	6	1640	1	310	6	0	1	0	0	1
10	10	54	2.5319e+06	27	2649	1	3	41	1888	NaN	0	6	1265	0	227	4	0	0	0	1	0
10	10	55	2.5457e+06	47	2713	1	1	17	1888	NaN	1	7	1121	0	47	2	0	0	0	1	0
10	10	56	2.5598e+06	36	2938	1	1	58	1888	NaN	0	6	1126	0	36	5	0	0	1	0	0
10	10	57	2.5739e+06	119	2650	0	0	63	1888	NaN	1	7	1382	0	359	6	0	1	0	0	0
10	10	58	2.5873e+06	69	2616	0	0	1	1888	NaN	1	6	774	0	309	1	0	1	0	0	0
10	10	59	2.6037e+06	20	2961	1	3	40	2144	1	1	7	1263	1	220	4	0	0	0	1	1
10	10	60	2.622e+06	57	2990	1	3	107	3792	0	0	6	1470	1	257	9	0	0	1	0	1
10	10	61	2.6406e+06	44	2558	1	3	82	3792	NaN	1	7	1152	0	244	7	0	0	1	0	0
10	10	62	2.6542e+06	80	2755	0	0	7	3792	NaN	0	6	787	0	320	1	1	0	0	0	0
10	10	63	2.6686e+06	54	2929	1	2	47	3792	NaN	0	6	1495	0	154	4	0	0	1	0	0
10	10	64	2.6819e+06	11	2513	1	3	72	3792	NaN	0	7	773	0	211	6	0	0	1	0	0
10	10	65	2.6957e+06	48	2530	1	3	114	3792	NaN	1	6	1209	0	248	10	0	0	0	1	0
10	10	66	2.7116e+06	113	2775	0	0	80	1848	1	1	6	1209	1	353	7	1	0	0	0	1
10	10	67	2.7277e+06	6	2698	1	3	90	2136	1	1	6	1339	1	206	8	0	0	0	1	1
10	10	68	2.7414e+06	45	2717	1	3	30	2136	NaN	0	7	931	0	245	3	0	0	0	1	0
10	10	69	2.7553e+06	86	2672	0	0	45	2136	NaN	0	7	1147	0	326	4	1	0	0	0	0
10	10	70	2.7716e+06	109	2692	0	0	81	2240	1	1	6	1425	1	349	7	1	0	0	0	1
10	10	71	2.7858e+06	95	2807	0	0	68	2240	NaN	1	7	1301	0	335	6	1	0	0	0	0
10	10	72	2.7994e+06	52	2501	1	2	52	2240	NaN	0	6	1077	0	152	5	0	0	0	1	0
10	10	73	2.8137e+06	68	2699	0	0	31	2240	NaN	0	5	1604	0	308	3	1	0	0	0	0
10	10	74	2.8278e+06	75	2632	0	0	38	2240	NaN	1	5	1402	0	315	4	0	1	0	0	0
10	10	75	2.844e+06	101	2958	0	0	97	1928	1	1	7	1371	1	341	9	0	1	0	0	1
10	10	76	2.8584e+06	43	2917	1	1	65	1928	NaN	1	7	1353	0	43	6	0	0	0	1	0
10	10	77	2.8724e+06	12	2697	1	1	119	1928	NaN	0	7	1359	0	12	10	0	0	1	0	0
10	10	78	2.8864e+06	35	2728	1	2	28	1928	NaN	1	6	1172	0	135	3	0	0	0	1	0
10	10	79	2.902e+06	120	2808	0	0	9	1687	0	0	7	1092	1	360	1	1	0	0	0	1
10	10	80	2.9162e+06	60	2764	1	2	94	1687	NaN	0	7	1493	0	160	8	0	0	1	0	0
10	10	81	2.9351e+06	76	2908	0	0	69	1687	NaN	0	6	1492	0	316	6	1	0	0	0	0
10	10	82	2.9497e+06	79	2880	0	0	56	1687	NaN	1	7	1700	0	319	5	1	0	0	0	0
10	10	83	2.9639e+06	118	2844	0	0	110	1687	NaN	0	6	1366	0	358	10	0	1	0	0	0
10	10	84	2.9781e+06	4	2831	1	2	88	1687	NaN	0	6	1310	0	104	8	0	0	0	1	0
10	10	85	2.9918e+06	18	2655	1	3	35	1687	NaN	1	7	998	0	218	3	0	0	1	0	0
10	10	86	3.0086e+06	15	2951	1	2	6	3088	1	1	7	720	1	115	1	0	0	0	1	1
10	10	87	3.0229e+06	88	2908	0	0	15	3088	NaN	0	6	1379	0	328	2	0	1	0	0	0
10	10	88	3.0374e+06	97	2501	0	0	105	3088	NaN	1	7	1990	0	337	9	1	0	0	0	0
10	10	89	3.0523e+06	23	2975	1	3	42	3088	NaN	0	6	1952	0	223	4	0	0	0	1	0
10	10	90	3.0693e+06	31	2500	1	1	89	2936	1	1	6	1533	1	31	8	0	0	0	1	1
10	10	91	3.0852e+06	1	2981	1	2	23	1736	1	1	6	1163	1	101	2	0	0	1	0	1
10	10	92	3.1007e+06	63	2564	0	0	103	1992	1	1	6	936	1	303	9	1	0	0	0	1
10	10	93	3.1149e+06	50	2604	1	2	84	1992	NaN	0	5	1531	0	150	7	0	0	1	0	0
10	10	94	3.1309e+06	78	2754	0	0	91	2424	1	0	7	766	0	318	8	1	0	0	0	1
10	10	95	3.1463e+06	103	2547	0	0	111	1920	1	1	6	945	1	343	10	0	1	0	0	1
10	10	96	3.1599e+06	93	2771	0	0	49	1920	NaN	1	5	783	0	333	5	0	1	0	0	0
10	10	97	3.1735e+06	17	2540	1	3	108	1920	NaN	0	6	1017	0	217	9	0	0	1	0	0
10	10	98	3.1872e+06	102	2527	0	0	86	1920	NaN	0	5	1172	0	342	8	0	1	0	0	0
10	10	99	3.2009e+06	62	2583	0	0	2	1920	NaN	0	6	1101	0	302	1	0	1	0	0	0
10	10	100	3.2146e+06	105	2617	0	0	26	1920	NaN	1	5	1103	0	345	3	0	1	0	0	0
10	10	101	3.2335e+06	32	2808	1	3	106	1920	NaN	1	6	827	0	232	9	0	0	1	0	0
10	10	102	3.247e+06	89	2970	0	0	67	1920	NaN	1	7	539	0	329	6	1	0	0	0	0
10	10	103	3.2605e+06	90	2916	0	0	116	1920	NaN	0	7	567	0	330	10	1	0	0	0	0
10	10	104	3.2745e+06	19	2760	1	2	29	1920	NaN	1	6	1162	0	119	3	0	0	0	1	0
10	10	105	3.2904e+06	83	2630	0	0	37	2648	0	1	5	562	0	323	4	0	1	0	0	1
10	10	106	3.304e+06	72	2909	0	0	87	2648	NaN	0	6	740	0	312	8	0	1	0	0	0
10	10	107	3.3194e+06	21	2550	1	2	83	2072	1	1	6	688	1	121	7	0	0	1	0	1
10	10	108	3.3329e+06	96	2931	0	0	55	2072	NaN	0	7	564	0	336	5	1	0	0	0	0
10	10	109	3.3464e+06	61	2667	0	0	44	2072	NaN	1	7	785	0	301	4	1	0	0	0	0
10	10	110	3.3599e+06	107	2686	0	0	25	2072	NaN	1	5	766	0	347	3	0	1	0	0	0
10	10	111	3.3747e+06	49	2674	1	3	95	1648	0	0	6	549	1	249	8	0	0	1	0	1
10	10	112	3.3882e+06	30	2983	1	3	71	1648	NaN	1	7	428	0	230	6	0	0	1	0	0
10	10	113	3.4015e+06	28	2693	1	3	101	1648	NaN	1	6	616	0	228	9	0	0	0	1	0
10	10	114	3.4153e+06	81	2797	0	0	73	1648	NaN	1	6	959	0	321	7	0	1	0	0	0
10	10	115	3.431e+06	94	2645	0	0	19	1807	0	0	6	1198	1	334	2	1	0	0	0	1
10	10	116	3.4445e+06	13	2946	1	1	59	1807	NaN	1	6	600	0	13	5	0	0	1	0	0
10	10	117	3.4581e+06	55	2989	1	2	34	1807	NaN	1	6	600	0	155	3	0	0	1	0	0
10	10	118	3.4714e+06	3	2608	1	2	46	1807	NaN	1	6	639	0	103	4	0	0	1	0	0
10	10	119	3.4846e+06	84	2509	0	0	13	1807	NaN	0	5	648	0	324	2	0	1	0	0	0
10	10	120	3.5017e+06	41	2719	1	1	60	3624	1	1	6	729	1	41	5	0	0	1	0	1
11	11	1	1.9239e+05	91	2899	0	0	104	2520	NaN	1	5	2561	0	331	9	1	0	0	0	0
11	11	2	2.1226e+05	39	2756	1	2	112	4144	1	1	4	2965	1	139	10	0	0	0	1	1
11	11	3	2.3173e+05	8	2996	1	3	16	3120	1	1	4	3361	1	208	2	0	0	0	1	1
11	11	4	2.4656e+05	92	2570	0	0	61	3120	NaN	0	3	2264	0	332	6	0	1	0	0	0
11	11	5	2.6365e+05	40	2829	1	2	77	3120	NaN	0	5	4276	0	140	7	0	0	0	1	0
11	11	6	2.8396e+05	71	2634	0	0	109	5792	1	1	3	1881	1	311	10	0	1	0	0	1
11	11	7	3.0195e+05	5	2930	1	2	4	3256	1	1	3	1802	1	105	1	0	0	0	1	1
11	11	8	3.1564e+05	85	2540	0	0	99	3256	NaN	1	2	1120	0	325	9	0	1	0	0	0
11	11	9	3.3356e+05	14	2569	1	2	66	2792	0	0	3	2524	1	114	6	0	0	0	1	1
11	11	10	3.5311e+05	10	2569	1	3	76	4943	1	1	4	2042	1	210	7	0	0	0	1	1
11	11	11	3.68e+05	65	2802	0	0	3	4943	NaN	1	3	2066	0	305	1	0	1	0	0	0
11	11	12	3.8348e+05	64	2532	0	0	14	4943	NaN	0	3	2946	0	304	2	0	1	0	0	0
11	11	13	4.0147e+05	29	2773	1	2	48	3152	1	1	5	2020	1	129	4	0	0	1	0	1
11	11	14	4.1834e+05	98	2925	0	0	79	2560	0	0	3	1393	1	338	7	1	0	0	0	1
11	11	15	4.3474e+05	59	2975	1	1	53	2560	NaN	1	6	3437	0	59	5	0	0	0	1	0
11	11	16	4.497e+05	7	2748	1	1	18	2560	NaN	1	4	2189	0	7	2	0	0	0	1	0
11	11	17	4.6398e+05	9	2845	1	3	70	2560	NaN	0	3	1445	0	209	6	0	0	1	0	0
11	11	18	4.7894e+05	66	2838	0	0	74	2560	NaN	0	3	2122	0	306	7	0	1	0	0	0
11	11	19	4.9662e+05	116	2566	0	0	50	2352	0	0	2	2775	1	356	5	0	1	0	0	1
11	11	20	5.1351e+05	67	2644	0	0	39	2352	NaN	1	3	4216	0	307	4	0	1	0	0	0
11	11	21	5.2999e+05	38	2847	1	3	36	2352	NaN	1	2	1479	0	238	3	0	0	1	0	0
11	11	22	5.4396e+05	73	2613	0	0	98	2352	NaN	1	3	1365	0	313	9	0	1	0	0	0
11	11	23	5.6312e+05	26	2926	1	2	12	3520	0	0	6	2689	1	126	1	0	0	1	0	1
11	11	24	5.8173e+05	106	2687	0	0	21	3520	NaN	0	4	5891	0	346	2	1	0	0	0	0
11	11	25	5.9965e+05	82	2666	0	0	93	2824	0	0	5	2380	1	322	8	1	0	0	0	1
11	11	26	6.1499e+05	117	2921	0	0	27	2824	NaN	1	2	2399	0	357	3	0	1	0	0	0
11	11	27	6.2883e+05	53	2501	1	3	54	2824	NaN	0	3	1305	0	253	5	0	0	0	1	0
11	11	28	6.4272e+05	108	2864	0	0	20	2824	NaN	0	6	1053	0	348	2	1	0	0	0	0
11	11	29	6.5873e+05	74	2882	0	0	43	2008	0	0	6	1120	1	314	4	1	0	0	0	1
11	11	30	6.7604e+05	115	2958	0	0	92	2376	1	1	5	1981	1	355	8	1	0	0	0	1
11	11	31	6.8989e+05	46	2606	1	2	5	2376	NaN	0	5	1239	0	146	1	0	0	0	1	0
11	11	32	7.0449e+05	114	2847	0	0	57	2376	NaN	0	4	1740	0	354	5	1	0	0	0	0
11	11	33	7.1974e+05	104	2827	0	0	115	2376	NaN	0	6	2437	0	344	10	1	0	0	0	0
11	11	34	7.3513e+05	37	2974	1	2	102	2376	NaN	1	4	2397	0	137	9	0	0	0	1	0
11	11	35	7.5197e+05	34	2814	1	2	24	2695	0	0	5	1309	1	134	2	0	0	1	0	1
11	11	36	7.6735e+05	51	2979	1	2	96	2695	NaN	1	5	2380	0	151	8	0	0	1	0	0
11	11	37	7.8403e+05	110	2774	0	0	117	2744	0	0	6	1134	1	350	10	1	0	0	0	1
11	11	38	7.9842e+05	112	2791	0	0	51	2744	NaN	0	1	1578	0	352	5	0	1	0	0	0
11	11	39	8.1437e+05	111	2744	0	0	33	2744	NaN	1	5	3173	0	351	3	1	0	0	0	0
11	11	40	8.3025e+05	58	2734	1	2	22	2744	NaN	0	5	3137	0	158	2	0	0	1	0	0
11	11	41	8.5053e+05	16	2984	1	2	10	3976	0	0	3	1058	1	116	1	0	0	1	0	1
11	11	42	8.6692e+05	24	2719	1	1	118	2224	0	0	5	1452	1	24	10	0	0	1	0	1
11	11	43	8.8251e+05	87	2858	0	0	32	2224	NaN	1	5	2735	0	327	3	1	0	0	0	0
11	11	44	8.9939e+05	56	2613	1	2	78	2360	0	0	4	1889	1	156	7	0	0	0	1	1
11	11	45	9.139e+05	99	2670	0	0	8	2360	NaN	1	6	1837	0	339	1	1	0	0	0	0
11	11	46	9.2809e+05	42	2862	1	3	120	2360	NaN	1	6	1313	0	242	10	0	0	1	0	0
11	11	47	9.4437e+05	22	2823	1	3	100	2512	1	1	5	948	1	222	9	0	0	0	1	1
11	11	48	9.587e+05	25	2926	1	3	64	2512	NaN	0	4	1414	0	225	6	0	0	0	1	0
11	11	49	9.7687e+05	77	2830	0	0	75	4408	1	1	2	907	1	317	7	0	1	0	0	1
11	11	50	9.9e+05	100	2558	0	0	85	4408	NaN	0	2	577	0	340	8	0	1	0	0	0
11	11	51	1.0043e+06	2	2616	1	1	11	4408	NaN	0	3	1658	0	2	1	0	0	1	0	0
11	11	52	1.028e+06	33	2689	1	1	113	8920	0	1	5	2116	0	33	10	0	0	0	1	1
11	11	53	1.0447e+06	70	2769	0	0	62	2192	0	0	4	1757	1	310	6	0	1	0	0	1
11	11	54	1.0587e+06	27	2539	1	1	41	2192	NaN	1	4	1481	0	27	4	0	0	0	1	0
11	11	55	1.0732e+06	47	2793	1	2	17	2192	NaN	1	5	1680	0	147	2	0	0	0	1	0
11	11	56	1.0897e+06	36	2997	1	2	58	2192	NaN	0	5	3486	0	136	5	0	0	1	0	0
11	11	57	1.1042e+06	119	2836	0	0	63	2192	NaN	1	3	1697	0	359	6	0	1	0	0	0
11	11	58	1.1183e+06	69	2766	0	0	1	2192	NaN	1	4	1270	0	309	1	0	1	0	0	0
11	11	59	1.1362e+06	20	2683	1	1	40	2592	0	0	5	2632	1	20	4	0	0	0	1	1
11	11	60	1.1532e+06	57	2719	1	1	107	2216	1	1	5	2114	1	57	9	0	0	1	0	1
11	11	61	1.1772e+06	44	2847	1	1	82	2216	NaN	0	3	840	0	44	7	0	0	1	0	0
11	11	62	1.1908e+06	80	2514	0	0	7	2216	NaN	0	5	1035	0	320	1	1	0	0	0	0
11	11	63	1.2056e+06	54	2829	1	3	47	2216	NaN	1	6	2048	0	254	4	0	0	1	0	0
11	11	64	1.2198e+06	11	2603	1	1	72	2216	NaN	1	4	1486	0	11	6	0	0	1	0	0
11	11	65	1.2339e+06	48	2940	1	1	114	2216	NaN	0	3	1221	0	48	10	0	0	0	1	0
11	11	66	1.249e+06	113	2819	0	0	80	2072	1	1	2	211	1	353	7	1	0	0	0	1
11	11	67	1.2658e+06	6	2992	1	1	90	2608	0	0	3	1184	1	6	8	0	0	0	1	1
11	11	68	1.2806e+06	45	2666	1	1	30	2608	NaN	1	2	2029	0	45	3	0	0	0	1	0
11	11	69	1.2959e+06	86	2979	0	0	45	2608	NaN	0	4	2267	0	326	4	1	0	0	0	0
11	11	70	1.312e+06	109	2929	0	0	81	1616	1	1	2	1580	1	349	7	1	0	0	0	1
11	11	71	1.3261e+06	95	2894	0	0	68	1616	NaN	1	4	1184	0	335	6	1	0	0	0	0
11	11	72	1.3411e+06	52	2828	1	3	52	1616	NaN	1	5	2217	0	252	5	0	0	0	1	0
11	11	73	1.357e+06	68	2556	0	0	31	1616	NaN	0	5	3371	0	308	3	1	0	0	0	0
11	11	74	1.3738e+06	75	2543	0	0	38	1616	NaN	1	5	4255	0	315	4	0	1	0	0	0
11	11	75	1.3894e+06	101	2546	0	0	97	1848	1	1	2	1176	1	341	9	0	1	0	0	1
11	11	76	1.4046e+06	43	2789	1	2	65	1848	NaN	1	5	2497	0	143	6	0	0	0	1	0
11	11	77	1.4199e+06	12	2797	1	2	119	1848	NaN	0	6	2485	0	112	10	0	0	1	0	0
11	11	78	1.4346e+06	35	2853	1	3	28	1848	NaN	0	5	1809	0	235	3	0	0	0	1	0
11	11	79	1.4507e+06	120	2542	0	0	9	1784	0	0	5	1730	1	360	1	1	0	0	0	1
11	11	80	1.4645e+06	60	2540	1	3	94	1784	NaN	1	6	1296	0	260	8	0	0	1	0	0
11	11	81	1.4843e+06	76	2557	0	0	69	1784	NaN	0	3	3287	0	316	6	1	0	0	0	0
11	11	82	1.4988e+06	79	2659	0	0	56	1784	NaN	1	5	1859	0	319	5	1	0	0	0	0
11	11	83	1.5132e+06	118	2716	0	0	110	1784	NaN	0	6	1683	0	358	10	0	1	0	0	0
11	11	84	1.5282e+06	4	2762	1	3	88	1784	NaN	1	5	2250	0	204	8	0	0	0	1	0
11	11	85	1.5438e+06	18	2599	1	1	35	1784	NaN	0	5	2961	0	18	3	0	0	1	0	0
11	11	86	1.5622e+06	15	2604	1	3	6	4408	0	0	3	1329	1	215	1	0	0	0	1	1
11	11	87	1.5793e+06	88	2791	0	0	15	4408	NaN	0	5	4284	0	328	2	0	1	0	0	0
11	11	88	1.5936e+06	97	2856	0	0	105	4408	NaN	1	5	1493	0	337	9	1	0	0	0	0
11	11	89	1.6094e+06	23	2686	1	1	42	4408	NaN	1	4	3006	0	23	4	0	0	0	1	0
11	11	90	1.6267e+06	31	2504	1	2	89	2577	1	1	3	2265	1	131	8	0	0	0	1	1
11	11	91	1.6438e+06	1	2628	1	3	23	2480	0	0	6	1944	1	201	2	0	0	1	0	1
11	11	92	1.6671e+06	63	2663	0	0	103	2792	1	1	5	7853	1	303	9	1	0	0	0	1
11	11	93	1.6819e+06	50	2785	1	3	84	2792	NaN	1	2	1987	0	250	7	0	0	1	0	0
11	11	94	1.7013e+06	78	2882	0	0	91	4656	0	0	5	1873	1	318	8	1	0	0	0	1
11	11	95	1.717e+06	103	2768	0	0	111	2000	1	1	2	893	1	343	10	0	1	0	0	1
11	11	96	1.7312e+06	93	2717	0	0	49	2000	NaN	1	3	1484	0	333	5	0	1	0	0	0
11	11	97	1.746e+06	17	2620	1	1	108	2000	NaN	1	5	2158	0	17	9	0	0	1	0	0
11	11	98	1.7609e+06	102	2574	0	0	86	2000	NaN	0	4	2299	0	342	8	0	1	0	0	0
11	11	99	1.7754e+06	62	2902	0	0	2	2000	NaN	0	3	1635	0	302	1	0	1	0	0	0
11	11	100	1.7897e+06	105	2856	0	0	26	2000	NaN	1	5	1448	0	345	3	0	1	0	0	0
11	11	101	1.8066e+06	32	2930	1	1	106	2000	NaN	0	3	1462	0	32	9	0	0	1	0	0
11	11	102	1.8212e+06	89	2856	0	0	67	2000	NaN	1	5	1754	0	329	6	1	0	0	0	0
11	11	103	1.8362e+06	90	2512	0	0	116	2000	NaN	0	5	2552	0	330	10	1	0	0	0	0
11	11	104	1.8516e+06	19	2893	1	3	29	2000	NaN	0	5	2520	0	219	3	0	0	0	1	0
11	11	105	1.8669e+06	83	2606	0	0	37	1640	1	1	2	1075	1	323	4	0	1	0	0	1
11	11	106	1.884e+06	72	2517	0	0	87	1640	NaN	0	4	4473	0	312	8	0	1	0	0	0
11	11	107	1.9002e+06	21	2549	1	3	83	1967	0	0	5	1681	1	221	7	0	0	1	0	1
11	11	108	1.9151e+06	96	2937	0	0	55	1967	NaN	0	5	1953	0	336	5	1	0	0	0	0
11	11	109	1.929e+06	61	2650	0	0	44	1967	NaN	1	6	1306	0	301	4	1	0	0	0	0
11	11	110	1.943e+06	107	2657	0	0	25	1967	NaN	1	3	1291	0	347	3	0	1	0	0	0
11	11	111	1.9605e+06	49	2862	1	1	95	2536	1	1	5	2158	1	49	8	0	0	1	0	1
11	11	112	1.9762e+06	30	2767	1	1	71	2536	NaN	0	6	2868	0	30	6	0	0	1	0	0
11	11	113	1.9903e+06	28	2886	1	1	101	2536	NaN	0	5	1310	0	28	9	0	0	0	1	0
11	11	114	2.0045e+06	81	2939	0	0	73	2536	NaN	1	2	1253	0	321	7	0	1	0	0	0
11	11	115	2.0234e+06	94	2897	0	0	19	2160	0	0	3	3824	1	334	2	1	0	0	0	1
11	11	116	2.0373e+06	13	2845	1	2	59	2160	NaN	1	6	1024	0	113	5	0	0	1	0	0
11	11	117	2.0515e+06	55	2564	1	3	34	2160	NaN	0	4	1665	0	255	3	0	0	1	0	0
11	11	118	2.0667e+06	3	2841	1	3	46	2160	NaN	0	5	2382	0	203	4	0	0	1	0	0
11	11	119	2.0802e+06	84	2871	0	0	13	2160	NaN	0	2	644	0	324	2	0	1	0	0	0
11	11	120	2.0982e+06	41	2550	1	2	60	2887	1	1	4	2555	1	141	5	0	0	1	0	1
12	12	1	4.1859e+05	91	2534	0	0	104	2304	NaN	1	6	2652	0	331	9	1	0	0	0	0
12	12	2	4.3587e+05	39	2626	1	3	112	2592	0	0	6	2056	1	239	10	0	0	0	1	1
12	12	3	4.5328e+05	8	2660	1	1	16	2720	0	0	1	2020	1	8	2	0	0	0	1	1
12	12	4	4.6666e+05	92	2708	0	0	61	2720	NaN	0	1	675	0	332	6	0	1	0	0	0
12	12	5	4.7992e+05	40	2623	1	3	77	2720	NaN	1	1	623	0	240	7	0	0	0	1	0
12	12	6	5.0741e+05	71	2658	0	0	109	10012	-1	1	1	2797	0	311	10	0	1	0	0	1
12	12	7	5.2512e+05	5	2537	1	3	4	2280	0	0	5	2871	1	205	1	0	0	0	1	1
12	12	8	5.3871e+05	85	2552	0	0	99	2280	NaN	1	1	1027	0	325	9	0	1	0	0	0
12	12	9	5.5724e+05	14	2591	1	3	66	4112	0	1	4	1767	0	214	6	0	0	0	1	1
12	12	10	5.7734e+05	10	2928	1	1	76	4264	1	0	3	2896	0	10	7	0	0	0	1	1
12	12	11	5.93e+05	65	2983	0	0	3	4264	NaN	1	2	2658	0	305	1	0	1	0	0	0
12	12	12	6.0801e+05	64	2776	0	0	14	4264	NaN	0	2	2217	0	304	2	0	1	0	0	0
12	12	13	6.2518e+05	29	2752	1	3	48	2784	0	0	6	1618	1	229	4	0	0	1	0	1
12	12	14	6.4185e+05	98	2802	0	0	79	3288	0	0	1	570	1	338	7	1	0	0	0	1
12	12	15	6.5647e+05	59	2643	1	2	53	3288	NaN	1	7	1967	0	159	5	0	0	0	1	0
12	12	16	6.707e+05	7	2560	1	2	18	3288	NaN	1	7	1658	0	107	2	0	0	0	1	0
12	12	17	6.8545e+05	9	2600	1	1	70	3288	NaN	1	7	2126	0	9	6	0	0	1	0	0
12	12	18	7.0016e+05	66	2759	0	0	74	3288	NaN	0	1	1939	0	306	7	0	1	0	0	0
12	12	19	7.1558e+05	116	2574	0	0	50	1544	0	0	1	1229	1	356	5	0	1	0	0	1
12	12	20	7.3188e+05	67	2538	0	0	39	1544	NaN	1	4	3761	0	307	4	0	1	0	0	0
12	12	21	7.4942e+05	38	2783	1	1	36	1544	NaN	0	1	806	0	38	3	0	0	1	0	0
12	12	22	7.6388e+05	73	2510	0	0	98	1544	NaN	1	4	1946	0	313	9	0	1	0	0	0
12	12	23	7.8132e+05	26	2737	1	3	12	1968	1	1	5	2719	1	226	1	0	0	1	0	1
12	12	24	7.9558e+05	106	2776	0	0	21	1968	NaN	0	7	1476	0	346	2	1	0	0	0	0
12	12	25	8.1271e+05	82	2805	0	0	93	2208	0	0	5	2104	1	322	8	1	0	0	0	1
12	12	26	8.2785e+05	117	2555	0	0	27	2208	NaN	1	2	2566	0	357	3	0	1	0	0	0
12	12	27	8.431e+05	53	2711	1	1	54	2208	NaN	1	2	2539	0	53	5	0	0	0	1	0
12	12	28	8.5817e+05	108	2954	0	0	20	2208	NaN	0	6	2104	0	348	2	1	0	0	0	0
12	12	29	8.7351e+05	74	2827	0	0	43	1520	0	0	7	996	1	314	4	1	0	0	0	1
12	12	30	8.9178e+05	115	2962	0	0	92	2664	1	1	6	2633	1	355	8	1	0	0	0	1
12	12	31	9.0708e+05	46	2584	1	3	5	2664	NaN	1	5	2702	0	246	1	0	0	0	1	0
12	12	32	9.2223e+05	114	2628	0	0	57	2664	NaN	0	4	2521	0	354	5	1	0	0	0	0
12	12	33	9.3722e+05	104	2957	0	0	115	2664	NaN	0	6	2030	0	344	10	1	0	0	0	0
12	12	34	9.5191e+05	37	2500	1	3	102	2664	NaN	0	4	2169	0	237	9	0	0	0	1	0
12	12	35	9.6756e+05	34	2579	1	3	24	1400	1	1	6	1667	1	234	2	0	0	1	0	1
12	12	36	9.8223e+05	51	2726	1	3	96	1400	NaN	0	6	1940	0	251	8	0	0	1	0	0
12	12	37	9.988e+05	110	2912	0	0	117	2072	0	0	7	1587	1	350	10	1	0	0	0	1
12	12	38	1.012e+06	112	2638	0	0	51	2072	NaN	0	1	527	0	352	5	0	1	0	0	0
12	12	39	1.0266e+06	111	2653	0	0	33	2072	NaN	1	5	1936	0	351	3	1	0	0	0	0
12	12	40	1.0406e+06	58	2501	1	3	22	2072	NaN	1	6	1526	0	258	2	0	0	1	0	0
12	12	41	1.0602e+06	16	2906	1	3	10	2408	1	1	5	1902	1	216	1	0	0	1	0	1
12	12	42	1.079e+06	24	2961	1	2	118	2432	0	0	6	3364	1	124	10	0	0	1	0	1
12	12	43	1.0959e+06	87	2951	0	0	32	2432	NaN	1	6	3918	0	327	3	1	0	0	0	0
12	12	44	1.1119e+06	56	2608	1	3	78	1904	1	1	3	1554	1	256	7	0	0	0	1	1
12	12	45	1.1281e+06	99	2684	0	0	8	1904	NaN	1	4	3412	0	339	1	1	0	0	0	0
12	12	46	1.1434e+06	42	2715	1	1	120	1904	NaN	0	4	2631	0	42	10	0	0	1	0	0
12	12	47	1.16e+06	22	2828	1	1	100	2216	0	0	5	1525	1	22	9	0	0	0	1	1
12	12	48	1.1756e+06	25	2743	1	1	64	2216	NaN	1	6	2833	0	25	6	0	0	0	1	0
12	12	49	1.1941e+06	77	2998	0	0	75	2152	1	1	4	3392	1	317	7	0	1	0	0	1
12	12	50	1.2096e+06	100	2852	0	0	85	2152	NaN	0	5	2609	0	340	8	0	1	0	0	0
12	12	51	1.2248e+06	2	2766	1	2	11	2152	NaN	0	6	2417	0	102	1	0	0	1	0	0
12	12	52	1.2437e+06	33	2622	1	2	113	4152	0	1	6	2040	0	133	10	0	0	0	1	1
12	12	53	1.261e+06	70	2511	0	0	62	1560	0	0	3	3228	1	310	6	0	1	0	0	1
12	12	54	1.2759e+06	27	2737	1	2	41	1560	NaN	1	3	2215	0	127	4	0	0	0	1	0
12	12	55	1.2899e+06	47	2528	1	3	17	1560	NaN	0	6	1458	0	247	2	0	0	0	1	0
12	12	56	1.3044e+06	36	2553	1	3	58	1560	NaN	1	5	1913	0	236	5	0	0	1	0	0
12	12	57	1.3185e+06	119	2584	0	0	63	1560	NaN	1	2	1509	0	359	6	0	1	0	0	0
12	12	58	1.333e+06	69	2630	0	0	1	1560	NaN	1	2	1800	0	309	1	0	1	0	0	0
12	12	59	1.3502e+06	20	2970	1	2	40	1728	0	0	4	2577	1	120	4	0	0	0	1	1
12	12	60	1.3673e+06	57	2964	1	2	107	1680	1	1	5	2415	1	157	9	0	0	1	0	1
12	12	61	1.3858e+06	44	2960	1	2	82	1680	NaN	0	6	2408	0	144	7	0	0	1	0	0
12	12	62	1.3998e+06	80	2933	0	0	7	1680	NaN	0	7	1017	0	320	1	1	0	0	0	0
12	12	63	1.4156e+06	54	2776	1	1	47	1680	NaN	0	5	3042	0	54	4	0	0	1	0	0
12	12	64	1.4305e+06	11	2946	1	2	72	1680	NaN	1	6	1866	0	111	6	0	0	1	0	0
12	12	65	1.4459e+06	48	2525	1	2	114	1680	NaN	0	6	2907	0	148	10	0	0	0	1	0
12	12	66	1.4637e+06	113	2949	0	0	80	3000	0	1	3	1889	0	353	7	1	0	0	0	1
12	12	67	1.4811e+06	6	2551	1	2	90	1968	0	0	7	2784	1	106	8	0	0	0	1	1
12	12	68	1.4959e+06	45	2971	1	2	30	1968	NaN	1	2	1868	0	145	3	0	0	0	1	0
12	12	69	1.5099e+06	86	2773	0	0	45	1968	NaN	0	7	1199	0	326	4	1	0	0	0	0
12	12	70	1.5253e+06	109	2607	0	0	81	1216	1	1	6	1535	1	349	7	1	0	0	0	1
12	12	71	1.541e+06	95	2622	0	0	68	1216	NaN	1	3	3088	0	335	6	1	0	0	0	0
12	12	72	1.556e+06	52	2516	1	1	52	1216	NaN	0	4	2440	0	52	5	0	0	0	1	0
12	12	73	1.5716e+06	68	2553	0	0	31	1216	NaN	0	5	3041	0	308	3	1	0	0	0	0
12	12	74	1.5875e+06	75	2805	0	0	38	1216	NaN	1	5	3103	0	315	4	0	1	0	0	0
12	12	75	1.6038e+06	101	2576	0	0	97	1224	1	1	3	2420	1	341	9	0	1	0	0	1
12	12	76	1.6175e+06	43	2731	1	3	65	1224	NaN	0	6	916	0	243	6	0	0	0	1	0
12	12	77	1.632e+06	12	2754	1	3	119	1224	NaN	1	5	1801	0	212	10	0	0	1	0	0
12	12	78	1.6468e+06	35	2933	1	1	28	1224	NaN	1	3	1859	0	35	3	0	0	0	1	0
12	12	79	1.6631e+06	120	2863	0	0	9	1744	0	0	7	1615	1	360	1	1	0	0	0	1
12	12	80	1.6772e+06	60	2687	1	1	94	1744	NaN	0	6	1397	0	60	8	0	0	1	0	0
12	12	81	1.6962e+06	76	2892	0	0	69	1744	NaN	0	6	3163	0	316	6	1	0	0	0	0
12	12	82	1.7104e+06	79	2841	0	0	56	1744	NaN	1	6	1299	0	319	5	1	0	0	0	0
12	12	83	1.7258e+06	118	2715	0	0	110	1744	NaN	0	3	2675	0	358	10	0	1	0	0	0
12	12	84	1.7405e+06	4	2813	1	1	88	1744	NaN	0	4	1960	0	4	8	0	0	0	1	0
12	12	85	1.756e+06	18	2870	1	2	35	1744	NaN	0	4	2525	0	118	3	0	0	1	0	0
12	12	86	1.7726e+06	15	2530	1	1	6	2216	1	1	4	1851	1	15	1	0	0	0	1	1
12	12	87	1.7886e+06	88	2952	0	0	15	2216	NaN	0	2	3083	0	328	2	0	1	0	0	0
12	12	88	1.8033e+06	97	2857	0	0	105	2216	NaN	1	5	1854	0	337	9	1	0	0	0	0
12	12	89	1.8184e+06	23	2807	1	2	42	2216	NaN	1	4	2260	0	123	4	0	0	0	1	0
12	12	90	1.8361e+06	31	2954	1	3	89	1960	0	0	5	2739	1	231	8	0	0	0	1	1
12	12	91	1.8552e+06	1	2912	1	1	23	1936	1	1	5	4284	1	1	2	0	0	1	0	1
12	12	92	1.8734e+06	63	2774	0	0	103	1943	1	1	5	3452	1	303	9	1	0	0	0	1
12	12	93	1.8887e+06	50	2622	1	1	84	1943	NaN	0	3	2659	0	50	7	0	0	1	0	0
12	12	94	1.9046e+06	78	2501	0	0	91	2344	1	0	7	1053	0	318	8	1	0	0	0	1
12	12	95	1.9201e+06	103	2982	0	0	111	1176	1	1	2	1325	1	343	10	0	1	0	0	1
12	12	96	1.9345e+06	93	2692	0	0	49	1176	NaN	1	2	1646	0	333	5	0	1	0	0	0
12	12	97	1.949e+06	17	2649	1	2	108	1176	NaN	1	3	1842	0	117	9	0	0	1	0	0
12	12	98	1.9633e+06	102	2675	0	0	86	1176	NaN	0	3	1628	0	342	8	0	1	0	0	0
12	12	99	1.978e+06	62	2807	0	0	2	1176	NaN	0	2	1875	0	302	1	0	1	0	0	0
12	12	100	1.9917e+06	105	2832	0	0	26	1176	NaN	1	1	838	0	345	3	0	1	0	0	0
12	12	101	2.0083e+06	32	2515	1	2	106	1176	NaN	0	3	2579	0	132	9	0	0	1	0	0
12	12	102	2.0229e+06	89	2526	0	0	67	1176	NaN	1	6	1999	0	329	6	1	0	0	0	0
12	12	103	2.0379e+06	90	2881	0	0	116	1176	NaN	0	5	2116	0	330	10	1	0	0	0	0
12	12	104	2.0532e+06	19	2799	1	1	29	1176	NaN	1	5	2480	0	19	3	0	0	0	1	0
12	12	105	2.0673e+06	83	2644	0	0	37	952	1	1	1	539	1	323	4	0	1	0	0	1
12	12	106	2.0819e+06	72	2536	0	0	87	952	NaN	0	5	2050	0	312	8	0	1	0	0	0
12	12	107	2.0985e+06	21	2878	1	1	83	1488	1	1	3	2253	1	21	7	0	0	1	0	1
12	12	108	2.1128e+06	96	2689	0	0	55	1488	NaN	0	6	1537	0	336	5	1	0	0	0	0
12	12	109	2.1264e+06	61	2977	0	0	44	1488	NaN	1	7	581	0	301	4	1	0	0	0	0
12	12	110	2.1406e+06	107	2584	0	0	25	1488	NaN	1	3	1550	0	347	3	0	1	0	0	0
12	12	111	2.1566e+06	49	2851	1	2	95	1464	1	1	5	1718	1	149	8	0	0	1	0	1
12	12	112	2.1721e+06	30	2692	1	2	71	1464	NaN	0	5	2819	0	130	6	0	0	1	0	0
12	12	113	2.1862e+06	28	2676	1	2	101	1464	NaN	0	5	1384	0	128	9	0	0	0	1	0
12	12	114	2.2e+06	81	2985	0	0	73	1464	NaN	1	2	794	0	321	7	0	1	0	0	0
12	12	115	2.2166e+06	94	2707	0	0	19	1592	0	0	6	2326	1	334	2	1	0	0	0	1
12	12	116	2.2309e+06	13	2780	1	3	59	1592	NaN	0	6	1498	0	213	5	0	0	1	0	0
12	12	117	2.2447e+06	55	2788	1	1	34	1592	NaN	1	6	958	0	55	3	0	0	1	0	0
12	12	118	2.2601e+06	3	2769	1	1	46	1592	NaN	1	6	2601	0	3	4	0	0	1	0	0
12	12	119	2.2747e+06	84	2984	0	0	13	1592	NaN	0	5	1607	0	324	2	0	1	0	0	0
12	12	120	2.2899e+06	41	2998	1	3	60	1736	0	0	7	397	1	241	5	0	0	1	0	1
13	13	1	2.2203e+05	82	2745	0	0	85	3224	NaN	0	1	1000	0	322	8	0	1	0	0	0
13	13	2	2.3717e+05	19	2689	1	3	108	3224	NaN	0	7	2462	0	219	9	0	0	1	0	0
13	13	3	2.5419e+05	74	2910	0	0	51	3623	1	0	1	488	0	314	5	0	1	0	0	1
13	13	4	2.7272e+05	101	2980	0	0	20	3656	1	1	7	1900	1	341	2	1	0	0	0	1
13	13	5	2.8887e+05	9	2573	1	1	70	3656	NaN	1	6	3576	0	9	6	0	0	1	0	0
13	13	6	3.0389e+05	4	2580	1	2	96	3656	NaN	0	6	2450	0	104	8	0	0	1	0	0
13	13	7	3.1944e+05	2	2766	1	3	76	3656	NaN	1	2	2786	0	202	7	0	0	0	1	0
13	13	8	3.3309e+05	71	2571	0	0	8	3656	NaN	1	1	1085	0	311	1	1	0	0	0	0
13	13	9	3.5041e+05	3	2920	1	1	42	3656	NaN	1	2	4405	0	3	4	0	0	0	1	0
13	13	10	3.6395e+05	44	2773	1	2	95	3656	NaN	0	1	775	0	144	8	0	0	1	0	0
13	13	11	3.776e+05	112	2893	0	0	97	3656	NaN	0	1	765	0	352	9	0	1	0	0	0
13	13	12	3.9325e+05	93	2518	0	0	75	2232	1	1	1	898	1	333	7	0	1	0	0	1
13	13	13	4.0962e+05	6	2592	1	3	52	2232	NaN	1	5	3790	0	206	5	0	0	0	1	0
13	13	14	4.2773e+05	50	2501	1	1	90	3151	0	0	6	2443	1	50	8	0	0	0	1	1
13	13	15	4.4224e+05	72	2707	0	0	115	3151	NaN	0	7	1807	0	312	10	1	0	0	0	0
13	13	16	4.5635e+05	113	2580	0	0	13	3151	NaN	1	1	1536	0	353	2	0	1	0	0	0
13	13	17	4.7311e+05	63	2972	0	0	39	3055	1	1	1	741	1	303	4	0	1	0	0	1
13	13	18	4.8976e+05	46	2988	1	1	6	3055	NaN	0	2	3661	0	46	1	0	0	0	1	0
13	13	19	5.0769e+05	40	2919	1	2	54	3055	NaN	0	6	5014	0	140	5	0	0	0	1	0
13	13	20	5.2161e+05	60	2760	1	2	64	3055	NaN	0	2	1168	0	160	6	0	0	0	1	0
13	13	21	5.4298e+05	83	2733	0	0	15	2120	1	1	1	601	1	323	2	0	1	0	0	1
13	13	22	5.5748e+05	16	2858	1	1	46	2120	NaN	0	7	1651	0	16	4	0	0	1	0	0
13	13	23	5.7097e+05	45	2543	1	3	11	2120	NaN	0	6	956	0	245	1	0	0	1	0	0
13	13	24	5.887e+05	86	2559	0	0	63	4432	0	0	1	743	1	326	6	0	1	0	0	1
13	13	25	6.026e+05	97	2792	0	0	31	4432	NaN	1	6	1106	0	337	3	1	0	0	0	0
13	13	26	6.206e+05	116	2924	0	0	45	2720	0	0	7	2369	1	356	4	1	0	0	0	1
13	13	27	6.3756e+05	23	2973	1	2	83	2928	1	1	2	1080	1	123	7	0	0	1	0	1
13	13	28	6.5285e+05	68	2686	0	0	9	2007	0	0	7	589	1	308	1	1	0	0	0	1
13	13	29	6.795e+05	15	2623	1	3	89	10004	-1	0	6	2004	0	215	8	0	0	0	1	1
13	13	30	6.9372e+05	69	2909	0	0	37	10004	NaN	1	1	1312	0	309	4	0	1	0	0	0
13	13	31	7.0827e+05	115	2959	0	0	57	10004	NaN	1	7	1597	0	355	5	1	0	0	0	0
13	13	32	7.2189e+05	90	2682	0	0	79	10004	NaN	0	1	955	0	330	7	1	0	0	0	0
13	13	33	7.386e+05	57	2600	1	2	119	3055	1	1	7	1062	1	157	10	0	0	1	0	1
13	13	34	7.5266e+05	42	2987	1	2	10	3055	NaN	0	7	1074	0	142	1	0	0	1	0	0
13	13	35	7.7027e+05	107	2609	0	0	25	4448	1	1	1	559	1	347	3	0	1	0	0	1
13	13	36	7.8962e+05	55	2912	1	2	71	5008	1	1	6	1427	1	155	6	0	0	1	0	1
13	13	37	8.0578e+05	20	2612	1	1	48	2736	0	0	7	834	1	20	4	0	0	1	0	1
13	13	38	8.195e+05	52	2667	1	2	53	2736	NaN	0	6	1050	0	152	5	0	0	0	1	0
13	13	39	8.3312e+05	61	2968	0	0	26	2736	NaN	1	1	657	0	301	3	0	1	0	0	0
13	13	40	8.4975e+05	87	2836	0	0	62	3256	1	1	1	534	1	327	6	0	1	0	0	1
13	13	41	8.6726e+05	62	2611	0	0	87	3256	NaN	0	1	728	0	302	8	0	1	0	0	0
13	13	42	8.8097e+05	7	2825	1	3	77	3256	NaN	0	1	890	0	207	7	0	0	0	1	0
13	13	43	9.0241e+05	53	2804	1	2	113	5448	1	1	3	3191	1	153	10	0	0	0	1	1
13	13	44	9.1535e+05	106	2581	0	0	49	5448	NaN	0	1	376	0	346	5	0	1	0	0	0
13	13	45	9.3077e+05	26	2532	1	3	47	5448	NaN	1	6	2883	0	226	4	0	0	1	0	0
13	13	46	9.4516e+05	103	2893	0	0	33	5448	NaN	1	1	1501	0	343	3	1	0	0	0	0
13	13	47	9.5891e+05	47	2566	1	2	65	5448	NaN	1	6	1187	0	147	6	0	0	0	1	0
13	13	48	9.7475e+05	27	2607	1	3	17	2216	0	0	7	1028	1	227	2	0	0	0	1	1
13	13	49	9.8825e+05	66	2872	0	0	43	2216	NaN	0	7	632	0	306	4	1	0	0	0	0
13	13	50	1.0033e+06	17	2909	1	1	28	2216	NaN	1	5	2171	0	17	3	0	0	0	1	0
13	13	51	1.0167e+06	78	2888	0	0	111	2216	NaN	0	1	521	0	318	10	0	1	0	0	0
13	13	52	1.0314e+06	33	2842	1	3	106	2216	NaN	0	7	1828	0	233	9	0	0	1	0	0
13	13	53	1.0447e+06	98	2524	0	0	69	2216	NaN	0	6	783	0	338	6	1	0	0	0	0
13	13	54	1.0595e+06	59	2995	1	1	23	2216	NaN	1	7	1840	0	59	2	0	0	1	0	0
13	13	55	1.073e+06	118	2857	0	0	73	2216	NaN	0	1	661	0	358	7	0	1	0	0	0
13	13	56	1.0905e+06	91	2851	0	0	109	3912	1	1	1	729	1	331	10	0	1	0	0	1
13	13	57	1.1036e+06	76	2523	0	0	3	3912	NaN	0	1	506	0	316	1	0	1	0	0	0
13	13	58	1.1204e+06	41	2769	1	1	72	3184	1	1	7	911	1	41	6	0	0	1	0	1
13	13	59	1.134e+06	56	2953	1	3	100	3184	NaN	1	6	638	0	256	9	0	0	0	1	0
13	13	60	1.1476e+06	85	2969	0	0	14	3184	NaN	1	1	590	0	325	2	0	1	0	0	0
13	13	61	1.1662e+06	100	2907	0	0	32	3184	NaN	0	1	549	0	340	3	1	0	0	0	0
13	13	62	1.1856e+06	18	2672	1	2	114	3881	1	0	2	2852	0	118	10	0	0	0	1	1
13	13	63	1.1991e+06	120	2523	0	0	1	3881	NaN	0	1	995	0	360	1	0	1	0	0	0
13	13	64	1.2163e+06	89	2558	0	0	104	3744	1	1	7	878	1	329	9	1	0	0	0	1
13	13	65	1.2299e+06	65	2900	0	0	92	3744	NaN	1	7	754	0	305	8	1	0	0	0	0
13	13	66	1.2435e+06	29	2710	1	3	34	3744	NaN	0	6	848	0	229	3	0	0	1	0	0
13	13	67	1.2566e+06	110	2642	0	0	117	3744	NaN	0	7	493	0	350	10	1	0	0	0	0
13	13	68	1.27e+06	105	2865	0	0	2	3744	NaN	1	1	512	0	345	1	0	1	0	0	0
13	13	69	1.2837e+06	73	2940	0	0	38	3744	NaN	1	1	806	0	313	4	0	1	0	0	0
13	13	70	1.3003e+06	51	2664	1	2	102	3744	NaN	1	5	3916	0	151	9	0	0	0	1	0
13	13	71	1.3135e+06	96	2803	0	0	27	3744	NaN	0	1	408	0	336	3	0	1	0	0	0
13	13	72	1.3304e+06	31	2943	1	1	112	3352	1	1	7	594	1	31	10	0	0	0	1	1
13	13	73	1.3439e+06	5	2566	1	1	59	3352	NaN	1	6	966	0	5	5	0	0	1	0	0
13	13	74	1.3583e+06	21	2962	1	2	94	3352	NaN	1	7	1466	0	121	8	0	0	1	0	0
13	13	75	1.3717e+06	92	2999	0	0	68	3352	NaN	0	7	423	0	332	6	1	0	0	0	0
13	13	76	1.3862e+06	81	2575	0	0	81	3352	NaN	1	6	1864	0	321	7	1	0	0	0	0
13	13	77	1.409e+06	104	2650	0	0	110	5104	1	0	5	5059	0	344	10	0	1	0	0	1
13	13	78	1.4229e+06	24	2697	1	1	4	5104	NaN	0	6	1186	0	24	1	0	0	0	1	0
13	13	79	1.4367e+06	67	2692	0	0	55	5104	NaN	1	7	1121	0	307	5	1	0	0	0	0
13	13	80	1.4503e+06	95	2875	0	0	99	5104	NaN	1	1	801	0	335	9	0	1	0	0	0
13	13	81	1.4727e+06	108	2903	0	0	91	3424	0	0	6	1956	1	348	8	1	0	0	0	1
13	13	82	1.4887e+06	54	2847	1	2	35	2152	0	0	2	1052	1	154	3	0	0	1	0	1
13	13	83	1.5082e+06	58	2646	1	3	12	5240	1	1	6	1595	1	258	1	0	0	1	0	1
13	13	84	1.5215e+06	109	2518	0	0	80	5240	NaN	1	2	790	0	349	7	1	0	0	0	0
13	13	85	1.5351e+06	35	2724	1	2	120	5240	NaN	1	6	938	0	135	10	0	0	1	0	0
13	13	86	1.5496e+06	14	2864	1	1	58	5240	NaN	0	6	1586	0	14	5	0	0	1	0	0
13	13	87	1.563e+06	38	2851	1	3	101	5240	NaN	1	7	570	0	238	9	0	0	0	1	0
13	13	88	1.5762e+06	77	2879	0	0	67	5240	NaN	1	7	353	0	317	6	1	0	0	0	0
13	13	89	1.5893e+06	8	2582	1	3	16	5240	NaN	1	7	548	0	208	2	0	0	0	1	0
13	13	90	1.6051e+06	39	2705	1	3	60	2488	0	0	7	571	1	239	5	0	0	1	0	1
13	13	91	1.625e+06	80	2847	0	0	105	4351	1	0	6	2744	0	320	9	1	0	0	0	1
13	13	92	1.6381e+06	88	2743	0	0	61	4351	NaN	0	1	383	0	328	6	0	1	0	0	0
13	13	93	1.6553e+06	48	2521	1	3	22	3320	1	1	6	1355	1	248	2	0	0	1	0	1
13	13	94	1.6688e+06	43	2702	1	3	29	3320	NaN	0	1	805	0	243	3	0	0	0	1	0
13	13	95	1.6845e+06	70	2790	0	0	98	2312	0	0	1	581	1	310	9	0	1	0	0	1
13	13	96	1.699e+06	34	2761	1	3	82	2312	NaN	1	6	1772	0	234	7	0	0	1	0	0
13	13	97	1.7133e+06	36	2515	1	1	24	2312	NaN	0	7	1793	0	36	2	0	0	1	0	0
13	13	98	1.7268e+06	75	2769	0	0	44	2312	NaN	1	7	715	0	315	4	1	0	0	0	0
13	13	99	1.7406e+06	49	2992	1	2	66	2312	NaN	1	6	800	0	149	6	0	0	0	1	0
13	13	100	1.7538e+06	64	2835	0	0	116	2312	NaN	0	7	408	0	304	10	1	0	0	0	0
13	13	101	1.7717e+06	30	2548	1	2	88	2312	NaN	0	7	1072	0	130	8	0	0	0	1	0
13	13	102	1.7849e+06	114	2784	0	0	74	2312	NaN	0	1	486	0	354	7	0	1	0	0	0
13	13	103	1.7984e+06	111	2805	0	0	21	2312	NaN	1	7	668	0	351	2	1	0	0	0	0
13	13	104	1.812e+06	25	2977	1	2	118	2312	NaN	1	7	634	0	125	10	0	0	1	0	0
13	13	105	1.8285e+06	119	2736	0	0	93	2953	1	1	7	811	1	359	8	1	0	0	0	1
13	13	106	1.845e+06	84	2650	0	0	56	3176	0	0	6	668	1	324	5	1	0	0	0	1
13	13	107	1.8609e+06	28	2666	1	3	107	2856	1	1	1	416	1	228	9	0	0	1	0	1
13	13	108	1.8807e+06	94	2815	0	0	7	3960	0	0	2	3006	1	334	1	1	0	0	0	1
13	13	109	1.8994e+06	37	2837	1	3	18	2264	0	0	3	3630	1	237	2	0	0	0	1	1
13	13	110	1.9128e+06	32	2716	1	1	78	2264	NaN	0	1	694	0	32	7	0	0	0	1	0
13	13	111	1.9286e+06	11	2652	1	1	41	2264	NaN	1	3	3081	0	11	4	0	0	0	1	0
13	13	112	1.9419e+06	102	2873	0	0	50	2264	NaN	0	1	411	0	342	5	0	1	0	0	0
13	13	113	1.958e+06	22	2688	1	1	5	2608	0	0	7	816	1	22	1	0	0	0	1	1
13	13	114	1.9715e+06	117	2901	0	0	103	2608	NaN	1	6	635	0	357	9	1	0	0	0	0
13	13	115	1.9849e+06	99	2629	0	0	86	2608	NaN	1	1	769	0	339	8	0	1	0	0	0
13	13	116	2.002e+06	1	2709	1	1	36	2688	1	1	5	1703	1	1	3	0	0	1	0	1
13	13	117	2.0154e+06	12	2984	1	1	84	2688	NaN	0	1	465	0	12	7	0	0	1	0	0
13	13	118	2.0287e+06	79	2711	0	0	19	2688	NaN	1	7	514	0	319	2	1	0	0	0	0
13	13	119	2.0454e+06	13	2600	1	1	40	2600	1	1	6	1574	1	13	4	0	0	0	1	1
13	13	120	2.0612e+06	10	2752	1	2	30	2288	0	0	1	745	1	110	3	0	0	0	1	1
14	14	1	2.0189e+06	82	2834	0	0	85	4264	NaN	0	1	4196	0	322	8	0	1	0	0	0
14	14	2	2.0364e+06	19	2892	1	1	108	4264	NaN	1	5	4521	0	19	9	0	0	1	0	0
14	14	3	2.0532e+06	74	2533	0	0	51	3088	0	0	2	1165	1	314	5	0	1	0	0	1
14	14	4	2.0717e+06	101	2839	0	0	20	3624	1	1	7	1969	1	341	2	1	0	0	0	1
14	14	5	2.0872e+06	9	2777	1	2	70	3624	NaN	1	7	2737	0	109	6	0	0	1	0	0
14	14	6	2.1003e+06	4	2668	1	3	96	3624	NaN	1	7	392	0	204	8	0	0	1	0	0
14	14	7	2.119e+06	2	2716	1	1	76	3624	NaN	0	5	5922	0	2	7	0	0	0	1	0
14	14	8	2.134e+06	71	2949	0	0	8	3624	NaN	1	7	1966	0	311	1	1	0	0	0	0
14	14	9	2.149e+06	3	2678	1	2	42	3624	NaN	1	7	2283	0	103	4	0	0	0	1	0
14	14	10	2.1624e+06	44	2770	1	3	95	3624	NaN	1	7	681	0	244	8	0	0	1	0	0
14	14	11	2.1782e+06	112	2520	0	0	97	3624	NaN	0	3	3151	0	352	9	0	1	0	0	0
14	14	12	2.197e+06	93	2693	0	0	75	2584	1	1	1	3508	1	333	7	0	1	0	0	1
14	14	13	2.2113e+06	6	2520	1	1	52	2584	NaN	0	6	1755	0	6	5	0	0	0	1	0
14	14	14	2.2304e+06	50	2585	1	2	90	4688	0	0	7	1772	1	150	8	0	0	0	1	1
14	14	15	2.2448e+06	72	2516	0	0	115	4688	NaN	0	7	1900	0	312	10	1	0	0	0	0
14	14	16	2.2593e+06	113	2579	0	0	13	4688	NaN	1	1	1824	0	353	2	0	1	0	0	0
14	14	17	2.2751e+06	63	2508	0	0	39	2240	1	1	1	1057	1	303	4	0	1	0	0	1
14	14	18	2.2902e+06	46	2626	1	2	6	2240	NaN	0	7	2380	0	146	1	0	0	0	1	0
14	14	19	2.3067e+06	40	2826	1	3	54	2240	NaN	1	6	3657	0	240	5	0	0	0	1	0
14	14	20	2.3226e+06	60	2648	1	3	64	2240	NaN	1	6	3196	0	260	6	0	0	0	1	0
14	14	21	2.3473e+06	83	2717	0	0	15	3791	1	1	1	3041	1	323	2	0	1	0	0	1
14	14	22	2.3616e+06	16	2726	1	2	46	3791	NaN	0	7	1489	0	116	4	0	0	1	0	0
14	14	23	2.3769e+06	45	2745	1	1	11	3791	NaN	1	7	2528	0	45	1	0	0	1	0	0
14	14	24	2.4005e+06	86	2900	0	0	63	8136	1	0	3	2516	0	326	6	0	1	0	0	1
14	14	25	2.4149e+06	97	2995	0	0	31	8136	NaN	1	7	1346	0	337	3	1	0	0	0	0
14	14	26	2.4332e+06	116	2554	0	0	45	3736	0	0	7	1957	1	356	4	1	0	0	0	1
14	14	27	2.451e+06	23	2637	1	3	83	3392	0	0	7	1742	1	223	7	0	0	1	0	1
14	14	28	2.4694e+06	68	2575	0	0	9	3016	0	0	7	2841	1	308	1	1	0	0	0	1
14	14	29	2.4892e+06	15	2863	1	1	89	5616	1	1	7	1211	1	15	8	0	0	0	1	1
14	14	30	2.5034e+06	69	2940	0	0	37	5616	NaN	1	1	1300	0	309	4	0	1	0	0	0
14	14	31	2.5167e+06	115	2589	0	0	57	5616	NaN	1	7	648	0	355	5	1	0	0	0	0
14	14	32	2.5317e+06	90	2533	0	0	79	5616	NaN	0	7	2398	0	330	7	1	0	0	0	0
14	14	33	2.5494e+06	57	2840	1	3	119	2952	0	0	7	1908	1	257	10	0	0	1	0	1
14	14	34	2.5628e+06	42	2728	1	3	10	2952	NaN	1	6	612	0	242	1	0	0	1	0	0
14	14	35	2.5858e+06	107	2882	0	0	25	7896	1	1	2	2142	1	347	3	0	1	0	0	1
14	14	36	2.6047e+06	55	2992	1	3	71	4056	0	0	7	1853	1	255	6	0	0	1	0	1
14	14	37	2.6235e+06	20	2693	1	2	48	3752	0	0	7	2275	1	120	4	0	0	1	0	1
14	14	38	2.6387e+06	52	2907	1	3	53	3752	NaN	1	7	2293	0	252	5	0	0	0	1	0
14	14	39	2.654e+06	61	2561	0	0	26	3752	NaN	1	1	2714	0	301	3	0	1	0	0	0
14	14	40	2.6757e+06	87	2693	0	0	62	3712	1	1	4	5248	1	327	6	0	1	0	0	1
14	14	41	2.7038e+06	62	2752	0	0	87	3712	NaN	0	3	5622	0	302	8	0	1	0	0	0
14	14	42	2.7238e+06	7	2814	1	1	77	3712	NaN	1	3	7108	0	7	7	0	0	0	1	0
14	14	43	2.7416e+06	53	2862	1	3	113	2528	0	0	7	2413	1	253	10	0	0	0	1	1
14	14	44	2.7593e+06	106	2795	0	0	49	2528	NaN	0	3	4821	0	346	5	0	1	0	0	0
14	14	45	2.7733e+06	26	2977	1	1	47	2528	NaN	0	7	949	0	26	4	0	0	1	0	0
14	14	46	2.7875e+06	103	2979	0	0	33	2528	NaN	1	7	1247	0	343	3	1	0	0	0	0
14	14	47	2.8016e+06	47	2944	1	3	65	2528	NaN	0	7	1054	0	247	6	0	0	0	1	0
14	14	48	2.8207e+06	27	2809	1	1	17	4272	1	1	6	2036	1	27	2	0	0	0	1	1
14	14	49	2.8343e+06	66	2549	0	0	43	4272	NaN	0	7	1041	0	306	4	1	0	0	0	0
14	14	50	2.8501e+06	17	2718	1	2	28	4272	NaN	1	6	2984	0	117	3	0	0	0	1	0
14	14	51	2.8641e+06	78	2831	0	0	111	4272	NaN	0	2	1151	0	318	10	0	1	0	0	0
14	14	52	2.8799e+06	33	2621	1	1	106	4272	NaN	1	6	3167	0	33	9	0	0	1	0	0
14	14	53	2.8948e+06	98	2699	0	0	69	4272	NaN	0	7	2147	0	338	6	1	0	0	0	0
14	14	54	2.9094e+06	59	2798	1	2	23	4272	NaN	1	7	1805	0	159	2	0	0	1	0	0
14	14	55	2.9259e+06	118	2977	0	0	73	4272	NaN	0	3	3453	0	358	7	0	1	0	0	0
14	14	56	2.9476e+06	91	2798	0	0	109	4008	1	1	4	4890	1	331	10	0	1	0	0	1
14	14	57	2.9664e+06	76	2831	0	0	3	4008	NaN	0	3	5972	0	316	1	0	1	0	0	0
14	14	58	2.9894e+06	41	2946	1	2	72	3296	1	1	5	6719	1	141	6	0	0	1	0	1
14	14	59	3.0038e+06	56	2805	1	1	100	3296	NaN	0	6	1494	0	56	9	0	0	0	1	0
14	14	60	3.0185e+06	85	2778	0	0	14	3296	NaN	1	1	1929	0	325	2	0	1	0	0	0
14	14	61	3.035e+06	100	2814	0	0	32	3296	NaN	0	7	1409	0	340	3	1	0	0	0	0
14	14	62	3.0574e+06	18	2877	1	3	114	7903	1	1	6	1605	1	218	10	0	0	0	1	1
14	14	63	3.0713e+06	120	2551	0	0	1	7903	NaN	0	1	1265	0	360	1	0	1	0	0	0
14	14	64	3.0886e+06	89	2584	0	0	104	3056	1	1	7	1598	1	329	9	1	0	0	0	1
14	14	65	3.1028e+06	65	2582	0	0	92	3056	NaN	1	7	1635	0	305	8	1	0	0	0	0
14	14	66	3.1173e+06	29	2921	1	1	34	3056	NaN	1	7	1484	0	29	3	0	0	1	0	0
14	14	67	3.1313e+06	110	2772	0	0	117	3056	NaN	0	7	1161	0	350	10	1	0	0	0	0
14	14	68	3.1473e+06	105	2606	0	0	2	3056	NaN	1	1	3360	0	345	1	0	1	0	0	0
14	14	69	3.161e+06	73	2923	0	0	38	3056	NaN	1	1	764	0	313	4	0	1	0	0	0
14	14	70	3.177e+06	51	2933	1	3	102	3056	NaN	0	6	3023	0	251	9	0	0	0	1	0
14	14	71	3.1924e+06	96	2953	0	0	27	3056	NaN	0	2	2430	0	336	3	0	1	0	0	0
14	14	72	3.2145e+06	31	2907	1	2	112	6448	0	1	7	2688	0	131	10	0	0	0	1	1
14	14	73	3.2282e+06	5	2882	1	2	59	6448	NaN	1	7	792	0	105	5	0	0	1	0	0
14	14	74	3.2418e+06	21	2628	1	3	94	6448	NaN	0	7	941	0	221	8	0	0	1	0	0
14	14	75	3.2574e+06	92	2737	0	0	68	6448	NaN	0	7	2785	0	332	6	1	0	0	0	0
14	14	76	3.2712e+06	81	2684	0	0	81	6448	NaN	1	7	1110	0	321	7	1	0	0	0	0
14	14	77	3.2881e+06	104	2812	0	0	110	3368	0	0	1	720	1	344	10	0	1	0	0	1
14	14	78	3.303e+06	24	2524	1	2	4	3368	NaN	0	6	2296	0	124	1	0	0	0	1	0
14	14	79	3.3168e+06	67	2838	0	0	55	3368	NaN	1	7	937	0	307	5	1	0	0	0	0
14	14	80	3.3314e+06	95	2824	0	0	99	3368	NaN	1	1	1809	0	335	9	0	1	0	0	0
14	14	81	3.3542e+06	108	2858	0	0	91	3792	0	0	7	1802	1	348	8	1	0	0	0	1
14	14	82	3.3741e+06	54	2701	1	3	35	4712	1	1	5	2397	1	254	3	0	0	1	0	1
14	14	83	3.3928e+06	58	2505	1	1	12	4624	0	0	7	1539	1	58	1	0	0	1	0	1
14	14	84	3.4064e+06	109	2588	0	0	80	4624	NaN	1	7	972	0	349	7	1	0	0	0	0
14	14	85	3.4217e+06	35	2768	1	3	120	4624	NaN	0	6	2452	0	235	10	0	0	1	0	0
14	14	86	3.4358e+06	14	2536	1	2	58	4624	NaN	0	7	1564	0	114	5	0	0	1	0	0
14	14	87	3.4514e+06	38	2658	1	1	101	4624	NaN	0	6	2914	0	38	9	0	0	0	1	0
14	14	88	3.4656e+06	77	2636	0	0	67	4624	NaN	1	7	1451	0	317	6	1	0	0	0	0
14	14	89	3.4806e+06	8	2528	1	1	16	4624	NaN	0	7	2515	0	8	2	0	0	0	1	0
14	14	90	3.4983e+06	39	2574	1	1	60	3719	1	1	7	1399	1	39	5	0	0	1	0	1
14	14	91	3.5182e+06	80	2982	0	0	105	4088	0	0	7	2778	1	320	9	1	0	0	0	1
14	14	92	3.5352e+06	88	2543	0	0	61	4088	NaN	0	5	4434	0	328	6	0	1	0	0	0
14	14	93	3.5613e+06	48	2985	1	1	22	9616	0	0	7	3424	1	48	2	0	0	1	0	1
14	14	94	3.5778e+06	43	2523	1	1	29	9616	NaN	1	5	3920	0	43	3	0	0	0	1	0
14	14	95	3.5986e+06	70	2975	0	0	98	4824	0	0	2	3044	1	310	9	0	1	0	0	1
14	14	96	3.6123e+06	34	2605	1	1	82	4824	NaN	0	7	1017	0	34	7	0	0	1	0	0
14	14	97	3.6271e+06	36	2731	1	2	24	4824	NaN	0	7	2074	0	136	2	0	0	1	0	0
14	14	98	3.6407e+06	75	2692	0	0	44	4824	NaN	1	7	841	0	315	4	1	0	0	0	0
14	14	99	3.6556e+06	49	2805	1	3	66	4824	NaN	0	5	2015	0	249	6	0	0	0	1	0
14	14	100	3.6704e+06	64	2927	0	0	116	4824	NaN	0	7	1864	0	304	10	1	0	0	0	0
14	14	101	3.6868e+06	30	2833	1	3	88	4824	NaN	1	7	1230	0	230	8	0	0	0	1	0
14	14	102	3.7028e+06	114	2946	0	0	74	4824	NaN	0	1	3038	0	354	7	0	1	0	0	0
14	14	103	3.717e+06	111	2658	0	0	21	4824	NaN	1	7	1458	0	351	2	1	0	0	0	0
14	14	104	3.7309e+06	25	2692	1	3	118	4824	NaN	0	7	1235	0	225	10	0	0	1	0	0
14	14	105	3.7498e+06	119	2801	0	0	93	3232	1	1	7	2849	1	359	8	1	0	0	0	1
14	14	106	3.7745e+06	84	2999	0	0	56	9072	1	0	7	2532	0	324	5	1	0	0	0	1
14	14	107	3.7921e+06	28	2691	1	1	107	3000	0	0	7	1872	1	28	9	0	0	1	0	1
14	14	108	3.8087e+06	94	2655	0	0	7	1936	0	0	7	1938	1	334	1	1	0	0	0	1
14	14	109	3.829e+06	37	2955	1	1	18	6016	0	1	6	1385	0	37	2	0	0	0	1	1
14	14	110	3.8441e+06	32	2744	1	2	78	6016	NaN	0	2	2339	0	132	7	0	0	0	1	0
14	14	111	3.8603e+06	11	2862	1	2	41	6016	NaN	1	3	3282	0	111	4	0	0	0	1	0
14	14	112	3.8732e+06	102	2527	0	0	50	6016	NaN	0	1	337	0	342	5	0	1	0	0	0
14	14	113	3.8915e+06	22	2789	1	2	5	4552	0	0	6	907	1	122	1	0	0	0	1	1
14	14	114	3.9063e+06	117	2573	0	0	103	4552	NaN	1	7	2240	0	357	9	1	0	0	0	0
14	14	115	3.9196e+06	99	2590	0	0	86	4552	NaN	1	1	638	0	339	8	0	1	0	0	0
14	14	116	3.9384e+06	1	2893	1	2	36	4607	1	1	6	1305	1	101	3	0	0	1	0	1
14	14	117	3.9564e+06	12	2694	1	2	84	4607	NaN	0	6	5247	0	112	7	0	0	1	0	0
14	14	118	3.9698e+06	79	2995	0	0	19	4607	NaN	1	7	341	0	319	2	1	0	0	0	0
14	14	119	3.9875e+06	13	2696	1	2	40	3352	1	1	6	1610	1	113	4	0	0	0	1	1
14	14	120	4.0127e+06	10	2852	1	3	30	8456	1	1	4	3856	1	210	3	0	0	0	1	1
15	15	1	2.3994e+05	82	2945	0	0	85	2624	NaN	0	6	4742	0	322	8	0	1	0	0	0
15	15	2	2.5345e+05	19	2845	1	2	108	2624	NaN	1	7	672	0	119	9	0	0	1	0	0
15	15	3	2.7122e+05	74	2903	0	0	51	3232	0	0	1	1641	1	314	5	0	1	0	0	1
15	15	4	2.8742e+05	101	2770	0	0	20	2632	1	1	7	800	1	341	2	1	0	0	0	1
15	15	5	3.0077e+05	9	2743	1	3	70	2632	NaN	0	7	610	0	209	6	0	0	1	0	0
15	15	6	3.1464e+05	4	2990	1	1	96	2632	NaN	0	7	882	0	4	8	0	0	1	0	0
15	15	7	3.3172e+05	2	2501	1	2	76	2632	NaN	0	4	4579	0	102	7	0	0	0	1	0
15	15	8	3.453e+05	71	2579	0	0	8	2632	NaN	1	7	1013	0	311	1	1	0	0	0	0
15	15	9	3.6056e+05	3	2848	1	3	42	2632	NaN	0	6	2420	0	203	4	0	0	0	1	0
15	15	10	3.7509e+05	44	2737	1	1	95	2632	NaN	0	7	1807	0	44	8	0	0	1	0	0
15	15	11	3.8861e+05	112	2796	0	0	97	2632	NaN	0	2	727	0	352	9	0	1	0	0	0
15	15	12	4.1152e+05	93	2513	0	0	75	4264	1	1	3	6142	1	333	7	0	1	0	0	1
15	15	13	4.2536e+05	6	2900	1	2	52	4264	NaN	0	7	923	0	106	5	0	0	0	1	0
15	15	14	4.4448e+05	50	2600	1	3	90	3552	1	1	6	2958	1	250	8	0	0	0	1	1
15	15	15	4.5865e+05	72	2680	0	0	115	3552	NaN	0	7	1503	0	312	10	1	0	0	0	0
15	15	16	4.7454e+05	113	2979	0	0	13	3552	NaN	1	2	2926	0	353	2	0	1	0	0	0
15	15	17	4.9712e+05	63	2978	0	0	39	2568	1	1	2	7042	1	303	4	0	1	0	0	1
15	15	18	5.1251e+05	46	2816	1	3	6	2568	NaN	1	6	2570	0	246	1	0	0	0	1	0
15	15	19	5.2766e+05	40	2886	1	1	54	2568	NaN	0	6	2271	0	40	5	0	0	0	1	0
15	15	20	5.4074e+05	60	2727	1	1	64	2568	NaN	0	7	369	0	60	6	0	0	0	1	0
15	15	21	5.6514e+05	83	2867	0	0	15	1600	1	1	2	4778	1	323	2	0	1	0	0	1
15	15	22	5.7836e+05	16	2687	1	3	46	1600	NaN	1	7	536	0	216	4	0	0	1	0	0
15	15	23	5.9372e+05	45	2826	1	2	11	1600	NaN	1	6	2547	0	145	1	0	0	1	0	0
15	15	24	6.1506e+05	86	2768	0	0	63	3152	1	0	5	5414	0	326	6	0	1	0	0	1
15	15	25	6.3586e+05	97	2763	0	0	31	3152	NaN	1	5	8051	0	337	3	1	0	0	0	0
15	15	26	6.5254e+05	116	2507	0	0	45	2584	0	0	7	1598	1	356	4	1	0	0	0	1
15	15	27	6.7329e+05	23	2705	1	1	83	4312	0	1	4	3739	0	23	7	0	0	1	0	1
15	15	28	6.9177e+05	68	2855	0	0	9	2272	0	0	6	3360	1	308	1	1	0	0	0	1
15	15	29	7.1396e+05	15	2755	1	2	89	5664	0	1	6	3777	0	115	8	0	0	0	1	1
15	15	30	7.277e+05	69	2576	0	0	37	5664	NaN	1	1	1169	0	309	4	0	1	0	0	0
15	15	31	7.4436e+05	115	2520	0	0	57	5664	NaN	1	6	4150	0	355	5	1	0	0	0	0
15	15	32	7.6087e+05	90	2543	0	0	79	5664	NaN	0	3	3971	0	330	7	1	0	0	0	0
15	15	33	7.7774e+05	57	2788	1	1	119	2632	1	1	7	1462	1	57	10	0	0	1	0	1
15	15	34	7.9371e+05	42	2785	1	1	10	2632	NaN	0	6	3179	0	42	1	0	0	1	0	0
15	15	35	8.1092e+05	107	2910	0	0	25	3280	1	1	1	1025	1	347	3	0	1	0	0	1
15	15	36	8.2744e+05	55	2740	1	1	71	2664	1	1	7	1128	1	55	6	0	0	1	0	1
15	15	37	8.449e+05	20	2528	1	3	48	4296	1	1	7	644	1	220	4	0	0	1	0	1
15	15	38	8.6049e+05	52	2584	1	1	53	4296	NaN	0	6	2999	0	52	5	0	0	0	1	0
15	15	39	8.7464e+05	61	2571	0	0	26	4296	NaN	1	1	1584	0	301	3	0	1	0	0	0
15	15	40	8.925e+05	87	2764	0	0	62	2496	1	1	3	2620	1	327	6	0	1	0	0	1
15	15	41	9.2447e+05	62	2538	0	0	87	2496	NaN	0	1	1302	0	302	8	0	1	0	0	0
15	15	42	9.3862e+05	7	2883	1	2	77	2496	NaN	1	1	1271	0	107	7	0	0	0	1	0
15	15	43	9.6256e+05	53	2879	1	1	113	3367	1	1	5	7707	1	53	10	0	0	0	1	1
15	15	44	9.7678e+05	106	2859	0	0	49	3367	NaN	0	2	1358	0	346	5	0	1	0	0	0
15	15	45	9.8998e+05	26	2969	1	2	47	3367	NaN	0	7	233	0	126	4	0	0	1	0	0
15	15	46	1.0081e+06	103	2712	0	0	33	3367	NaN	1	4	5388	0	343	3	1	0	0	0	0
15	15	47	1.0224e+06	47	2621	1	1	65	3367	NaN	1	7	1709	0	47	6	0	0	0	1	0
15	15	48	1.0397e+06	27	2775	1	2	17	3600	1	1	6	938	1	127	2	0	0	0	1	1
15	15	49	1.0541e+06	66	2732	0	0	43	3600	NaN	0	6	1704	0	306	4	1	0	0	0	0
15	15	50	1.0701e+06	17	2870	1	3	28	3600	NaN	0	1	3099	0	217	3	0	0	0	1	0
15	15	51	1.0876e+06	78	2512	0	0	111	3600	NaN	0	2	5011	0	318	10	0	1	0	0	0
15	15	52	1.1019e+06	33	2614	1	2	106	3600	NaN	1	6	1667	0	133	9	0	0	1	0	0
15	15	53	1.115e+06	98	2801	0	0	69	3600	NaN	0	6	313	0	338	6	1	0	0	0	0
15	15	54	1.1291e+06	59	2972	1	3	23	3600	NaN	0	7	1126	0	259	2	0	0	1	0	0
15	15	55	1.1435e+06	118	2935	0	0	73	3600	NaN	0	2	1476	0	358	7	0	1	0	0	0
15	15	56	1.1647e+06	91	2927	0	0	109	3368	1	1	1	4924	1	331	10	0	1	0	0	1
15	15	57	1.1828e+06	76	2898	0	0	3	3368	NaN	0	1	5261	0	316	1	0	1	0	0	0
15	15	58	1.2052e+06	41	2521	1	3	72	5328	0	0	5	4519	1	241	6	0	0	1	0	1
15	15	59	1.219e+06	56	2637	1	2	100	5328	NaN	0	7	1173	0	156	9	0	0	0	1	0
15	15	60	1.2317e+06	85	2586	0	0	14	5328	NaN	1	1	95	0	325	2	0	1	0	0	0
15	15	61	1.2511e+06	100	2623	0	0	32	5328	NaN	0	5	4260	0	340	3	1	0	0	0	0
15	15	62	1.2715e+06	18	2929	1	1	114	6887	1	0	7	574	0	18	10	0	0	0	1	1
15	15	63	1.2851e+06	120	2929	0	0	1	6887	NaN	0	1	631	0	360	1	0	1	0	0	0
15	15	64	1.3018e+06	89	2951	0	0	104	2696	1	1	7	1112	1	329	9	1	0	0	0	1
15	15	65	1.317e+06	65	2650	0	0	92	2696	NaN	1	7	2527	0	305	8	1	0	0	0	0
15	15	66	1.3339e+06	29	2730	1	2	34	2696	NaN	1	5	4141	0	129	3	0	0	1	0	0
15	15	67	1.3516e+06	110	2611	0	0	117	2696	NaN	0	4	5064	0	350	10	1	0	0	0	0
15	15	68	1.3644e+06	105	2551	0	0	2	2696	NaN	1	1	279	0	345	1	0	1	0	0	0
15	15	69	1.378e+06	73	2703	0	0	38	2696	NaN	1	1	872	0	313	4	0	1	0	0	0
15	15	70	1.3943e+06	51	2877	1	1	102	2696	NaN	1	5	3476	0	51	9	0	0	0	1	0
15	15	71	1.4077e+06	96	2918	0	0	27	2696	NaN	0	1	436	0	336	3	0	1	0	0	0
15	15	72	1.4296e+06	31	2701	1	3	112	4384	0	0	6	4863	1	231	10	0	0	0	1	1
15	15	73	1.4431e+06	5	2642	1	3	59	4384	NaN	0	7	853	0	205	5	0	0	1	0	0
15	15	74	1.4575e+06	21	2559	1	1	94	4384	NaN	1	6	1877	0	21	8	0	0	1	0	0
15	15	75	1.4713e+06	92	2995	0	0	68	4384	NaN	0	7	819	0	332	6	1	0	0	0	0
15	15	76	1.4892e+06	81	2664	0	0	81	4384	NaN	1	3	5241	0	321	7	1	0	0	0	0
15	15	77	1.5076e+06	104	2736	0	0	110	2184	1	0	2	3466	0	344	10	0	1	0	0	1
15	15	78	1.5231e+06	24	2534	1	3	4	2184	NaN	1	6	2916	0	224	1	0	0	0	1	0
15	15	79	1.5373e+06	67	2517	0	0	55	2184	NaN	1	7	1714	0	307	5	1	0	0	0	0
15	15	80	1.5526e+06	95	2757	0	0	99	2184	NaN	1	1	2521	0	335	9	0	1	0	0	0
15	15	81	1.5792e+06	108	2904	0	0	91	3872	0	0	7	1099	1	348	8	1	0	0	0	1
15	15	82	1.5968e+06	54	2912	1	1	35	3672	0	0	1	1073	1	54	3	0	0	1	0	1
15	15	83	1.6163e+06	58	3000	1	2	12	5232	0	0	6	1292	1	158	1	0	0	1	0	1
15	15	84	1.6321e+06	109	2868	0	0	80	5232	NaN	1	3	2844	0	349	7	1	0	0	0	0
15	15	85	1.6455e+06	35	2656	1	1	120	5232	NaN	1	7	785	0	35	10	0	0	1	0	0
15	15	86	1.6591e+06	14	2832	1	3	58	5232	NaN	1	7	761	0	214	5	0	0	1	0	0
15	15	87	1.6729e+06	38	2558	1	2	101	5232	NaN	0	7	1244	0	138	9	0	0	0	1	0
15	15	88	1.6859e+06	77	2635	0	0	67	5232	NaN	1	7	329	0	317	6	1	0	0	0	0
15	15	89	1.6992e+06	8	2934	1	2	16	5232	NaN	0	6	424	0	108	2	0	0	0	1	0
15	15	90	1.7172e+06	39	2601	1	2	60	2640	1	1	6	2686	1	139	5	0	0	1	0	1
15	15	91	1.7368e+06	80	2943	0	0	105	4344	1	0	6	2396	0	320	9	1	0	0	0	1
15	15	92	1.7513e+06	88	2659	0	0	61	4344	NaN	0	1	1846	0	328	6	0	1	0	0	0
15	15	93	1.7674e+06	48	2520	1	2	22	3056	0	0	7	511	1	148	2	0	0	1	0	1
15	15	94	1.7824e+06	43	2737	1	2	29	3056	NaN	1	4	2204	0	143	3	0	0	0	1	0
15	15	95	1.7992e+06	70	2816	0	0	98	3656	0	0	1	388	1	310	9	0	1	0	0	1
15	15	96	1.814e+06	34	2966	1	2	82	3656	NaN	0	5	1835	0	134	7	0	0	1	0	0
15	15	97	1.8275e+06	36	2566	1	3	24	3656	NaN	1	7	892	0	236	2	0	0	1	0	0
15	15	98	1.8412e+06	75	2691	0	0	44	3656	NaN	1	6	1038	0	315	4	1	0	0	0	0
15	15	99	1.854e+06	49	2612	1	1	66	3656	NaN	1	7	244	0	49	6	0	0	0	1	0
15	15	100	1.8671e+06	64	2772	0	0	116	3656	NaN	0	7	276	0	304	10	1	0	0	0	0
15	15	101	1.885e+06	30	2692	1	1	88	3656	NaN	0	7	838	0	30	8	0	0	0	1	0
15	15	102	1.898e+06	114	2780	0	0	74	3656	NaN	0	1	246	0	354	7	0	1	0	0	0
15	15	103	1.9112e+06	111	2931	0	0	21	3656	NaN	1	7	256	0	351	2	1	0	0	0	0
15	15	104	1.9245e+06	25	2956	1	1	118	3656	NaN	1	7	296	0	25	10	0	0	1	0	0
15	15	105	1.9437e+06	119	2580	0	0	93	6247	1	1	7	439	1	359	8	1	0	0	0	1
15	15	106	1.9632e+06	84	2945	0	0	56	3056	0	0	6	3470	1	324	5	1	0	0	0	1
15	15	107	1.9789e+06	28	2808	1	2	107	2880	0	0	7	10	1	128	9	0	0	1	0	1
15	15	108	1.9941e+06	94	2632	0	0	7	2376	0	0	7	236	1	334	1	1	0	0	0	1
15	15	109	2.0156e+06	37	2568	1	2	18	5720	1	1	6	3222	1	137	2	0	0	0	1	1
15	15	110	2.029e+06	32	2694	1	3	78	5720	NaN	1	1	653	0	232	7	0	0	0	1	0
15	15	111	2.0445e+06	11	2566	1	3	41	5720	NaN	0	5	2957	0	211	4	0	0	0	1	0
15	15	112	2.0598e+06	102	2578	0	0	50	5720	NaN	0	2	2705	0	342	5	0	1	0	0	0
15	15	113	2.0766e+06	22	2877	1	3	5	3384	0	1	7	578	0	222	1	0	0	0	1	1
15	15	114	2.0912e+06	117	2933	0	0	103	3384	NaN	1	6	1695	0	357	9	1	0	0	0	0
15	15	115	2.1043e+06	99	2661	0	0	86	3384	NaN	1	1	418	0	339	8	0	1	0	0	0
15	15	116	2.1213e+06	1	2713	1	3	36	3248	0	0	6	1077	1	201	3	0	0	1	0	1
15	15	117	2.1368e+06	12	2614	1	3	84	3248	NaN	1	6	2912	0	212	7	0	0	1	0	0
15	15	118	2.1517e+06	79	2517	0	0	19	3248	NaN	1	6	2344	0	319	2	1	0	0	0	0
15	15	119	2.1699e+06	13	2647	1	3	40	2560	0	0	6	2953	1	213	4	0	0	0	1	1
15	15	120	2.1892e+06	10	2754	1	1	30	2984	1	0	1	3591	0	10	3	0	0	0	1	1
16	16	1	1.8976e+06	1	2751	1	1	102	3080	NaN	1	7	2979	0	1	9	0	0	0	1	0
16	16	2	1.9172e+06	47	2630	1	3	107	3808	0	0	4	3171	1	247	9	0	0	1	0	1
16	16	3	1.9372e+06	28	2710	1	1	28	4152	0	0	5	3062	1	28	3	0	0	0	1	1
16	16	4	1.9511e+06	77	2782	0	0	73	4152	NaN	1	1	1054	0	317	7	0	1	0	0	0
16	16	5	1.9662e+06	36	2701	1	3	52	4152	NaN	1	7	2400	0	236	5	0	0	0	1	0
16	16	6	1.9801e+06	21	2620	1	2	108	4152	NaN	1	7	1277	0	121	9	0	0	1	0	0
16	16	7	1.9942e+06	12	2520	1	2	12	4152	NaN	0	7	1565	0	112	1	0	0	1	0	0
16	16	8	2.0109e+06	85	2661	0	0	79	2184	1	1	7	1828	1	325	7	1	0	0	0	1
16	16	9	2.0245e+06	100	2633	0	0	116	2184	NaN	0	7	881	0	340	10	1	0	0	0	0
16	16	10	2.0419e+06	117	2955	0	0	43	2496	1	1	7	1967	1	357	4	1	0	0	0	1
16	16	11	2.0569e+06	17	2674	1	2	101	2496	NaN	1	5	2282	0	117	9	0	0	0	1	0
16	16	12	2.0702e+06	79	2705	0	0	25	2496	NaN	1	1	529	0	319	3	0	1	0	0	0
16	16	13	2.0851e+06	32	2904	1	2	59	2496	NaN	0	5	2047	0	132	5	0	0	1	0	0
16	16	14	2.0988e+06	51	2609	1	1	118	2496	NaN	1	7	1069	0	51	10	0	0	1	0	0
16	16	15	2.1124e+06	40	2677	1	3	48	2496	NaN	1	7	854	0	240	4	0	0	1	0	0
16	16	16	2.1279e+06	83	2794	0	0	98	2096	1	1	1	612	1	323	9	0	1	0	0	1
16	16	17	2.1443e+06	120	2752	0	0	63	2096	NaN	0	2	3585	0	360	6	0	1	0	0	0
16	16	18	2.1575e+06	5	2522	1	1	112	2096	NaN	1	7	635	0	5	10	0	0	0	1	0
16	16	19	2.1706e+06	93	2659	0	0	3	2096	NaN	1	1	463	0	333	1	0	1	0	0	0
16	16	20	2.1839e+06	101	2500	0	0	20	2096	NaN	1	7	768	0	341	2	1	0	0	0	0
16	16	21	2.2068e+06	82	2664	0	0	81	2752	0	0	7	1273	1	322	7	1	0	0	0	1
16	16	22	2.2203e+06	25	2890	1	2	96	2752	NaN	1	7	644	0	125	8	0	0	1	0	0
16	16	23	2.2368e+06	97	2998	0	0	2	2303	1	1	1	1122	1	337	1	0	1	0	0	1
16	16	24	2.2503e+06	86	2920	0	0	97	2303	NaN	0	1	627	0	326	9	0	1	0	0	0
16	16	25	2.2638e+06	16	2823	1	2	113	2303	NaN	0	7	600	0	116	10	0	0	0	1	0
16	16	26	2.2794e+06	80	2968	0	0	33	2303	NaN	0	6	2569	0	320	3	1	0	0	0	0
16	16	27	2.2925e+06	63	2606	0	0	14	2303	NaN	1	1	481	0	303	2	0	1	0	0	0
16	16	28	2.3054e+06	74	2536	0	0	74	2303	NaN	0	1	336	0	314	7	0	1	0	0	0
16	16	29	2.3222e+06	59	2847	1	3	40	3376	1	0	7	528	0	259	4	0	0	0	1	1
16	16	30	2.3358e+06	42	2658	1	1	58	3376	NaN	0	7	953	0	42	5	0	0	1	0	0
16	16	31	2.3492e+06	41	2535	1	2	71	3376	NaN	1	7	861	0	141	6	0	0	1	0	0
16	16	32	2.3625e+06	116	2967	0	0	75	3376	NaN	0	1	273	0	356	7	0	1	0	0	0
16	16	33	2.3755e+06	49	2533	1	3	42	3376	NaN	0	7	424	0	249	4	0	0	0	1	0
16	16	34	2.3886e+06	92	2678	0	0	105	3376	NaN	0	7	363	0	332	9	1	0	0	0	0
16	16	35	2.402e+06	69	2734	0	0	9	3376	NaN	1	7	679	0	309	1	1	0	0	0	0
16	16	36	2.418e+06	61	2895	0	0	93	2256	1	1	7	759	1	301	8	1	0	0	0	1
16	16	37	2.4312e+06	45	2814	1	1	83	2256	NaN	1	7	438	0	45	7	0	0	1	0	0
16	16	38	2.4447e+06	110	2988	0	0	49	2256	NaN	0	1	437	0	350	5	0	1	0	0	0
16	16	39	2.4582e+06	71	2706	0	0	111	2256	NaN	1	1	854	0	311	10	0	1	0	0	0
16	16	40	2.4713e+06	53	2507	1	3	89	2256	NaN	0	7	527	0	253	8	0	0	0	1	0
16	16	41	2.489e+06	10	2615	1	2	106	2256	NaN	0	7	724	0	110	9	0	0	1	0	0
16	16	42	2.5048e+06	14	2696	1	3	36	2256	NaN	1	7	3057	0	214	3	0	0	1	0	0
16	16	43	2.5179e+06	109	2618	0	0	13	2256	NaN	1	1	437	0	349	2	0	1	0	0	0
16	16	44	2.5314e+06	19	2779	1	2	47	2256	NaN	1	7	733	0	119	4	0	0	1	0	0
16	16	45	2.5451e+06	72	2957	0	0	62	2256	NaN	0	1	673	0	312	6	0	1	0	0	0
16	16	46	2.5588e+06	35	2940	1	1	29	2256	NaN	1	7	751	0	35	3	0	0	0	1	0
16	16	47	2.5722e+06	8	2955	1	1	94	2256	NaN	0	7	403	0	8	8	0	0	1	0	0
16	16	48	2.589e+06	26	2858	1	2	41	3407	0	0	7	504	1	126	4	0	0	0	1	1
16	16	49	2.6042e+06	91	2636	0	0	57	2168	1	1	7	433	1	331	5	1	0	0	0	1
16	16	50	2.6179e+06	18	2806	1	3	119	2168	NaN	1	7	792	0	218	10	0	0	1	0	0
16	16	51	2.631e+06	48	2674	1	3	66	2168	NaN	1	7	485	0	248	6	0	0	0	1	0
16	16	52	2.6444e+06	55	2781	1	3	82	2168	NaN	0	7	593	0	255	7	0	0	1	0	0
16	16	53	2.6579e+06	105	2915	0	0	45	2168	NaN	1	7	509	0	345	4	1	0	0	0	0
16	16	54	2.6751e+06	112	2870	0	0	115	2784	0	0	7	1566	1	352	10	1	0	0	0	1
16	16	55	2.6884e+06	84	2834	0	0	51	2784	NaN	0	1	357	0	324	5	0	1	0	0	0
16	16	56	2.7017e+06	52	2784	1	1	64	2784	NaN	0	7	502	0	52	6	0	0	0	1	0
16	16	57	2.7181e+06	119	2992	0	0	37	2968	1	1	1	418	1	359	4	0	1	0	0	1
16	16	58	2.7313e+06	54	2666	1	1	88	2968	NaN	0	7	487	0	54	8	0	0	0	1	0
16	16	59	2.7446e+06	7	2561	1	1	114	2968	NaN	1	7	773	0	7	10	0	0	0	1	0
16	16	60	2.7579e+06	60	2585	1	2	17	2968	NaN	0	7	678	0	160	2	0	0	0	1	0
16	16	61	2.7789e+06	99	2552	0	0	39	2968	NaN	1	1	512	0	339	4	0	1	0	0	0
16	16	62	2.7919e+06	66	2501	0	0	80	2968	NaN	0	7	446	0	306	7	1	0	0	0	0
16	16	63	2.8079e+06	76	2964	0	0	69	2448	0	0	7	622	1	316	6	1	0	0	0	1
16	16	64	2.8246e+06	56	2541	1	2	53	2960	0	0	7	1116	1	156	5	0	0	0	1	1
16	16	65	2.8378e+06	95	2859	0	0	117	2960	NaN	1	7	391	0	335	10	1	0	0	0	0
16	16	66	2.8545e+06	102	2519	0	0	8	3607	1	0	7	522	0	342	1	1	0	0	0	1
16	16	67	2.868e+06	20	2929	1	1	95	3607	NaN	0	7	527	0	20	8	0	0	1	0	0
16	16	68	2.8815e+06	73	2946	0	0	21	3607	NaN	1	7	555	0	313	2	1	0	0	0	0
16	16	69	2.8949e+06	81	2811	0	0	50	3607	NaN	1	1	493	0	321	5	0	1	0	0	0
16	16	70	2.9098e+06	34	2729	1	3	30	3607	NaN	1	7	2154	0	234	3	0	0	0	1	0
16	16	71	2.9237e+06	2	2512	1	1	120	3607	NaN	0	7	1360	0	2	10	0	0	1	0	0
16	16	72	2.9371e+06	65	2980	0	0	86	3607	NaN	1	1	443	0	305	8	0	1	0	0	0
16	16	73	2.9501e+06	24	2568	1	1	23	3607	NaN	0	7	424	0	24	2	0	0	1	0	0
16	16	74	2.9632e+06	118	2560	0	0	26	3607	NaN	0	1	489	0	358	3	0	1	0	0	0
16	16	75	2.9787e+06	70	2525	0	0	104	2408	0	0	7	576	1	310	9	1	0	0	0	1
16	16	76	2.9928e+06	87	2779	0	0	61	2408	NaN	1	1	1232	0	327	6	0	1	0	0	0
16	16	77	3.009e+06	13	2723	1	2	90	2904	1	1	7	578	1	113	8	0	0	0	1	1
16	16	78	3.0312e+06	115	2698	0	0	110	5127	1	1	5	4379	1	355	10	0	1	0	0	1
16	16	79	3.0489e+06	38	2797	1	2	4	4200	0	0	7	646	1	138	1	0	0	0	1	1
16	16	80	3.069e+06	30	2600	1	3	34	3840	1	1	6	3611	1	230	3	0	0	1	0	1
16	16	81	3.0934e+06	9	2628	1	3	24	3840	NaN	0	7	583	0	209	2	0	0	1	0	0
16	16	82	3.1065e+06	106	2651	0	0	87	3840	NaN	0	1	373	0	346	8	0	1	0	0	0
16	16	83	3.1198e+06	68	2876	0	0	68	3840	NaN	0	7	387	0	308	6	1	0	0	0	0
16	16	84	3.1369e+06	27	2815	1	2	10	3344	0	1	7	922	0	127	1	0	0	1	0	1
16	16	85	3.1528e+06	113	2715	0	0	109	2376	1	1	1	843	1	353	10	0	1	0	0	1
16	16	86	3.17e+06	44	2985	1	3	18	2320	1	1	7	1841	1	244	2	0	0	0	1	1
16	16	87	3.1868e+06	96	2977	0	0	92	3136	0	0	7	692	1	336	8	1	0	0	0	1
16	16	88	3.2071e+06	57	2935	1	1	35	4472	1	1	7	2829	1	57	3	0	0	1	0	1
16	16	89	3.2202e+06	29	2619	1	2	6	4472	NaN	1	7	511	0	129	1	0	0	0	1	0
16	16	90	3.2337e+06	23	2819	1	2	70	4472	NaN	1	7	578	0	123	6	0	0	1	0	0
16	16	91	3.247e+06	108	2750	0	0	85	4472	NaN	0	1	597	0	348	8	0	1	0	0	0
16	16	92	3.26e+06	58	2573	1	2	46	4472	NaN	0	7	340	0	158	4	0	0	1	0	0
16	16	93	3.2774e+06	6	2768	1	3	5	4184	0	1	7	432	0	206	1	0	0	0	1	1
16	16	94	3.2917e+06	37	2688	1	3	84	4184	NaN	0	7	1587	0	237	7	0	0	1	0	0
16	16	95	3.3088e+06	62	2954	0	0	55	3576	0	0	7	589	1	302	5	1	0	0	0	1
16	16	96	3.3228e+06	15	2685	1	1	16	3576	NaN	1	7	1234	0	15	2	0	0	0	1	0
16	16	97	3.3359e+06	88	2669	0	0	67	3576	NaN	0	7	462	0	328	6	1	0	0	0	0
16	16	98	3.3492e+06	89	2721	0	0	91	3576	NaN	1	7	549	0	329	8	1	0	0	0	0
16	16	99	3.3661e+06	50	2984	1	3	60	3448	1	1	7	439	1	250	5	0	0	1	0	1
16	16	100	3.3811e+06	31	2772	1	3	77	3448	NaN	0	7	2174	0	231	7	0	0	0	1	0
16	16	101	3.4107e+06	111	2771	0	0	44	3200	1	1	7	413	1	351	4	1	0	0	0	1
16	16	102	3.4242e+06	107	2645	0	0	27	3200	NaN	1	1	747	0	347	3	0	1	0	0	0
16	16	103	3.44e+06	64	2896	0	0	1	3200	NaN	0	1	2912	0	304	1	0	1	0	0	0
16	16	104	3.4536e+06	33	2931	1	3	100	3200	NaN	0	7	670	0	233	9	0	0	0	1	0
16	16	105	3.467e+06	43	2787	1	1	65	3200	NaN	1	7	580	0	43	6	0	0	0	1	0
16	16	106	3.4808e+06	67	2575	0	0	38	3200	NaN	1	1	1196	0	307	4	0	1	0	0	0
16	16	107	3.4993e+06	90	2699	0	0	31	4848	0	0	7	984	1	330	3	1	0	0	0	1
16	16	108	3.5154e+06	94	2761	0	0	103	2808	0	0	7	465	1	334	9	1	0	0	0	1
16	16	109	3.5346e+06	11	2954	1	3	11	5416	1	0	7	790	0	211	1	0	0	1	0	1
16	16	110	3.5507e+06	75	2685	0	0	19	2000	1	1	7	1434	1	315	2	1	0	0	0	1
16	16	111	3.5648e+06	39	2927	1	2	76	2000	NaN	1	7	1075	0	139	7	0	0	0	1	0
16	16	112	3.5779e+06	22	2515	1	2	54	2000	NaN	0	7	579	0	122	5	0	0	0	1	0
16	16	113	3.5916e+06	98	2917	0	0	7	2000	NaN	0	7	806	0	338	1	1	0	0	0	0
16	16	114	3.6085e+06	103	2877	0	0	15	3311	0	1	1	643	0	343	2	0	1	0	0	1
16	16	115	3.6249e+06	114	2852	0	0	32	3104	1	0	7	418	0	354	3	1	0	0	0	1
16	16	116	3.6433e+06	46	2895	1	1	78	4728	0	0	7	737	1	46	7	0	0	0	1	1
16	16	117	3.6593e+06	3	2739	1	1	72	2800	1	1	7	440	1	3	6	0	0	1	0	1
16	16	118	3.6758e+06	78	2970	0	0	56	3120	1	0	7	399	0	318	5	1	0	0	0	1
16	16	119	3.6922e+06	4	2626	1	1	22	3384	1	0	7	329	0	4	2	0	0	1	0	1
16	16	120	3.7056e+06	104	2885	0	0	99	3384	NaN	0	1	463	0	344	9	0	1	0	0	0
17	17	1	2.4286e+05	1	2983	1	2	102	4280	NaN	1	6	2201	0	101	9	0	0	0	1	0
17	17	2	2.6268e+05	47	2710	1	1	107	6152	1	1	7	966	1	47	9	0	0	1	0	1
17	17	3	2.8668e+05	28	2667	1	2	28	4136	0	0	5	7207	1	128	3	0	0	0	1	1
17	17	4	3.0072e+05	77	2904	0	0	73	4136	NaN	1	2	1126	0	317	7	0	1	0	0	0
17	17	5	3.1526e+05	36	2885	1	1	52	4136	NaN	0	6	1653	0	36	5	0	0	0	1	0
17	17	6	3.2895e+05	21	2645	1	3	108	4136	NaN	0	7	1042	0	221	9	0	0	1	0	0
17	17	7	3.4582e+05	12	2701	1	3	12	4136	NaN	1	6	4131	0	212	1	0	0	1	0	0
17	17	8	3.6416e+05	85	2629	0	0	79	2768	1	1	7	2957	1	325	7	1	0	0	0	1
17	17	9	3.7843e+05	100	2891	0	0	116	2768	NaN	0	7	1373	0	340	10	1	0	0	0	0
17	17	10	3.9574e+05	117	2523	0	0	43	3704	1	1	7	1082	1	357	4	1	0	0	0	1
17	17	11	4.093e+05	17	2553	1	3	101	3704	NaN	0	6	1013	0	217	9	0	0	0	1	0
17	17	12	4.2352e+05	79	2999	0	0	25	3704	NaN	1	1	1221	0	319	3	0	1	0	0	0
17	17	13	4.3772e+05	32	2652	1	3	59	3704	NaN	1	7	1555	0	232	5	0	0	1	0	0
17	17	14	4.5135e+05	51	2991	1	2	118	3704	NaN	1	7	653	0	151	10	0	0	1	0	0
17	17	15	4.6698e+05	40	2628	1	1	48	3704	NaN	0	6	2978	0	40	4	0	0	1	0	0
17	17	16	4.8561e+05	83	2537	0	0	98	3520	1	1	3	2574	1	323	9	0	1	0	0	1
17	17	17	5.0295e+05	120	2525	0	0	63	3520	NaN	0	4	4805	0	360	6	0	1	0	0	0
17	17	18	5.177e+05	5	2852	1	2	112	3520	NaN	1	7	1908	0	105	10	0	0	0	1	0
17	17	19	5.3118e+05	93	2973	0	0	3	3520	NaN	1	1	464	0	333	1	0	1	0	0	0
17	17	20	5.4469e+05	101	2649	0	0	20	3520	NaN	1	7	859	0	341	2	1	0	0	0	0
17	17	21	5.661e+05	82	2568	0	0	81	3296	0	0	7	1164	1	322	7	1	0	0	0	1
17	17	22	5.8066e+05	25	2779	1	3	96	3296	NaN	0	7	1754	0	225	8	0	0	1	0	0
17	17	23	5.9934e+05	97	2561	0	0	2	5592	1	1	2	542	1	337	1	0	1	0	0	1
17	17	24	6.1494e+05	86	2938	0	0	97	5592	NaN	0	2	2668	0	326	9	0	1	0	0	0
17	17	25	6.2927e+05	16	2875	1	3	113	5592	NaN	1	7	1463	0	216	10	0	0	0	1	0
17	17	26	6.4452e+05	80	2916	0	0	33	5592	NaN	0	6	2295	0	320	3	1	0	0	0	0
17	17	27	6.5787e+05	63	2705	0	0	14	5592	NaN	1	1	647	0	303	2	0	1	0	0	0
17	17	28	6.7129e+05	74	2564	0	0	74	5592	NaN	0	1	871	0	314	7	0	1	0	0	0
17	17	29	6.9953e+05	59	2780	1	1	40	10004	-1	1	7	3455	0	59	4	0	0	0	1	1
17	17	30	7.1293e+05	42	2756	1	2	58	10004	NaN	0	7	647	0	142	5	0	0	1	0	0
17	17	31	7.2642e+05	41	2758	1	3	71	10004	NaN	0	7	735	0	241	6	0	0	1	0	0
17	17	32	7.4478e+05	116	2924	0	0	75	10004	NaN	0	5	5412	0	356	7	0	1	0	0	0
17	17	33	7.5977e+05	49	2882	1	1	42	10004	NaN	1	6	2071	0	49	4	0	0	0	1	0
17	17	34	7.7374e+05	92	2571	0	0	105	10004	NaN	0	7	1373	0	332	9	1	0	0	0	0
17	17	35	7.8683e+05	69	2527	0	0	9	10004	NaN	1	7	528	0	309	1	1	0	0	0	0
17	17	36	8.0349e+05	61	2716	0	0	93	2727	1	1	7	1182	1	301	8	1	0	0	0	1
17	17	37	8.1907e+05	45	2988	1	2	83	2727	NaN	1	6	2593	0	145	7	0	0	1	0	0
17	17	38	8.4014e+05	110	2903	0	0	49	2727	NaN	0	3	8166	0	350	5	0	1	0	0	0
17	17	39	8.6033e+05	71	2685	0	0	111	2727	NaN	1	4	7467	0	311	10	0	1	0	0	0
17	17	40	8.741e+05	53	2692	1	1	89	2727	NaN	1	7	1094	0	53	8	0	0	0	1	0
17	17	41	9.0758e+05	10	2657	1	3	106	2727	NaN	1	7	1250	0	210	9	0	0	1	0	0
17	17	42	9.2151e+05	14	2529	1	1	36	2727	NaN	0	7	1387	0	14	3	0	0	1	0	0
17	17	43	9.3469e+05	109	2537	0	0	13	2727	NaN	1	2	654	0	349	2	0	1	0	0	0
17	17	44	9.4882e+05	19	2551	1	3	47	2727	NaN	0	7	1583	0	219	4	0	0	1	0	0
17	17	45	9.6619e+05	72	2774	0	0	62	2727	NaN	0	4	4602	0	312	6	0	1	0	0	0
17	17	46	9.8268e+05	35	2597	1	2	29	2727	NaN	1	5	3914	0	135	3	0	0	0	1	0
17	17	47	9.9607e+05	8	2841	1	2	94	2727	NaN	0	7	549	0	108	8	0	0	1	0	0
17	17	48	1.0128e+06	26	2987	1	3	41	2552	1	1	7	1177	1	226	4	0	0	0	1	1
17	17	49	1.0317e+06	91	2611	0	0	57	4832	1	1	7	1490	1	331	5	1	0	0	0	1
17	17	50	1.0464e+06	18	2724	1	1	119	4832	NaN	0	6	1913	0	18	10	0	0	1	0	0
17	17	51	1.0608e+06	48	2832	1	1	66	4832	NaN	0	7	1571	0	48	6	0	0	0	1	0
17	17	52	1.074e+06	55	2533	1	1	82	4832	NaN	1	7	655	0	55	7	0	0	1	0	0
17	17	53	1.0875e+06	105	2903	0	0	45	4832	NaN	1	7	560	0	345	4	1	0	0	0	0
17	17	54	1.1062e+06	112	2767	0	0	115	4952	0	0	7	1036	1	352	10	1	0	0	0	1
17	17	55	1.1239e+06	84	2946	0	0	51	4952	NaN	0	3	4670	0	324	5	0	1	0	0	0
17	17	56	1.137e+06	52	2711	1	2	64	4952	NaN	0	6	415	0	152	6	0	0	0	1	0
17	17	57	1.1602e+06	119	2503	0	0	37	6215	1	1	4	4460	1	359	4	0	1	0	0	1
17	17	58	1.1736e+06	54	2846	1	2	88	6215	NaN	0	6	568	0	154	8	0	0	0	1	0
17	17	59	1.1866e+06	7	2640	1	2	114	6215	NaN	1	7	423	0	107	10	0	0	0	1	0
17	17	60	1.1997e+06	60	2559	1	3	17	6215	NaN	1	7	528	0	260	2	0	0	0	1	0
17	17	61	1.2346e+06	99	2952	0	0	39	6215	NaN	1	5	4776	0	339	4	0	1	0	0	0
17	17	62	1.2484e+06	66	2844	0	0	80	6215	NaN	0	7	984	0	306	7	1	0	0	0	0
17	17	63	1.2674e+06	76	2856	0	0	69	3576	0	0	7	2542	1	316	6	1	0	0	0	1
17	17	64	1.2857e+06	56	2699	1	3	53	4064	1	1	6	1534	1	256	5	0	0	0	1	1
17	17	65	1.2994e+06	95	2536	0	0	117	4064	NaN	1	7	1063	0	335	10	1	0	0	0	0
17	17	66	1.3212e+06	102	2957	0	0	8	7136	0	0	6	1808	1	342	1	1	0	0	0	1
17	17	67	1.3361e+06	20	2988	1	2	95	7136	NaN	0	5	1906	0	120	8	0	0	1	0	0
17	17	68	1.3498e+06	73	2962	0	0	21	7136	NaN	1	7	695	0	313	2	1	0	0	0	0
17	17	69	1.3677e+06	81	2560	0	0	50	7136	NaN	1	6	5334	0	321	5	0	1	0	0	0
17	17	70	1.3859e+06	34	2997	1	1	30	7136	NaN	0	4	5217	0	34	3	0	0	0	1	0
17	17	71	1.3997e+06	2	2766	1	2	120	7136	NaN	0	7	1017	0	102	10	0	0	1	0	0
17	17	72	1.4164e+06	65	2699	0	0	86	7136	NaN	1	4	3917	0	305	8	0	1	0	0	0
17	17	73	1.4298e+06	24	2775	1	2	23	7136	NaN	0	7	658	0	124	2	0	0	1	0	0
17	17	74	1.4463e+06	118	2580	0	0	26	7136	NaN	0	5	3937	0	358	3	0	1	0	0	0
17	17	75	1.4644e+06	70	2663	0	0	104	3976	0	0	7	1491	1	310	9	1	0	0	0	1
17	17	76	1.4808e+06	87	2713	0	0	61	3976	NaN	1	4	3652	0	327	6	0	1	0	0	0
17	17	77	1.4987e+06	13	2995	1	3	90	4456	0	0	7	459	1	213	8	0	0	0	1	1
17	17	78	1.5234e+06	115	2603	0	0	110	5672	1	1	3	6470	1	355	10	0	1	0	0	1
17	17	79	1.5433e+06	38	2532	1	3	4	6560	0	1	7	820	0	238	1	0	0	0	1	1
17	17	80	1.5642e+06	30	2953	1	1	34	6408	0	0	6	1551	1	30	3	0	0	1	0	1
[truncated: 4,840 more rows]
