# Supplementary material for: Language influences music harmony perception: effects of shared syntactic integration resources beyond attention
Source: R Soc Open Sci. 2016 Feb 3;3(2):150685. doi: 10.1098/rsos.150685 (PMC4785990; doi:10.1098/rsos.150685)
Supplement: dataAll_Exp2_Semantics.csv The data acquired in experiment 2's semantics part. [file rsos150685supp4.csv]

1	1	1	5.5727e+05	55	2502	0	0	62	9400	0	1	7	2411	0	385	8	1	0	0	0	1
1	1	2	5.7191e+05	74	2690	0	0	33	9400	NaN	1	1	1918	0	325	5	0	1	0	0	0
1	1	3	5.8862e+05	28	2975	1	2	75	9400	NaN	1	7	3689	0	141	10	0	0	0	1	0
1	1	4	6.0762e+05	32	2532	1	2	24	3728	0	0	1	2696	1	146	3	0	0	1	0	1
1	1	5	6.2324e+05	34	2725	1	1	48	3728	NaN	0	2	2864	0	48	6	0	0	1	0	0
1	1	6	6.415e+05	56	2890	0	0	57	3728	NaN	1	5	5321	0	319	8	0	1	0	0	0
1	1	7	6.5694e+05	10	2869	1	2	27	3728	NaN	1	6	2544	0	113	4	0	0	0	1	0
1	1	8	6.7368e+05	40	2503	1	2	71	3728	NaN	0	3	4206	0	159	9	0	0	1	0	0
1	1	9	6.8996e+05	71	2815	0	0	42	3728	NaN	1	5	3437	0	375	6	0	1	0	0	0
1	1	10	7.0585e+05	12	2587	1	2	51	3728	NaN	1	3	3258	0	117	7	0	0	0	1	0
1	1	11	7.2801e+05	31	2998	1	2	76	6344	1	1	6	2791	1	145	10	0	0	0	1	1
1	1	12	7.4233e+05	23	2886	1	1	60	6344	NaN	0	7	1413	0	32	8	0	0	0	1	0
1	1	13	7.5805e+05	63	2529	0	0	65	6344	NaN	0	2	3167	0	363	9	0	1	0	0	0
1	1	14	7.7335e+05	25	2888	1	1	31	6344	NaN	0	6	2381	0	36	4	0	0	1	0	0
1	1	15	7.8981e+05	76	2504	0	0	54	6344	NaN	1	3	3928	0	418	7	1	0	0	0	0
1	1	16	8.0556e+05	39	2843	1	2	8	6344	NaN	1	6	2873	0	157	1	0	0	1	0	0
1	1	17	8.2095e+05	13	2738	1	2	36	6344	NaN	0	6	2616	0	118	5	0	0	0	1	0
1	1	18	8.3681e+05	62	2974	0	0	29	6344	NaN	1	6	2863	0	357	4	1	0	0	0	0
1	1	19	8.6271e+05	21	2886	1	1	56	9368	0	0	2	3608	1	30	7	0	0	1	0	1
1	1	20	8.7643e+05	8	2500	1	2	47	9368	NaN	1	6	1180	0	109	6	0	0	1	0	0
1	1	21	9.093e+05	59	2958	0	0	74	10013	-1	1	2	1346	0	396	10	0	1	0	0	1
1	1	22	9.2434e+05	20	2880	1	2	12	10013	NaN	0	7	2110	0	128	2	0	0	0	1	0
1	1	23	9.4473e+05	54	2704	0	0	50	4368	1	1	3	3285	1	301	7	0	1	0	0	1
1	1	24	9.6104e+05	1	2872	1	2	40	4368	NaN	0	5	3399	0	102	5	0	0	1	0	0
1	1	25	9.8261e+05	27	2503	1	1	43	5928	1	0	2	3105	0	38	6	0	0	0	1	1
1	1	26	9.9624e+05	73	2595	0	0	70	5928	NaN	0	1	1017	0	380	9	1	0	0	0	0
1	1	27	1.019e+06	33	2539	1	1	15	5632	1	1	6	4569	1	47	2	0	0	1	0	1
1	1	28	1.0409e+06	61	2531	0	0	53	8032	0	0	2	1284	1	340	7	1	0	0	0	1
1	1	29	1.0562e+06	22	2976	1	2	23	8032	NaN	1	5	2392	0	131	3	0	0	1	0	0
1	1	30	1.0714e+06	44	2625	0	0	5	8032	NaN	0	6	2495	0	406	1	1	0	0	0	0
1	1	31	1.0853e+06	2	2576	1	1	72	8032	NaN	1	2	1252	0	3	9	0	0	1	0	0
1	1	32	1.099e+06	50	2801	0	0	25	8032	NaN	1	1	928	0	351	4	0	1	0	0	0
1	1	33	1.1125e+06	52	2921	0	0	9	8032	NaN	1	1	486	0	343	2	0	1	0	0	0
1	1	34	1.1268e+06	17	2713	1	2	4	8032	NaN	0	6	1606	0	124	1	0	0	0	1	0
1	1	35	1.142e+06	51	2779	0	0	21	8032	NaN	0	7	2422	0	338	3	1	0	0	0	0
1	1	36	1.1551e+06	60	2541	0	0	37	8032	NaN	1	6	558	0	337	5	1	0	0	0	0
1	1	37	1.1725e+06	24	2904	1	2	32	3120	0	0	6	1259	1	134	4	0	0	1	0	1
1	1	38	1.1864e+06	66	2801	0	0	6	3120	NaN	0	7	1075	0	324	1	1	0	0	0	0
1	1	39	1.2007e+06	36	2941	1	2	55	3120	NaN	0	5	1385	0	150	7	0	0	1	0	0
1	1	40	1.2146e+06	26	2812	1	2	63	3120	NaN	1	6	1081	0	137	8	0	0	1	0	0
1	1	41	1.2349e+06	57	2686	0	0	18	2511	0	0	1	849	1	356	3	0	1	0	0	1
1	1	42	1.2501e+06	18	2821	1	1	3	2511	NaN	1	6	2328	0	25	1	0	0	0	1	0
1	1	43	1.2646e+06	48	2785	0	0	69	2511	NaN	0	6	1683	0	320	9	1	0	0	0	0
1	1	44	1.2833e+06	75	2719	0	0	58	5368	1	0	1	505	0	372	8	0	1	0	0	1
1	1	45	1.2977e+06	70	2895	0	0	73	5368	NaN	0	6	1562	0	352	10	0	1	0	0	0
1	1	46	1.3164e+06	19	2919	1	1	35	4095	1	1	7	1582	1	27	5	0	0	0	1	1
1	1	47	1.3298e+06	58	2522	0	0	46	4095	NaN	1	6	861	0	309	6	1	0	0	0	0
1	1	48	1.3445e+06	15	2614	1	1	28	4095	NaN	0	6	2098	0	22	4	0	0	0	1	0
1	1	49	1.3634e+06	9	2811	1	1	16	3351	0	1	2	2653	0	11	2	0	0	1	0	1
1	1	50	1.3828e+06	47	2841	0	0	61	3536	1	1	6	3018	1	366	8	1	0	0	0	1
1	1	51	1.396e+06	49	2712	0	0	1	3536	NaN	0	1	520	0	310	1	0	1	0	0	0
1	1	52	1.4106e+06	45	2518	0	0	26	3536	NaN	1	2	2029	0	303	4	0	1	0	0	0
1	1	53	1.4249e+06	38	2602	1	1	79	3536	NaN	0	6	1683	0	54	10	0	0	1	0	0
1	1	54	1.4423e+06	3	2757	1	2	39	3808	0	0	6	776	1	104	5	0	0	1	0	1
1	1	55	1.4568e+06	7	2657	1	1	7	3808	NaN	0	6	1854	0	8	1	0	0	1	0	0
1	1	56	1.4712e+06	80	2600	0	0	30	3808	NaN	1	6	1698	0	331	4	1	0	0	0	0
1	1	57	1.4917e+06	78	2957	0	0	78	4464	1	1	6	3048	1	398	10	1	0	0	0	1
1	1	58	1.51e+06	53	2840	0	0	34	4344	0	0	1	1112	1	302	5	0	1	0	0	1
1	1	59	1.5251e+06	6	2787	1	1	19	4344	NaN	1	6	2205	0	7	3	0	0	0	1	0
1	1	60	1.5398e+06	16	2850	1	1	44	4344	NaN	1	5	1897	0	23	6	0	0	0	1	0
1	1	61	1.5617e+06	46	2931	0	0	14	4400	1	1	7	1489	1	408	2	1	0	0	0	1
1	1	62	1.5753e+06	30	2778	1	1	59	4400	NaN	0	7	878	0	44	8	0	0	0	1	0
1	1	63	1.5894e+06	5	2503	1	1	80	4400	NaN	0	6	1557	0	6	10	0	0	1	0	0
1	1	64	1.6038e+06	64	2583	0	0	45	4400	NaN	0	5	1774	0	368	6	1	0	0	0	0
1	1	65	1.6219e+06	4	2910	1	2	52	3392	1	1	1	1682	1	105	7	0	0	0	1	1
1	1	66	1.6402e+06	14	2780	1	1	64	3592	1	1	2	1959	1	21	8	0	0	1	0	1
1	1	67	1.6577e+06	67	2673	0	0	17	4080	0	0	1	645	1	384	3	0	1	0	0	1
1	1	68	1.6788e+06	65	2539	0	0	77	5743	0	1	6	2842	0	409	10	1	0	0	0	1
1	1	69	1.6924e+06	41	2976	0	0	10	5743	NaN	0	1	579	0	367	2	0	1	0	0	0
1	1	70	1.7093e+06	11	2653	1	2	68	2704	0	0	5	1489	1	116	9	0	0	0	1	1
1	1	71	1.7231e+06	68	2666	0	0	22	2704	NaN	1	6	1101	0	397	3	1	0	0	0	0
1	1	72	1.737e+06	72	2521	0	0	49	2704	NaN	1	2	1420	0	417	7	0	1	0	0	0
1	1	73	1.7508e+06	29	2634	1	1	11	2704	NaN	1	6	1113	0	43	2	0	0	0	1	0
1	1	74	1.7652e+06	79	2769	0	0	66	2704	NaN	0	2	1628	0	401	9	0	1	0	0	0
1	1	75	1.7844e+06	69	2578	0	0	2	4960	0	0	1	1580	1	342	1	0	1	0	0	1
1	1	76	1.8003e+06	77	2832	0	0	41	4960	NaN	1	3	3052	0	359	6	0	1	0	0	0
1	1	77	1.8141e+06	35	2783	1	2	20	4960	NaN	1	6	953	0	149	3	0	0	0	1	0
1	1	78	1.8287e+06	37	2660	1	1	67	4960	NaN	1	6	1952	0	51	9	0	0	0	1	0
1	1	79	1.8429e+06	42	2569	0	0	38	4960	NaN	0	6	1579	0	416	5	1	0	0	0	0
1	1	80	1.8607e+06	43	2660	0	0	13	2912	0	0	7	2240	1	374	2	1	0	0	0	1
2	2	1	5.4212e+05	55	2863	0	0	62	3040	1	1	6	3938	1	385	8	1	0	0	0	1
2	2	2	5.5618e+05	74	2660	0	0	33	3040	NaN	1	1	1376	0	325	5	0	1	0	0	0
2	2	3	5.7162e+05	28	2978	1	1	75	3040	NaN	1	7	2433	0	41	10	0	0	0	1	0
2	2	4	5.9059e+05	32	2719	1	1	24	3384	0	0	5	2834	1	46	3	0	0	1	0	1
2	2	5	6.0525e+05	34	2955	1	2	48	3384	NaN	0	6	1700	0	148	6	0	0	1	0	0
2	2	6	6.2178e+05	56	2944	0	0	57	3384	NaN	1	4	3562	0	319	8	0	1	0	0	0
2	2	7	6.3656e+05	10	2677	1	1	27	3384	NaN	1	5	2080	0	13	4	0	0	0	1	0
2	2	8	6.5252e+05	40	2951	1	1	71	3384	NaN	0	4	2966	0	59	9	0	0	1	0	0
2	2	9	6.6795e+05	71	2546	0	0	42	3384	NaN	1	6	2865	0	375	6	0	1	0	0	0
2	2	10	6.8242e+05	12	2552	1	1	51	3384	NaN	1	5	1888	0	17	7	0	0	0	1	0
2	2	11	7.0312e+05	31	2956	1	1	76	4207	1	1	5	3535	1	45	10	0	0	0	1	1
2	2	12	7.196e+05	23	2886	1	2	60	4207	NaN	0	6	3557	0	132	8	0	0	0	1	0
2	2	13	7.3422e+05	63	2891	0	0	65	4207	NaN	0	3	1698	0	363	9	0	1	0	0	0
2	2	14	7.4941e+05	25	2925	1	2	31	4207	NaN	0	5	2232	0	136	4	0	0	1	0	0
2	2	15	7.6336e+05	76	2602	0	0	54	4207	NaN	1	2	1319	0	418	7	1	0	0	0	0
2	2	16	7.7773e+05	39	2884	1	1	8	4207	NaN	1	3	1454	0	57	1	0	0	1	0	0
2	2	17	7.921e+05	13	2707	1	1	36	4207	NaN	0	5	1639	0	18	5	0	0	0	1	0
2	2	18	8.0721e+05	62	2935	0	0	29	4207	NaN	1	5	2152	0	357	4	1	0	0	0	0
2	2	19	8.2434e+05	21	2610	1	2	56	3816	0	0	3	681	1	130	7	0	0	1	0	1
2	2	20	8.3902e+05	8	2707	1	1	47	3816	NaN	1	3	1952	0	9	6	0	0	1	0	0
2	2	21	8.6164e+05	59	2592	0	0	74	4256	1	1	1	1963	1	396	10	0	1	0	0	1
2	2	22	8.7667e+05	20	2960	1	1	12	4256	NaN	0	5	2051	0	28	2	0	0	0	1	0
2	2	23	8.9441e+05	54	2814	0	0	50	3112	1	1	1	1801	1	301	7	0	1	0	0	1
2	2	24	9.0853e+05	1	2826	1	1	40	3112	NaN	0	6	1268	0	2	5	0	0	1	0	0
2	2	25	9.2851e+05	27	2568	1	2	43	3792	0	0	4	3585	1	138	6	0	0	0	1	1
2	2	26	9.4399e+05	73	2754	0	0	70	3792	NaN	0	5	2691	0	380	9	1	0	0	0	0
2	2	27	9.636e+05	33	2760	1	2	15	4687	0	1	7	2137	0	147	2	0	0	1	0	1
2	2	28	9.8519e+05	61	2916	0	0	53	2736	1	0	3	5907	0	340	7	1	0	0	0	1
2	2	29	1.0006e+06	22	2519	1	1	23	2736	NaN	1	3	2885	0	31	3	0	0	1	0	0
2	2	30	1.0156e+06	44	2533	0	0	5	2736	NaN	0	7	2387	0	406	1	1	0	0	0	0
2	2	31	1.0305e+06	2	2646	1	2	72	2736	NaN	1	3	2282	0	103	9	0	0	1	0	0
2	2	32	1.0443e+06	50	2576	0	0	25	2736	NaN	1	1	1215	0	351	4	0	1	0	0	0
2	2	33	1.058e+06	52	2520	0	0	9	2736	NaN	1	1	1121	0	343	2	0	1	0	0	0
2	2	34	1.0748e+06	17	2807	1	1	4	2736	NaN	0	5	3972	0	24	1	0	0	0	1	0
2	2	35	1.0908e+06	51	2759	0	0	21	2736	NaN	0	5	3216	0	338	3	1	0	0	0	0
2	2	36	1.1058e+06	60	2721	0	0	37	2736	NaN	1	3	2313	0	337	5	1	0	0	0	0
2	2	37	1.1255e+06	24	2724	1	1	32	4496	0	0	4	2392	1	34	4	0	0	1	0	1
2	2	38	1.1408e+06	66	2981	0	0	6	4496	NaN	0	6	2406	0	324	1	1	0	0	0	0
2	2	39	1.1562e+06	36	2984	1	1	55	4496	NaN	0	5	2390	0	50	7	0	0	1	0	0
2	2	40	1.1722e+06	26	2847	1	1	63	4496	NaN	1	5	3092	0	37	8	0	0	1	0	0
2	2	41	1.1934e+06	57	2737	0	0	18	2680	0	0	1	1406	1	356	3	0	1	0	0	1
2	2	42	1.2087e+06	18	2967	1	2	3	2680	NaN	1	5	2333	0	125	1	0	0	0	1	0
2	2	43	1.2237e+06	48	2509	0	0	69	2680	NaN	0	6	2467	0	320	9	1	0	0	0	0
2	2	44	1.2425e+06	75	2869	0	0	58	3800	1	0	1	2100	0	372	8	0	1	0	0	1
2	2	45	1.2579e+06	70	2582	0	0	73	3800	NaN	0	3	2825	0	352	10	0	1	0	0	0
2	2	46	1.2761e+06	19	2636	1	2	35	2983	1	1	7	2566	1	127	5	0	0	0	1	1
2	2	47	1.2925e+06	58	2741	0	0	46	2983	NaN	1	5	3545	0	309	6	1	0	0	0	0
2	2	48	1.309e+06	15	2766	1	2	28	2983	NaN	0	5	3724	0	122	4	0	0	0	1	0
2	2	49	1.3302e+06	9	2728	1	2	16	6512	1	1	5	1944	1	111	2	0	0	1	0	1
2	2	50	1.3492e+06	47	2732	0	0	61	1824	1	1	4	4409	1	366	8	1	0	0	0	1
2	2	51	1.3652e+06	49	2885	0	0	1	1824	NaN	0	3	3091	0	310	1	0	1	0	0	0
2	2	52	1.3798e+06	45	2581	0	0	26	1824	NaN	1	3	2024	0	303	4	0	1	0	0	0
2	2	53	1.3974e+06	38	2710	1	2	79	1824	NaN	0	5	4867	0	154	10	0	0	1	0	0
2	2	54	1.4151e+06	3	2561	1	1	39	2592	0	0	7	2537	1	4	5	0	0	1	0	1
2	2	55	1.43e+06	7	2569	1	2	7	2592	NaN	0	5	2245	0	108	1	0	0	1	0	0
2	2	56	1.4436e+06	80	2943	0	0	30	2592	NaN	1	2	629	0	331	4	1	0	0	0	0
2	2	57	1.4599e+06	78	2649	0	0	78	1880	1	1	1	1704	1	398	10	1	0	0	0	1
2	2	58	1.4803e+06	53	2700	0	0	34	3776	1	0	1	3956	0	302	5	0	1	0	0	1
2	2	59	1.4989e+06	6	2592	1	2	19	3776	NaN	1	5	5927	0	107	3	0	0	0	1	0
2	2	60	1.5162e+06	16	2821	1	2	44	3776	NaN	1	6	4433	0	123	6	0	0	0	1	0
2	2	61	1.5386e+06	46	2614	0	0	14	3023	1	1	6	3926	1	408	2	1	0	0	0	1
2	2	62	1.5537e+06	30	2685	1	2	59	3023	NaN	0	6	2404	0	144	8	0	0	0	1	0
2	2	63	1.5692e+06	5	2647	1	2	80	3023	NaN	0	5	2890	0	106	10	0	0	1	0	0
2	2	64	1.5847e+06	64	2586	0	0	45	3023	NaN	0	5	2837	0	368	6	1	0	0	0	0
2	2	65	1.6017e+06	4	2623	1	1	52	1864	1	1	2	2523	1	5	7	0	0	0	1	1
2	2	66	1.6191e+06	14	2875	1	2	64	2440	1	1	7	2017	1	121	8	0	0	1	0	1
2	2	67	1.6366e+06	67	2723	0	0	17	3280	0	0	1	1424	1	384	3	0	1	0	0	1
2	2	68	1.6563e+06	65	2501	0	0	77	2496	1	1	4	4736	1	409	10	1	0	0	0	1
2	2	69	1.6698e+06	41	2752	0	0	10	2496	NaN	0	1	713	0	367	2	0	1	0	0	0
2	2	70	1.6873e+06	11	2679	1	1	68	2168	0	0	7	2608	1	16	9	0	0	0	1	1
2	2	71	1.7026e+06	68	2642	0	0	22	2168	NaN	1	6	2623	0	397	3	1	0	0	0	0
2	2	72	1.7187e+06	72	2804	0	0	49	2168	NaN	1	1	3260	0	417	7	0	1	0	0	0
2	2	73	1.7336e+06	29	2671	1	2	11	2168	NaN	1	6	2175	0	143	2	0	0	0	1	0
2	2	74	1.7482e+06	79	2642	0	0	66	2168	NaN	0	1	2022	0	401	9	0	1	0	0	0
2	2	75	1.7678e+06	69	2734	0	0	2	4800	0	0	1	2039	1	342	1	0	1	0	0	1
2	2	76	1.7829e+06	77	2661	0	0	41	4800	NaN	1	1	2436	0	359	6	0	1	0	0	0
2	2	77	1.799e+06	35	2774	1	1	20	4800	NaN	1	5	3292	0	49	3	0	0	0	1	0
2	2	78	1.8146e+06	37	2641	1	2	67	4800	NaN	1	6	2845	0	151	9	0	0	0	1	0
2	2	79	1.8301e+06	42	2793	0	0	38	4800	NaN	0	6	2755	0	416	5	1	0	0	0	0
2	2	80	1.8477e+06	43	2639	0	0	13	2263	1	0	6	2684	0	374	2	1	0	0	0	1
3	3	1	5.3462e+05	51	2885	0	0	70	4440	NaN	0	7	3760	0	338	9	1	0	0	0	0
3	3	2	5.5649e+05	33	2987	1	1	67	5016	0	1	7	3858	0	47	9	0	0	0	1	1
3	3	3	5.8341e+05	1	2504	1	2	48	6527	0	0	5	7884	1	102	6	0	0	1	0	1
3	3	4	5.9814e+05	34	2786	1	2	19	6527	NaN	0	1	1948	0	148	3	0	0	0	1	0
3	3	5	6.1321e+05	74	2664	0	0	9	6527	NaN	1	1	2421	0	325	2	0	1	0	0	0
3	3	6	6.3022e+05	45	2971	0	0	30	6527	NaN	1	7	4045	0	303	4	1	0	0	0	0
3	3	7	6.5125e+05	38	2990	1	2	51	5496	0	0	2	2549	1	154	7	0	0	0	1	1
3	3	8	6.7504e+05	19	2866	1	2	80	7088	1	1	6	3824	1	127	10	0	0	1	0	1
3	3	9	6.9246e+05	30	2941	1	1	47	7088	NaN	0	6	4488	0	44	6	0	0	1	0	0
3	3	10	7.1726e+05	58	2607	0	0	18	6527	0	1	3	5677	0	309	3	0	1	0	0	1
3	3	11	7.3192e+05	50	2506	0	0	58	6527	NaN	1	1	2169	0	351	8	0	1	0	0	0
3	3	12	7.5588e+05	32	2925	1	1	72	5656	0	0	6	5391	1	46	9	0	0	1	0	1
3	3	13	7.777e+05	35	2889	1	1	55	3760	0	1	6	5170	0	49	7	0	0	1	0	1
3	3	14	7.9863e+05	46	2903	0	0	22	3728	1	1	6	4297	1	408	3	1	0	0	0	1
3	3	15	8.2357e+05	14	2927	1	2	44	3728	NaN	1	NaN	10009	0	121	6	0	0	0	1	0
3	3	16	8.3818e+05	69	2507	0	0	57	3728	NaN	0	1	2095	0	342	8	0	1	0	0	0
3	3	17	8.527e+05	73	2553	0	0	1	3728	NaN	0	1	1965	0	380	1	0	1	0	0	0
3	3	18	8.674e+05	36	2713	1	1	52	3728	NaN	0	1	2003	0	50	7	0	0	0	1	0
3	3	19	8.8508e+05	28	2927	1	1	27	3728	NaN	1	3	4767	0	41	4	0	0	0	1	0
3	3	20	9.0214e+05	7	2945	1	1	12	3728	NaN	0	6	4131	0	8	2	0	0	0	1	0
3	3	21	9.2535e+05	65	2705	0	0	2	3728	NaN	1	2	6040	0	409	1	0	1	0	0	0
3	3	22	9.4809e+05	41	2817	0	0	53	4296	0	0	6	5622	1	367	7	1	0	0	0	1
3	3	23	9.637e+05	71	2617	0	0	62	4296	NaN	1	7	2993	0	375	8	1	0	0	0	0
3	3	24	9.799e+05	3	2721	1	1	23	4296	NaN	0	4	3477	0	4	3	0	0	1	0	0
3	3	25	9.9467e+05	13	2858	1	1	15	4296	NaN	0	7	1912	0	18	2	0	0	1	0	0
3	3	26	1.0127e+06	22	2967	1	2	8	4296	NaN	1	6	5062	0	131	1	0	0	1	0	0
3	3	27	1.0279e+06	44	2977	0	0	77	4296	NaN	0	7	2260	0	406	10	1	0	0	0	0
3	3	28	1.0423e+06	77	2833	0	0	25	4296	NaN	1	1	1529	0	359	4	0	1	0	0	0
3	3	29	1.057e+06	27	2876	1	1	39	4296	NaN	0	7	1794	0	38	5	0	0	1	0	0
3	3	30	1.0712e+06	70	2566	0	0	41	4296	NaN	0	1	1675	0	352	6	0	1	0	0	0
3	3	31	1.0869e+06	18	2584	1	1	3	4296	NaN	1	7	3073	0	25	1	0	0	0	1	0
3	3	32	1.1045e+06	10	2547	1	1	64	4296	NaN	1	6	5081	0	13	8	0	0	1	0	0
3	3	33	1.1259e+06	21	2770	1	1	32	5208	0	0	6	3439	1	30	4	0	0	1	0	1
3	3	34	1.1428e+06	59	2800	0	0	65	2776	1	1	1	1318	1	396	9	0	1	0	0	1
3	3	35	1.1588e+06	2	2772	1	1	43	2776	NaN	1	4	3203	0	3	6	0	0	0	1	0
3	3	36	1.1744e+06	80	2899	0	0	14	2776	NaN	1	5	2688	0	331	2	1	0	0	0	0
3	3	37	1.1922e+06	49	2520	0	0	6	2872	0	0	7	2401	1	310	1	1	0	0	0	1
3	3	38	1.2073e+06	9	2554	1	1	36	2872	NaN	1	4	2600	0	11	5	0	0	0	1	0
3	3	39	1.2223e+06	62	2668	0	0	45	2872	NaN	1	7	2382	0	357	6	1	0	0	0	0
3	3	40	1.2397e+06	78	2973	0	0	74	2592	1	1	1	1793	1	398	10	0	1	0	0	1
3	3	41	1.2636e+06	17	2825	1	2	7	2592	NaN	0	6	4129	0	124	1	0	0	1	0	0
3	3	42	1.28e+06	56	2909	0	0	10	2400	1	1	1	1105	1	319	2	0	1	0	0	1
3	3	43	1.2945e+06	72	2909	0	0	34	2400	NaN	1	1	1560	0	417	5	0	1	0	0	0
3	3	44	1.3086e+06	79	2742	0	0	49	2400	NaN	0	1	1389	0	401	7	0	1	0	0	0
3	3	45	1.3236e+06	16	2790	1	1	75	2400	NaN	1	6	2143	0	23	10	0	0	0	1	0
3	3	46	1.3445e+06	61	2896	0	0	21	6408	1	0	1	1638	0	340	3	1	0	0	0	1
3	3	47	1.3588e+06	11	2745	1	2	40	6408	NaN	0	7	1599	0	116	5	0	0	1	0	0
3	3	48	1.3749e+06	15	2967	1	2	59	6408	NaN	0	4	3065	0	122	8	0	0	0	1	0
3	3	49	1.3961e+06	55	2625	0	0	78	6480	0	1	7	2118	0	385	10	1	0	0	0	1
3	3	50	1.4166e+06	5	2516	1	1	28	2904	0	0	5	5082	1	6	4	0	0	0	1	1
3	3	51	1.4367e+06	48	2632	0	0	42	6304	0	0	1	1242	1	320	6	0	1	0	0	1
3	3	52	1.4519e+06	60	2870	0	0	54	6304	NaN	1	7	2298	0	337	7	1	0	0	0	0
3	3	53	1.469e+06	47	2906	0	0	17	2864	1	1	1	1290	1	366	3	0	1	0	0	1
3	3	54	1.4831e+06	29	2648	1	2	79	2864	NaN	1	7	1475	0	143	10	0	0	1	0	0
3	3	55	1.5039e+06	42	2512	0	0	61	6200	0	0	6	2085	1	416	8	1	0	0	0	1
3	3	56	1.5194e+06	8	2891	1	2	56	6200	NaN	1	6	2630	0	109	7	0	0	1	0	0
3	3	57	1.5333e+06	68	2760	0	0	26	6200	NaN	1	1	1128	0	397	4	0	1	0	0	0
3	3	58	1.5475e+06	75	2672	0	0	13	6200	NaN	0	7	1616	0	372	2	1	0	0	0	0
3	3	59	1.5656e+06	57	2973	0	0	46	2816	0	0	6	2313	1	356	6	1	0	0	0	1
3	3	60	1.58e+06	12	2586	1	2	35	2816	NaN	1	7	1805	0	117	5	0	0	0	1	0
3	3	61	1.6006e+06	67	2921	0	0	69	2816	NaN	0	6	2357	0	384	9	1	0	0	0	0
3	3	62	1.6146e+06	76	2674	0	0	50	2816	NaN	1	1	1340	0	418	7	0	1	0	0	0
3	3	63	1.6288e+06	6	2752	1	1	63	2816	NaN	1	7	1433	0	7	8	0	0	1	0	0
3	3	64	1.6429e+06	31	2520	1	1	31	2816	NaN	1	7	1587	0	45	4	0	0	1	0	0
3	3	65	1.6621e+06	66	2879	0	0	66	5176	1	0	1	1169	0	324	9	0	1	0	0	1
3	3	66	1.6788e+06	53	2901	0	0	73	2320	0	0	1	1520	1	302	10	0	1	0	0	1
3	3	67	1.6942e+06	25	2621	1	1	60	2320	NaN	0	6	2702	0	36	8	0	0	0	1	0
3	3	68	1.7111e+06	54	2718	0	0	5	1808	1	1	7	2438	1	301	1	1	0	0	0	1
3	3	69	1.726e+06	64	2691	0	0	37	1808	NaN	0	6	2185	0	368	5	1	0	0	0	0
3	3	70	1.7481e+06	4	2887	1	2	68	7248	0	1	6	1966	0	105	9	0	0	0	1	1
3	3	71	1.7627e+06	39	2932	1	2	16	7248	NaN	1	7	1666	0	157	2	0	0	1	0	0
3	3	72	1.7769e+06	23	2596	1	2	4	7248	NaN	0	7	1640	0	132	1	0	0	0	1	0
3	3	73	1.8015e+06	52	2938	0	0	29	8920	0	1	7	2721	0	343	4	1	0	0	0	1
3	3	74	1.8186e+06	43	2736	0	0	33	8920	NaN	0	6	4418	0	374	5	0	1	0	0	0
3	3	75	1.8349e+06	24	2637	1	2	20	8920	NaN	0	4	3625	0	134	3	0	0	0	1	0
3	3	76	1.8492e+06	26	2686	1	2	76	8920	NaN	1	7	1653	0	137	10	0	0	0	1	0
3	3	77	1.8645e+06	40	2574	1	2	11	8920	NaN	0	6	2725	0	159	2	0	0	0	1	0
3	3	78	1.8788e+06	63	2843	0	0	38	8920	NaN	0	7	1438	0	363	5	1	0	0	0	0
3	3	79	1.8947e+06	37	2586	1	2	24	8920	NaN	1	6	3310	0	151	3	0	0	1	0	0
3	3	80	1.9101e+06	20	2656	1	2	71	8920	NaN	0	5	2767	0	128	9	0	0	1	0	0
4	4	1	5.2993e+05	51	2868	0	0	70	4056	NaN	0	6	1970	0	338	9	1	0	0	0	0
4	4	2	5.5182e+05	33	2686	1	2	67	5816	0	1	5	3393	0	147	9	0	0	0	1	1
4	4	3	5.6897e+05	1	2642	1	1	48	3511	0	0	2	1001	1	2	6	0	0	1	0	1
4	4	4	5.9366e+05	34	2668	1	1	19	3511	NaN	0	NaN	10008	0	48	3	0	0	0	1	0
4	4	5	6.0881e+05	74	2759	0	0	9	3511	NaN	1	6	2395	0	325	2	0	1	0	0	0
4	4	6	6.2298e+05	45	2927	0	0	30	3511	NaN	1	6	1247	0	303	4	1	0	0	0	0
4	4	7	6.3927e+05	38	2611	1	1	51	2152	0	0	5	1534	1	54	7	0	0	0	1	1
4	4	8	6.562e+05	19	2624	1	1	80	3383	1	1	6	931	1	27	10	0	0	1	0	1
4	4	9	6.6948e+05	30	2707	1	2	47	3383	NaN	0	6	578	0	144	6	0	0	1	0	0
4	4	10	6.8872e+05	58	2999	0	0	18	3336	1	1	5	2900	1	309	3	0	1	0	0	1
4	4	11	7.0534e+05	50	2583	0	0	58	3336	NaN	1	6	4044	0	351	8	0	1	0	0	0
4	4	12	7.2472e+05	32	2834	1	2	72	3944	0	0	5	2601	1	146	9	0	0	1	0	1
4	4	13	7.4023e+05	35	2511	1	2	55	1816	1	1	6	1184	1	149	7	0	0	1	0	1
4	4	14	7.588e+05	46	2520	0	0	22	4944	1	1	6	1116	1	408	3	1	0	0	0	1
4	4	15	7.7244e+05	14	2863	1	1	44	4944	NaN	1	6	784	0	21	6	0	0	0	1	0
4	4	16	7.859e+05	69	2883	0	0	57	4944	NaN	0	2	575	0	342	8	0	1	0	0	0
4	4	17	7.991e+05	73	2651	0	0	1	4944	NaN	0	2	541	0	380	1	0	1	0	0	0
4	4	18	8.1381e+05	36	2954	1	2	52	4944	NaN	0	5	1754	0	150	7	0	0	0	1	0
4	4	19	8.2808e+05	28	2597	1	2	27	4944	NaN	1	6	1694	0	141	4	0	0	0	1	0
4	4	20	8.4196e+05	7	2589	1	2	12	4944	NaN	0	5	1290	0	108	2	0	0	0	1	0
4	4	21	8.6452e+05	65	2661	0	0	2	4944	NaN	1	2	568	0	409	1	0	1	0	0	0
4	4	22	8.8043e+05	41	2792	0	0	53	2279	0	0	6	851	1	367	7	1	0	0	0	1
4	4	23	8.9462e+05	71	2877	0	0	62	2279	NaN	1	5	1315	0	375	8	1	0	0	0	0
4	4	24	9.0921e+05	3	2754	1	2	23	2279	NaN	0	6	1841	0	104	3	0	0	1	0	0
4	4	25	9.2308e+05	13	2714	1	2	15	2279	NaN	0	6	1163	0	118	2	0	0	1	0	0
4	4	26	9.3665e+05	22	2652	1	1	8	2279	NaN	1	2	916	0	31	1	0	0	1	0	0
4	4	27	9.4997e+05	44	2771	0	0	77	2279	NaN	0	6	561	0	406	10	1	0	0	0	0
4	4	28	9.6336e+05	77	2876	0	0	25	2279	NaN	1	1	513	0	359	4	0	1	0	0	0
4	4	29	9.7709e+05	27	2928	1	2	39	2279	NaN	0	7	815	0	138	5	0	0	1	0	0
4	4	30	9.9085e+05	70	2711	0	0	41	2279	NaN	0	3	1059	0	352	6	0	1	0	0	0
4	4	31	1.0071e+06	18	2743	1	2	3	2279	NaN	1	5	3547	0	125	1	0	0	0	1	0
4	4	32	1.0207e+06	10	2525	1	2	64	2279	NaN	1	7	1034	0	113	8	0	0	1	0	0
4	4	33	1.0363e+06	21	2992	1	2	32	1992	1	0	7	674	0	130	4	0	0	1	0	1
4	4	34	1.0552e+06	59	2514	0	0	65	5119	0	1	6	1212	0	396	9	0	1	0	0	1
4	4	35	1.0691e+06	2	2824	1	2	43	5119	NaN	1	6	1079	0	103	6	0	0	0	1	0
4	4	36	1.0831e+06	80	2843	0	0	14	5119	NaN	1	6	1163	0	331	2	1	0	0	0	0
4	4	37	1.0987e+06	49	2628	0	0	6	2255	0	0	7	788	1	310	1	1	0	0	0	1
4	4	38	1.1121e+06	9	2543	1	2	36	2255	NaN	1	6	869	0	111	5	0	0	0	1	0
4	4	39	1.126e+06	62	2816	0	0	45	2255	NaN	1	6	1051	0	357	6	1	0	0	0	0
4	4	40	1.1438e+06	78	2774	0	0	74	3200	0	1	6	1818	0	398	10	0	1	0	0	1
4	4	41	1.1628e+06	17	2554	1	1	7	3200	NaN	0	7	1001	0	24	1	0	0	1	0	0
4	4	42	1.1784e+06	56	2632	0	0	10	1736	1	1	1	1176	1	319	2	0	1	0	0	1
4	4	43	1.1916e+06	72	2736	0	0	34	1736	NaN	1	2	534	0	417	5	0	1	0	0	0
4	4	44	1.2048e+06	79	2585	0	0	49	1736	NaN	0	1	522	0	401	7	0	1	0	0	0
4	4	45	1.2187e+06	16	2802	1	2	75	1736	NaN	1	5	1126	0	123	10	0	0	0	1	0
4	4	46	1.2395e+06	61	2870	0	0	21	4960	0	0	3	2958	1	340	3	1	0	0	0	1
4	4	47	1.2537e+06	11	2602	1	1	40	4960	NaN	0	6	1683	0	16	5	0	0	1	0	0
4	4	48	1.2687e+06	15	2811	1	1	59	4960	NaN	0	6	2113	0	22	8	0	0	0	1	0
4	4	49	1.2865e+06	55	2927	0	0	78	4336	1	1	7	583	1	385	10	1	0	0	0	1
4	4	50	1.3043e+06	5	2638	1	2	28	3736	0	0	7	1434	1	106	4	0	0	0	1	1
4	4	51	1.3232e+06	48	2571	0	0	42	4032	1	0	5	2269	0	320	6	0	1	0	0	1
4	4	52	1.3372e+06	60	2770	0	0	54	4032	NaN	1	6	1244	0	337	7	1	0	0	0	0
4	4	53	1.352e+06	47	2711	0	0	17	1632	1	1	1	527	1	366	3	0	1	0	0	1
4	4	54	1.3656e+06	29	2668	1	1	79	1632	NaN	1	6	942	0	43	10	0	0	1	0	0
4	4	55	1.3842e+06	42	2545	0	0	61	5368	0	0	6	667	1	416	8	1	0	0	0	1
4	4	56	1.3981e+06	8	2872	1	1	56	5368	NaN	1	6	1040	0	9	7	0	0	1	0	0
4	4	57	1.4117e+06	68	2996	0	0	26	5368	NaN	1	1	575	0	397	4	0	1	0	0	0
4	4	58	1.4254e+06	75	2996	0	0	13	5368	NaN	0	7	753	0	372	2	1	0	0	0	0
4	4	59	1.4424e+06	57	2604	0	0	46	3000	0	0	5	1396	1	356	6	1	0	0	0	1
4	4	60	1.4559e+06	12	2741	1	1	35	3000	NaN	1	5	734	0	17	5	0	0	0	1	0
4	4	61	1.4719e+06	67	2876	0	0	69	3000	NaN	0	6	584	0	384	9	1	0	0	0	0
4	4	62	1.4856e+06	76	2649	0	0	50	3000	NaN	1	2	1008	0	418	7	0	1	0	0	0
4	4	63	1.4992e+06	6	2975	1	2	63	3000	NaN	1	6	601	0	107	8	0	0	1	0	0
4	4	64	1.5131e+06	31	2608	1	2	31	3000	NaN	1	6	1337	0	145	4	0	0	1	0	0
4	4	65	1.5335e+06	66	2515	0	0	66	5104	1	0	4	2816	0	324	9	0	1	0	0	1
4	4	66	1.5503e+06	53	2869	0	0	73	2936	0	0	6	1017	1	302	10	0	1	0	0	1
4	4	67	1.5646e+06	25	2665	1	2	60	2936	NaN	0	6	1553	0	136	8	0	0	0	1	0
4	4	68	1.5808e+06	54	2759	0	0	5	2367	1	1	5	1174	1	301	1	1	0	0	0	1
4	4	69	1.5944e+06	64	2967	0	0	37	2367	NaN	0	6	602	0	368	5	1	0	0	0	0
4	4	70	1.6113e+06	4	2867	1	1	68	3480	1	1	5	504	1	5	9	0	0	0	1	1
4	4	71	1.6246e+06	39	2594	1	1	16	3480	NaN	1	6	762	0	57	2	0	0	1	0	0
4	4	72	1.6384e+06	23	2923	1	1	4	3480	NaN	0	6	823	0	32	1	0	0	0	1	0
4	4	73	1.6555e+06	52	2768	0	0	29	2696	1	1	7	1640	1	343	4	1	0	0	0	1
4	4	74	1.6688e+06	43	2836	0	0	33	2696	NaN	0	1	546	0	374	5	0	1	0	0	0
4	4	75	1.6838e+06	24	2979	1	1	20	2696	NaN	0	6	1957	0	34	3	0	0	0	1	0
4	4	76	1.6975e+06	26	2580	1	1	76	2696	NaN	1	7	1161	0	37	10	0	0	0	1	0
4	4	77	1.7113e+06	40	2634	1	1	11	2696	NaN	0	5	1178	0	59	2	0	0	0	1	0
4	4	78	1.7251e+06	63	2578	0	0	38	2696	NaN	0	7	1252	0	363	5	1	0	0	0	0
4	4	79	1.7387e+06	37	2924	1	1	24	2696	NaN	1	3	670	0	51	3	0	0	1	0	0
4	4	80	1.7519e+06	20	2617	1	1	71	2696	NaN	0	6	604	0	28	9	0	0	1	0	0
5	5	1	5.3325e+05	65	2825	0	0	50	3536	NaN	1	NaN	10009	0	409	7	0	1	0	0	0
5	5	2	5.4747e+05	45	2955	0	0	13	3536	NaN	1	7	1236	0	303	2	1	0	0	0	0
5	5	3	5.6225e+05	76	2889	0	0	77	3536	NaN	1	7	1863	0	418	10	1	0	0	0	0
5	5	4	5.81e+05	21	2955	1	1	59	3968	0	0	7	1813	1	30	8	0	0	0	1	1
5	5	5	5.9621e+05	14	2870	1	1	3	3968	NaN	1	7	2307	0	21	1	0	0	0	1	0
5	5	6	6.1126e+05	46	2739	0	0	10	3968	NaN	1	2	2280	0	408	2	0	1	0	0	0
5	5	7	6.2967e+05	31	2522	1	1	67	2792	1	1	6	3064	1	45	9	0	0	0	1	1
5	5	8	6.5082e+05	75	2557	0	0	78	5895	0	0	7	2678	1	372	10	1	0	0	0	1
5	5	9	6.6555e+05	69	2913	0	0	18	5895	NaN	0	2	1787	0	342	3	0	1	0	0	0
5	5	10	6.8037e+05	62	2891	0	0	38	5895	NaN	1	7	1904	0	357	5	1	0	0	0	0
5	5	11	7.0755e+05	32	2867	1	1	8	10003	-1	0	5	2272	0	46	1	0	0	1	0	1
5	5	12	7.2224e+05	56	2724	0	0	29	10003	NaN	1	7	1927	0	319	4	1	0	0	0	0
5	5	13	7.3664e+05	11	2809	1	2	76	10003	NaN	0	7	1569	0	116	10	0	0	0	1	0
5	5	14	7.512e+05	73	2985	0	0	37	10003	NaN	0	7	1539	0	380	5	1	0	0	0	0
5	5	15	7.6771e+05	37	2940	1	2	51	10003	NaN	1	5	3567	0	151	7	0	0	0	1	0
5	5	16	7.8182e+05	15	2521	1	2	27	10003	NaN	0	7	1564	0	122	4	0	0	0	1	0
5	5	17	7.9771e+05	77	2994	0	0	6	10003	NaN	1	7	2868	0	359	1	1	0	0	0	0
5	5	18	8.1376e+05	39	2780	1	1	39	10003	NaN	1	6	3275	0	57	5	0	0	1	0	0
5	5	19	8.2848e+05	70	2934	0	0	54	10003	NaN	0	6	1747	0	352	7	1	0	0	0	0
5	5	20	8.4273e+05	51	2961	0	0	66	10003	NaN	0	2	1261	0	338	9	0	1	0	0	0
5	5	21	8.6088e+05	3	2562	1	1	63	10003	NaN	0	7	1781	0	4	8	0	0	1	0	0
5	5	22	8.8008e+05	47	2640	0	0	2	3216	1	1	3	3315	1	366	1	0	1	0	0	1
5	5	23	8.955e+05	71	2790	0	0	14	3216	NaN	1	7	2606	0	375	2	1	0	0	0	0
5	5	24	9.1033e+05	40	2980	1	1	36	3216	NaN	0	7	1814	0	59	5	0	0	0	1	0
5	5	25	9.2794e+05	64	2871	0	0	42	3360	0	0	1	1346	1	368	6	0	1	0	0	1
5	5	26	9.4232e+05	42	2716	0	0	22	3360	NaN	0	7	1624	0	416	3	1	0	0	0	0
5	5	27	9.5587e+05	59	2746	0	0	26	3360	NaN	1	1	776	0	396	4	0	1	0	0	0
5	5	28	9.706e+05	1	2603	1	1	16	3360	NaN	0	7	2089	0	2	2	0	0	1	0	0
5	5	29	9.851e+05	26	2880	1	2	40	3360	NaN	1	7	1610	0	137	5	0	0	1	0	0
5	5	30	1.0031e+06	43	2836	0	0	21	3520	0	0	7	1559	1	374	3	1	0	0	0	1
5	5	31	1.0175e+06	17	2745	1	2	31	3520	NaN	0	7	1702	0	124	4	0	0	1	0	0
5	5	32	1.0318e+06	2	2826	1	1	56	3520	NaN	1	7	1400	0	3	7	0	0	1	0	0
5	5	33	1.0486e+06	6	2581	1	1	4	2840	0	1	7	1377	0	7	1	0	0	0	1	1
5	5	34	1.0638e+06	80	2846	0	0	17	2840	NaN	1	2	2327	0	331	3	0	1	0	0	0
5	5	35	1.0815e+06	63	2508	0	0	57	2432	0	0	2	2748	1	363	8	0	1	0	0	1
5	5	36	1.096e+06	18	2736	1	2	32	2432	NaN	1	7	1711	0	125	4	0	0	1	0	0
5	5	37	1.1111e+06	27	2992	1	1	35	2432	NaN	0	7	2057	0	38	5	0	0	0	1	0
5	5	38	1.1302e+06	61	2898	0	0	5	5352	1	0	7	803	0	340	1	1	0	0	0	1
5	5	39	1.1443e+06	35	2699	1	2	47	5352	NaN	1	7	1376	0	149	6	0	0	1	0	0
5	5	40	1.1582e+06	60	2679	0	0	53	5352	NaN	1	7	1189	0	337	7	1	0	0	0	0
5	5	41	1.181e+06	12	2824	1	1	75	2912	1	1	7	2152	1	17	10	0	0	0	1	1
5	5	42	1.1963e+06	67	2804	0	0	33	2912	NaN	0	3	2485	0	384	5	0	1	0	0	0
5	5	43	1.2105e+06	19	2885	1	1	64	2912	NaN	1	7	1262	0	27	8	0	0	1	0	0
5	5	44	1.2245e+06	8	2514	1	2	52	2912	NaN	1	7	1534	0	109	7	0	0	0	1	0
5	5	45	1.2388e+06	9	2515	1	1	68	2912	NaN	1	7	1693	0	11	9	0	0	0	1	0
5	5	46	1.2588e+06	49	2953	0	0	73	3744	0	0	4	3362	1	310	10	0	1	0	0	1
5	5	47	1.2755e+06	38	2970	1	2	11	2432	0	0	7	1271	1	154	2	0	0	0	1	1
5	5	48	1.29e+06	7	2842	1	2	60	2432	NaN	0	7	1617	0	108	8	0	0	0	1	0
5	5	49	1.3055e+06	74	2939	0	0	41	2432	NaN	1	3	2482	0	325	6	0	1	0	0	0
5	5	50	1.3211e+06	48	2627	0	0	49	2432	NaN	0	1	2989	0	320	7	0	1	0	0	0
5	5	51	1.3357e+06	25	2815	1	1	15	2432	NaN	0	7	1749	0	36	2	0	0	1	0	0
5	5	52	1.3502e+06	5	2714	1	1	19	2432	NaN	0	4	1778	0	6	3	0	0	0	1	0
5	5	53	1.3657e+06	52	2647	0	0	69	2432	NaN	1	7	2825	0	343	9	1	0	0	0	0
5	5	54	1.3804e+06	68	2853	0	0	1	2432	NaN	1	2	1837	0	397	1	0	1	0	0	0
5	5	55	1.3976e+06	16	2807	1	1	44	2664	0	1	7	1683	0	23	6	0	0	0	1	1
5	5	56	1.412e+06	20	2927	1	2	12	2664	NaN	0	7	1456	0	128	2	0	0	0	1	0
5	5	57	1.4261e+06	54	2759	0	0	70	2664	NaN	1	7	1359	0	301	9	1	0	0	0	0
5	5	58	1.4427e+06	13	2660	1	2	55	2384	0	0	7	1462	1	118	7	0	0	1	0	1
5	5	59	1.4608e+06	78	2555	0	0	25	3680	1	1	2	1829	1	398	4	0	1	0	0	1
5	5	60	1.4748e+06	24	2625	1	1	48	3680	NaN	0	7	1344	0	34	6	0	0	1	0	0
5	5	61	1.498e+06	58	2751	0	0	61	2528	1	1	7	1574	1	309	8	1	0	0	0	1
5	5	62	1.5113e+06	23	2636	1	2	71	2528	NaN	0	7	712	0	132	9	0	0	1	0	0
5	5	63	1.5276e+06	22	2510	1	2	28	2632	1	1	7	1102	1	131	4	0	0	0	1	1
5	5	64	1.5441e+06	72	2734	0	0	46	2656	1	1	7	1083	1	417	6	1	0	0	0	1
5	5	65	1.5583e+06	41	2903	0	0	58	2656	NaN	0	1	1233	0	367	8	0	1	0	0	0
5	5	66	1.5749e+06	30	2792	1	1	72	2488	0	0	7	1328	1	44	9	0	0	1	0	1
5	5	67	1.5905e+06	57	2661	0	0	30	2488	NaN	0	7	2877	0	356	4	1	0	0	0	0
5	5	68	1.6076e+06	10	2898	1	2	43	2440	0	1	7	1813	0	113	6	0	0	0	1	1
5	5	69	1.6238e+06	79	2568	0	0	74	2928	0	0	1	676	1	401	10	0	1	0	0	1
5	5	70	1.6377e+06	29	2543	1	2	23	2928	NaN	1	7	1285	0	143	3	0	0	1	0	0
5	5	71	1.6542e+06	66	2754	0	0	62	2216	0	0	7	1524	1	324	8	1	0	0	0	1
5	5	72	1.6684e+06	50	2670	0	0	45	2216	NaN	1	7	1451	0	351	6	1	0	0	0	0
5	5	73	1.6822e+06	53	2698	0	0	9	2216	NaN	0	2	1108	0	302	2	0	1	0	0	0
5	5	74	1.6963e+06	36	2575	1	2	20	2216	NaN	0	7	1528	0	150	3	0	0	0	1	0
5	5	75	1.7128e+06	4	2589	1	1	79	2471	1	1	7	1355	1	5	10	0	0	1	0	1
5	5	76	1.7312e+06	55	2898	0	0	34	4480	1	1	2	1013	1	385	5	0	1	0	0	1
5	5	77	1.7466e+06	44	2822	0	0	65	4480	NaN	0	5	2520	0	406	9	0	1	0	0	0
5	5	78	1.7637e+06	28	2893	1	2	24	2720	1	1	7	1527	1	141	3	0	0	1	0	1
5	5	79	1.7777e+06	33	2561	1	2	7	2720	NaN	1	7	1431	0	147	1	0	0	1	0	0
5	5	80	1.7915e+06	34	2530	1	2	80	2720	NaN	0	7	1216	0	148	10	0	0	1	0	0
6	6	1	4.6627e+05	65	2857	0	0	50	3928	NaN	1	7	2806	0	409	7	0	1	0	0	0
6	6	2	4.8092e+05	45	2958	0	0	13	3928	NaN	1	5	1705	0	303	2	1	0	0	0	0
6	6	3	4.9538e+05	76	2642	0	0	77	3928	NaN	1	6	1828	0	418	10	1	0	0	0	0
6	6	4	5.1391e+05	21	2718	1	2	59	4024	1	0	6	1790	0	130	8	0	0	0	1	1
6	6	5	5.2816e+05	14	2559	1	2	3	4024	NaN	1	6	1696	0	121	1	0	0	0	1	0
6	6	6	5.4201e+05	46	2862	0	0	10	4024	NaN	1	2	995	0	408	2	0	1	0	0	0
6	6	7	5.5922e+05	31	2512	1	2	67	2512	1	1	5	2198	1	145	9	0	0	0	1	1
6	6	8	5.8527e+05	75	2875	0	0	78	10015	-1	0	7	1144	0	372	10	1	0	0	0	1
6	6	9	5.9931e+05	69	2851	0	0	18	10015	NaN	0	7	1183	0	342	3	0	1	0	0	0
6	6	10	6.1273e+05	62	2678	0	0	38	10015	NaN	1	5	750	0	357	5	1	0	0	0	0
6	6	11	6.2989e+05	32	2628	1	2	8	3535	0	0	6	1016	1	146	1	0	0	1	0	1
6	6	12	6.4347e+05	56	2755	0	0	29	3535	NaN	1	3	828	0	319	4	1	0	0	0	0
6	6	13	6.579e+05	11	2646	1	1	76	3535	NaN	0	6	1794	0	16	10	0	0	0	1	0
6	6	14	6.7127e+05	73	2588	0	0	37	3535	NaN	0	6	779	0	380	5	1	0	0	0	0
6	6	15	6.8648e+05	37	2804	1	1	51	3535	NaN	1	6	2403	0	51	7	0	0	0	1	0
6	6	16	6.9935e+05	15	2505	1	1	27	3535	NaN	0	2	376	0	22	4	0	0	0	1	0
6	6	17	7.137e+05	77	2710	0	0	6	3535	NaN	1	5	1645	0	359	1	1	0	0	0	0
6	6	18	7.2796e+05	39	2967	1	2	39	3535	NaN	1	6	1292	0	157	5	0	0	1	0	0
6	6	19	7.416e+05	70	2561	0	0	54	3535	NaN	0	7	1083	0	352	7	1	0	0	0	0
6	6	20	7.5502e+05	51	2670	0	0	66	3535	NaN	0	3	750	0	338	9	0	1	0	0	0
6	6	21	7.8157e+05	3	2740	1	2	63	3535	NaN	0	6	652	0	104	8	0	0	1	0	0
6	6	22	7.9851e+05	47	2724	0	0	2	3360	1	1	3	870	1	366	1	0	1	0	0	1
6	6	23	8.1243e+05	71	2934	0	0	14	3360	NaN	1	6	983	0	375	2	1	0	0	0	0
6	6	24	8.269e+05	40	2867	1	2	36	3360	NaN	0	5	1606	0	159	5	0	0	0	1	0
6	6	25	8.4387e+05	64	2565	0	0	42	2856	1	0	6	1569	0	368	6	0	1	0	0	1
6	6	26	8.5882e+05	42	2949	0	0	22	2856	NaN	0	4	1993	0	416	3	1	0	0	0	0
6	6	27	8.724e+05	59	2957	0	0	26	2856	NaN	1	2	620	0	396	4	0	1	0	0	0
6	6	28	8.8656e+05	1	2500	1	2	16	2856	NaN	0	3	1664	0	102	2	0	0	1	0	0
6	6	29	9.0106e+05	26	2968	1	1	40	2856	NaN	1	6	1527	0	37	5	0	0	1	0	0
6	6	30	9.2151e+05	43	2786	0	0	21	4504	0	0	5	3163	1	374	3	1	0	0	0	1
6	6	31	9.3658e+05	17	2757	1	1	31	4504	NaN	0	5	2315	0	24	4	0	0	1	0	0
6	6	32	9.5077e+05	2	2896	1	2	56	4504	NaN	1	7	1307	0	103	7	0	0	1	0	0
6	6	33	9.711e+05	6	2758	1	2	4	6152	1	1	3	1425	1	107	1	0	0	0	1	1
6	6	34	9.8469e+05	80	2556	0	0	17	6152	NaN	1	1	1028	0	331	3	0	1	0	0	0
6	6	35	1.002e+06	63	2573	0	0	57	3040	0	0	3	1676	1	363	8	0	1	0	0	1
6	6	36	1.0172e+06	18	2593	1	1	32	3040	NaN	1	3	2617	0	25	4	0	0	1	0	0
6	6	37	1.0324e+06	27	2959	1	2	35	3040	NaN	0	6	2306	0	138	5	0	0	0	1	0
6	6	38	1.0505e+06	61	2617	0	0	5	3872	0	0	6	1574	1	340	1	1	0	0	0	1
6	6	39	1.0661e+06	35	2555	1	1	47	3872	NaN	1	6	3079	0	49	6	0	0	1	0	0
6	6	40	1.0806e+06	60	2735	0	0	53	3872	NaN	1	7	1710	0	337	7	1	0	0	0	0
6	6	41	1.1163e+06	12	2601	1	2	75	7224	1	1	7	1508	1	117	10	0	0	0	1	1
6	6	42	1.1296e+06	67	2617	0	0	33	7224	NaN	0	1	742	0	384	5	0	1	0	0	0
6	6	43	1.1446e+06	19	2831	1	2	64	7224	NaN	1	5	2184	0	127	8	0	0	1	0	0
6	6	44	1.1616e+06	8	2575	1	1	52	7224	NaN	1	2	4355	0	9	7	0	0	0	1	0
6	6	45	1.1762e+06	9	2653	1	2	68	7224	NaN	1	6	2011	0	111	9	0	0	0	1	0
6	6	46	1.194e+06	49	2806	0	0	73	2968	0	0	3	1987	1	310	10	0	1	0	0	1
6	6	47	1.2115e+06	38	2720	1	1	11	2736	0	0	6	2096	1	54	2	0	0	0	1	1
6	6	48	1.2268e+06	7	2786	1	1	60	2736	NaN	0	5	2536	0	8	8	0	0	0	1	0
6	6	49	1.2429e+06	74	2960	0	0	41	2736	NaN	1	7	3126	0	325	6	0	1	0	0	0
6	6	50	1.2579e+06	48	2618	0	0	49	2736	NaN	0	5	2311	0	320	7	0	1	0	0	0
6	6	51	1.2719e+06	25	2817	1	2	15	2736	NaN	0	6	1243	0	136	2	0	0	1	0	0
6	6	52	1.2873e+06	5	2536	1	2	19	2736	NaN	0	3	2804	0	106	3	0	0	0	1	0
6	6	53	1.3028e+06	52	2816	0	0	69	2736	NaN	1	6	2715	0	343	9	1	0	0	0	0
6	6	54	1.3166e+06	68	2990	0	0	1	2736	NaN	1	2	832	0	397	1	0	1	0	0	0
6	6	55	1.3351e+06	16	2953	1	2	44	3784	0	1	3	1793	0	123	6	0	0	0	1	1
6	6	56	1.3516e+06	20	2521	1	1	12	3784	NaN	0	4	3909	0	28	2	0	0	0	1	0
6	6	57	1.3657e+06	54	2798	0	0	70	3784	NaN	1	3	1346	0	301	9	1	0	0	0	0
6	6	58	1.3817e+06	13	2676	1	1	55	2376	0	0	2	994	1	18	7	0	0	1	0	1
6	6	59	1.401e+06	78	2882	0	0	25	3312	1	1	3	3080	1	398	4	0	1	0	0	1
6	6	60	1.4154e+06	24	2895	1	2	48	3312	NaN	0	2	1454	0	134	6	0	0	1	0	0
6	6	61	1.4443e+06	58	2781	0	0	61	5120	1	1	6	1629	1	309	8	1	0	0	0	1
6	6	62	1.4591e+06	23	2555	1	1	71	5120	NaN	0	5	2250	0	32	9	0	0	1	0	0
6	6	63	1.4772e+06	22	2514	1	1	28	2376	1	1	6	3195	1	31	4	0	0	0	1	1
6	6	64	1.4955e+06	72	2608	0	0	46	3928	1	1	5	1806	1	417	6	1	0	0	0	1
6	6	65	1.5106e+06	41	2735	0	0	58	3928	NaN	0	5	2412	0	367	8	0	1	0	0	0
6	6	66	1.5276e+06	30	2643	1	2	72	3336	0	0	2	962	1	144	9	0	0	1	0	1
6	6	67	1.5418e+06	57	2619	0	0	30	3336	NaN	0	7	1574	0	356	4	1	0	0	0	0
6	6	68	1.5602e+06	10	2860	1	1	43	5143	1	1	1	461	1	13	6	0	0	0	1	1
6	6	69	1.5784e+06	79	2569	0	0	74	2960	0	0	5	2623	1	401	10	0	1	0	0	1
6	6	70	1.5953e+06	29	2704	1	1	23	2960	NaN	1	3	4220	0	43	3	0	0	1	0	0
6	6	71	1.6184e+06	66	2816	0	0	62	7664	1	0	5	2643	0	324	8	1	0	0	0	1
6	6	72	1.6341e+06	50	2969	0	0	45	7664	NaN	1	2	2705	0	351	6	1	0	0	0	0
6	6	73	1.6483e+06	53	2844	0	0	9	7664	NaN	0	1	1395	0	302	2	0	1	0	0	0
6	6	74	1.6643e+06	36	2617	1	1	20	7664	NaN	0	3	3387	0	50	3	0	0	0	1	0
6	6	75	1.6808e+06	4	2762	1	2	79	2576	1	1	2	1135	1	105	10	0	0	1	0	1
6	6	76	1.7013e+06	55	2640	0	0	34	5960	1	1	2	1984	1	385	5	0	1	0	0	1
6	6	77	1.716e+06	44	2737	0	0	65	5960	NaN	0	2	1950	0	406	9	0	1	0	0	0
6	6	78	1.7353e+06	28	2509	1	1	24	5040	1	1	5	1709	1	41	3	0	0	1	0	1
6	6	79	1.749e+06	33	2513	1	1	7	5040	NaN	1	7	1179	0	47	1	0	0	1	0	0
6	6	80	1.7642e+06	34	2910	1	1	80	5040	NaN	0	3	2320	0	48	10	0	0	1	0	0
7	7	1	8.4082e+05	55	2987	0	0	17	7191	NaN	1	6	9186	0	385	3	0	1	0	0	0
7	7	2	8.6085e+05	38	2731	1	1	79	2776	0	0	3	4534	1	54	10	0	0	1	0	1
7	7	3	8.7873e+05	49	2943	0	0	22	2776	NaN	0	6	4950	0	310	3	1	0	0	0	0
7	7	4	8.9355e+05	37	2706	1	2	55	2776	NaN	1	2	2117	0	151	7	0	0	1	0	0
7	7	5	9.2266e+05	36	2757	1	1	36	10019	-1	0	5	4322	0	50	5	0	0	0	1	1
7	7	6	9.3703e+05	80	2635	0	0	14	10019	NaN	1	6	1732	0	331	2	1	0	0	0	0
7	7	7	9.5269e+05	51	2672	0	0	45	10019	NaN	0	6	2996	0	338	6	1	0	0	0	0
7	7	8	9.6908e+05	31	2722	1	1	23	10019	NaN	1	3	3672	0	45	3	0	0	1	0	0
7	7	9	9.846e+05	75	2675	0	0	54	10019	NaN	0	3	2852	0	372	7	1	0	0	0	0
7	7	10	1.0035e+06	67	2682	0	0	77	3272	0	0	7	3007	1	384	10	1	0	0	0	1
7	7	11	1.0178e+06	26	2520	1	1	59	3272	NaN	1	2	1761	0	37	8	0	0	0	1	0
7	7	12	1.0334e+06	39	2558	1	1	12	3272	NaN	1	5	3020	0	57	2	0	0	0	1	0
7	7	13	1.0532e+06	44	2911	0	0	41	4112	0	0	6	2800	1	406	6	0	1	0	0	1
7	7	14	1.0693e+06	3	2656	1	1	56	4112	NaN	0	6	3427	0	4	7	0	0	1	0	0
7	7	15	1.0845e+06	43	2654	0	0	65	4112	NaN	0	2	2608	0	374	9	0	1	0	0	0
7	7	16	1.1003e+06	71	2742	0	0	34	4112	NaN	1	5	3011	0	375	5	0	1	0	0	0
7	7	17	1.121e+06	72	2800	0	0	30	4007	1	1	4	3875	1	417	4	1	0	0	0	1
7	7	18	1.1363e+06	30	2737	1	2	15	4007	NaN	0	6	2603	0	144	2	0	0	1	0	0
7	7	19	1.1523e+06	62	2949	0	0	53	4007	NaN	1	5	3030	0	357	7	1	0	0	0	0
7	7	20	1.1671e+06	46	2957	0	0	5	4007	NaN	1	3	1878	0	408	1	1	0	0	0	0
7	7	21	1.1969e+06	56	2869	0	0	57	5880	1	1	6	2376	1	319	8	0	1	0	0	1
7	7	22	1.2125e+06	7	2721	1	1	24	5880	NaN	0	6	2865	0	8	3	0	0	1	0	0
7	7	23	1.2278e+06	4	2981	1	1	28	5880	NaN	1	2	2360	0	5	4	0	0	0	1	0
7	7	24	1.2435e+06	5	2815	1	1	80	5880	NaN	0	5	2826	0	6	10	0	0	1	0	0
7	7	25	1.2599e+06	70	2550	0	0	58	2792	0	0	2	1115	1	352	8	0	1	0	0	1
7	7	26	1.2754e+06	54	2802	0	0	50	2792	NaN	1	6	2647	0	301	7	0	1	0	0	0
7	7	27	1.2936e+06	28	2690	1	2	47	3048	1	1	3	2467	1	141	6	0	0	1	0	1
7	7	28	1.3084e+06	73	2889	0	0	74	3048	NaN	0	2	1899	0	380	10	0	1	0	0	0
7	7	29	1.3236e+06	8	2636	1	2	35	3048	NaN	1	4	2551	0	109	5	0	0	0	1	0
7	7	30	1.3421e+06	27	2677	1	2	51	3983	0	0	6	1919	1	138	7	0	0	0	1	1
7	7	31	1.358e+06	9	2652	1	1	72	3983	NaN	1	6	3241	0	11	9	0	0	1	0	0
7	7	32	1.3734e+06	66	2926	0	0	1	3983	NaN	0	6	2476	0	324	1	0	1	0	0	0
7	7	33	1.3879e+06	24	2815	1	2	43	3983	NaN	0	3	1672	0	134	6	0	0	0	1	0
7	7	34	1.4035e+06	41	2859	0	0	38	3983	NaN	0	5	2740	0	367	5	1	0	0	0	0
7	7	35	1.4182e+06	14	2836	1	2	71	3983	NaN	1	1	1918	0	121	9	0	0	1	0	0
7	7	36	1.4368e+06	76	2601	0	0	10	3448	1	1	3	2561	1	418	2	0	1	0	0	1
7	7	37	1.4528e+06	58	2646	0	0	21	3448	NaN	1	6	3345	0	309	3	1	0	0	0	0
7	7	38	1.4684e+06	69	2642	0	0	29	3448	NaN	0	6	2930	0	342	4	1	0	0	0	0
7	7	39	1.4879e+06	25	2648	1	1	68	3856	0	0	3	3036	1	36	9	0	0	0	1	1
7	7	40	1.507e+06	57	2527	0	0	42	3376	0	0	5	3188	1	356	6	0	1	0	0	1
7	7	41	1.5268e+06	6	2982	1	2	16	3376	NaN	1	6	2423	0	107	2	0	0	1	0	0
7	7	42	1.5414e+06	19	2507	1	1	19	3376	NaN	1	3	2043	0	27	3	0	0	0	1	0
7	7	43	1.5632e+06	77	2885	0	0	37	6063	1	1	5	2927	1	359	5	1	0	0	0	1
7	7	44	1.5807e+06	63	2539	0	0	78	2600	0	0	6	2330	1	363	10	1	0	0	0	1
7	7	45	1.5957e+06	61	2708	0	0	26	2600	NaN	0	2	2330	0	340	4	0	1	0	0	0
7	7	46	1.6124e+06	29	2643	1	1	63	2600	NaN	1	3	4019	0	43	8	0	0	1	0	0
7	7	47	1.6318e+06	35	2907	1	2	40	2448	1	1	6	4103	1	149	5	0	0	1	0	1
7	7	48	1.6473e+06	48	2760	0	0	2	2448	NaN	0	2	2757	0	320	1	0	1	0	0	0
7	7	49	1.6674e+06	13	2973	1	2	27	4448	0	0	5	2671	1	118	4	0	0	0	1	1
7	7	50	1.6859e+06	64	2915	0	0	9	3144	0	0	1	2367	1	368	2	0	1	0	0	1
7	7	51	1.702e+06	59	2721	0	0	46	3144	NaN	1	4	3462	0	396	6	1	0	0	0	0
7	7	52	1.7189e+06	74	2521	0	0	62	2752	1	1	7	1544	1	325	8	1	0	0	0	1
7	7	53	1.7369e+06	40	2748	1	1	52	2784	0	0	2	2520	1	59	7	0	0	0	1	1
7	7	54	1.7516e+06	68	2875	0	0	66	2784	NaN	1	3	1865	0	397	9	0	1	0	0	0
7	7	55	1.7664e+06	10	2727	1	2	31	2784	NaN	1	5	2027	0	113	4	0	0	1	0	0
7	7	56	1.7821e+06	1	2880	1	1	60	2784	NaN	0	6	2904	0	2	8	0	0	0	1	0
7	7	57	1.7962e+06	60	2783	0	0	49	2784	NaN	1	2	1292	0	337	7	0	1	0	0	0
7	7	58	1.8147e+06	18	2972	1	1	3	2624	1	1	3	2867	1	25	1	0	0	0	1	1
7	7	59	1.8295e+06	23	2541	1	2	67	2624	NaN	0	5	2241	0	132	9	0	0	0	1	0
7	7	60	1.8453e+06	22	2645	1	1	44	2624	NaN	1	3	3239	0	31	6	0	0	0	1	0
7	7	61	1.8714e+06	45	2654	0	0	73	2567	1	1	7	2446	1	303	10	0	1	0	0	1
7	7	62	1.8868e+06	17	2897	1	1	8	2567	NaN	0	6	2522	0	24	1	0	0	1	0	0
7	7	63	1.9038e+06	65	2914	0	0	13	2567	NaN	1	3	4089	0	409	2	1	0	0	0	0
7	7	64	1.9196e+06	47	2576	0	0	33	2567	NaN	1	3	3222	0	366	5	0	1	0	0	0
7	7	65	1.9347e+06	53	2893	0	0	25	2567	NaN	0	1	2155	0	302	4	0	1	0	0	0
7	7	66	1.9492e+06	21	2772	1	2	4	2567	NaN	0	6	1751	0	130	1	0	0	0	1	0
7	7	67	1.9677e+06	16	2853	1	2	11	3304	0	1	6	2343	0	123	2	0	0	0	1	1
7	7	68	1.9837e+06	12	2617	1	2	64	3304	NaN	1	6	3470	0	117	8	0	0	1	0	0
7	7	69	1.9992e+06	50	2808	0	0	70	3304	NaN	1	3	2652	0	351	9	1	0	0	0	0
7	7	70	2.0143e+06	34	2547	1	2	20	3304	NaN	0	2	2605	0	148	3	0	0	0	1	0
7	7	71	2.0294e+06	15	2623	1	2	7	3304	NaN	0	6	2477	0	122	1	0	0	1	0	0
7	7	72	2.0479e+06	52	2749	0	0	61	3015	1	1	7	2741	1	343	8	1	0	0	0	1
7	7	73	2.0677e+06	78	2740	0	0	69	4128	1	1	2	2913	1	398	9	1	0	0	0	1
7	7	74	2.0857e+06	20	2957	1	2	39	2488	0	0	5	2498	1	128	5	0	0	1	0	1
7	7	75	2.1005e+06	32	2537	1	2	75	2488	NaN	0	4	2270	0	146	10	0	0	0	1	0
7	7	76	2.1157e+06	42	2967	0	0	6	2488	NaN	0	5	2261	0	416	1	1	0	0	0	0
7	7	77	2.1346e+06	33	2670	1	1	32	4112	1	1	7	2145	1	47	4	0	0	1	0	1
7	7	78	2.1502e+06	11	2872	1	1	48	4112	NaN	0	5	2724	0	16	6	0	0	1	0	0
7	7	79	2.1652e+06	79	2517	0	0	18	4112	NaN	0	3	2475	0	401	3	0	1	0	0	0
7	7	80	2.1805e+06	2	2735	1	2	76	4112	NaN	1	6	2554	0	103	10	0	0	0	1	0
8	8	1	8.257e+05	55	2754	0	0	17	5528	NaN	1	2	1480	0	385	3	0	1	0	0	0
8	8	2	8.44e+05	38	2731	1	2	79	2072	0	0	5	3512	1	154	10	0	0	1	0	1
8	8	3	8.5828e+05	49	2837	0	0	22	2072	NaN	0	7	1448	0	310	3	1	0	0	0	0
8	8	4	8.7566e+05	37	2628	1	1	55	2072	NaN	1	4	4758	0	51	7	0	0	1	0	0
8	8	5	8.9302e+05	36	2897	1	2	36	3584	0	0	6	885	1	150	5	0	0	0	1	1
8	8	6	9.0663e+05	80	2809	0	0	14	3584	NaN	1	7	819	0	331	2	1	0	0	0	0
8	8	7	9.2007e+05	51	2723	0	0	45	3584	NaN	0	6	726	0	338	6	1	0	0	0	0
8	8	8	9.3461e+05	31	2766	1	2	23	3584	NaN	1	5	1763	0	145	3	0	0	1	0	0
8	8	9	9.4861e+05	75	2633	0	0	54	3584	NaN	0	6	1363	0	372	7	1	0	0	0	0
8	8	10	9.6603e+05	67	2781	0	0	77	3696	0	0	7	958	1	384	10	1	0	0	0	1
8	8	11	9.8023e+05	26	2838	1	2	59	3696	NaN	1	6	1371	0	137	8	0	0	0	1	0
8	8	12	9.935e+05	39	2596	1	2	12	3696	NaN	1	6	686	0	157	2	0	0	0	1	0
8	8	13	1.0104e+06	44	2704	0	0	41	2952	0	0	7	1280	1	406	6	0	1	0	0	1
8	8	14	1.0242e+06	3	2557	1	2	56	2952	NaN	0	4	1248	0	104	7	0	0	1	0	0
8	8	15	1.0389e+06	43	2502	0	0	65	2952	NaN	0	3	2187	0	374	9	0	1	0	0	0
8	8	16	1.053e+06	71	2621	0	0	34	2952	NaN	1	1	1428	0	375	5	0	1	0	0	0
8	8	17	1.0702e+06	72	2678	0	0	30	4120	0	1	2	488	0	417	4	1	0	0	0	1
8	8	18	1.0836e+06	30	2931	1	1	15	4120	NaN	0	7	387	0	44	2	0	0	1	0	0
8	8	19	1.0967e+06	62	2664	0	0	53	4120	NaN	1	3	467	0	357	7	1	0	0	0	0
8	8	20	1.1099e+06	46	2964	0	0	5	4120	NaN	1	4	266	0	408	1	1	0	0	0	0
8	8	21	1.1324e+06	56	2867	0	0	57	5415	1	1	2	695	1	319	8	0	1	0	0	1
8	8	22	1.1457e+06	7	2815	1	2	24	5415	NaN	0	3	474	0	108	3	0	0	1	0	0
8	8	23	1.1605e+06	4	2815	1	2	28	5415	NaN	1	6	1951	0	105	4	0	0	0	1	0
8	8	24	1.1747e+06	5	2828	1	2	80	5415	NaN	0	3	1352	0	106	10	0	0	1	0	0
8	8	25	1.1897e+06	70	2537	0	0	58	2200	0	0	1	294	1	352	8	0	1	0	0	1
8	8	26	1.2028e+06	54	2883	0	0	50	2200	NaN	1	1	264	0	301	7	0	1	0	0	0
8	8	27	1.2251e+06	28	2541	1	1	47	8696	0	1	6	1071	0	41	6	0	0	1	0	1
8	8	28	1.238e+06	73	2691	0	0	74	8696	NaN	0	1	199	0	380	10	0	1	0	0	0
8	8	29	1.2515e+06	8	2767	1	1	35	8696	NaN	1	5	720	0	9	5	0	0	0	1	0
8	8	30	1.2752e+06	27	2938	1	1	51	9608	0	0	4	1191	1	38	7	0	0	0	1	1
8	8	31	1.2886e+06	9	2936	1	2	72	9608	NaN	1	6	451	0	111	9	0	0	1	0	0
8	8	32	1.3017e+06	66	2846	0	0	1	9608	NaN	0	3	256	0	324	1	0	1	0	0	0
8	8	33	1.3151e+06	24	2760	1	1	43	9608	NaN	0	5	681	0	34	6	0	0	0	1	0
8	8	34	1.3281e+06	41	2660	0	0	38	9608	NaN	0	6	356	0	367	5	1	0	0	0	0
8	8	35	1.3414e+06	14	2923	1	1	71	9608	NaN	1	4	353	0	21	9	0	0	1	0	0
8	8	36	1.3642e+06	76	2673	0	0	10	9487	1	1	1	666	1	418	2	0	1	0	0	1
8	8	37	1.3771e+06	58	2561	0	0	21	9487	NaN	1	6	374	0	309	3	1	0	0	0	0
8	8	38	1.3905e+06	69	2629	0	0	29	9487	NaN	0	7	775	0	342	4	1	0	0	0	0
8	8	39	1.4066e+06	25	2550	1	2	68	3088	0	0	5	426	1	136	9	0	0	0	1	1
8	8	40	1.4233e+06	57	2549	0	0	42	3168	0	0	1	985	1	356	6	0	1	0	0	1
8	8	41	1.4419e+06	6	2650	1	1	16	3168	NaN	1	7	1128	0	7	2	0	0	1	0	0
8	8	42	1.4572e+06	19	2683	1	2	19	3168	NaN	1	3	2632	0	127	3	0	0	0	1	0
8	8	43	1.4734e+06	77	2848	0	0	37	2855	1	1	6	486	1	359	5	1	0	0	0	1
8	8	44	1.4895e+06	63	2718	0	0	78	2944	0	0	6	420	1	363	10	1	0	0	0	1
8	8	45	1.5023e+06	61	2525	0	0	26	2944	NaN	0	1	313	0	340	4	0	1	0	0	0
8	8	46	1.5159e+06	29	2587	1	2	63	2944	NaN	1	4	1021	0	143	8	0	0	1	0	0
8	8	47	1.5317e+06	35	2949	1	1	40	2520	1	1	6	271	1	49	5	0	0	1	0	1
8	8	48	1.5448e+06	48	2832	0	0	2	2520	NaN	0	1	247	0	320	1	0	1	0	0	0
8	8	49	1.5606e+06	13	2990	1	1	27	2144	0	0	5	685	1	18	4	0	0	0	1	1
8	8	50	1.5784e+06	64	2950	0	0	9	4584	0	0	1	279	1	368	2	0	1	0	0	1
8	8	51	1.5923e+06	59	2720	0	0	46	4584	NaN	1	6	1216	0	396	6	1	0	0	0	0
8	8	52	1.6077e+06	74	2743	0	0	62	2368	1	1	6	267	1	325	8	1	0	0	0	1
8	8	53	1.6223e+06	40	2726	1	2	52	1536	0	0	3	358	1	159	7	0	0	0	1	1
8	8	54	1.6351e+06	68	2544	0	0	66	1536	NaN	1	2	236	0	397	9	0	1	0	0	0
8	8	55	1.6482e+06	10	2613	1	1	31	1536	NaN	1	6	484	0	13	4	0	0	1	0	0
8	8	56	1.662e+06	1	2599	1	2	60	1536	NaN	0	3	1185	0	102	8	0	0	0	1	0
8	8	57	1.6747e+06	60	2507	0	0	49	1536	NaN	1	2	246	0	337	7	0	1	0	0	0
8	8	58	1.6909e+06	18	2805	1	2	3	2344	1	1	6	1061	1	125	1	0	0	0	1	1
8	8	59	1.7043e+06	23	2706	1	1	67	2344	NaN	0	5	674	0	32	9	0	0	0	1	0
8	8	60	1.7173e+06	22	2808	1	2	44	2344	NaN	1	7	270	0	131	6	0	0	0	1	0
8	8	61	1.7361e+06	45	2654	0	0	73	2000	1	1	2	339	1	303	10	0	1	0	0	1
8	8	62	1.7495e+06	17	2977	1	2	8	2000	NaN	0	3	455	0	124	1	0	0	1	0	0
8	8	63	1.7625e+06	65	2560	0	0	13	2000	NaN	1	6	464	0	409	2	1	0	0	0	0
8	8	64	1.7758e+06	47	2964	0	0	33	2000	NaN	1	2	312	0	366	5	0	1	0	0	0
8	8	65	1.7888e+06	53	2749	0	0	25	2000	NaN	0	1	246	0	302	4	0	1	0	0	0
8	8	66	1.8022e+06	21	2590	1	1	4	2000	NaN	0	6	829	0	30	1	0	0	0	1	0
8	8	67	1.8172e+06	16	2833	1	1	11	1879	0	1	6	283	0	23	2	0	0	0	1	1
8	8	68	1.8305e+06	12	2811	1	1	64	1879	NaN	1	3	509	0	17	8	0	0	1	0	0
8	8	69	1.8441e+06	50	2607	0	0	70	1879	NaN	1	6	993	0	351	9	1	0	0	0	0
8	8	70	1.857e+06	34	2631	1	1	20	1879	NaN	0	3	233	0	48	3	0	0	0	1	0
8	8	71	1.8706e+06	15	2824	1	1	7	1879	NaN	0	6	767	0	22	1	0	0	1	0	0
8	8	72	1.8955e+06	52	2613	0	0	61	10018	-1	1	7	257	0	343	8	1	0	0	0	1
8	8	73	1.913e+06	78	2919	0	0	69	4392	1	1	7	209	1	398	9	1	0	0	0	1
8	8	74	1.9286e+06	20	2924	1	1	39	2488	0	0	6	262	1	28	5	0	0	1	0	1
8	8	75	1.942e+06	32	2644	1	1	75	2488	NaN	0	6	758	0	46	10	0	0	0	1	0
8	8	76	1.9554e+06	42	2709	0	0	6	2488	NaN	0	5	677	0	416	1	1	0	0	0	0
8	8	77	1.9718e+06	33	2505	1	2	32	3423	0	1	3	422	0	147	4	0	0	1	0	1
8	8	78	1.9856e+06	11	2990	1	2	48	3423	NaN	0	6	885	0	116	6	0	0	1	0	0
8	8	79	2.0002e+06	79	2618	0	0	18	3423	NaN	0	2	1898	0	401	3	0	1	0	0	0
8	8	80	2.0129e+06	2	2502	1	1	76	3423	NaN	1	7	274	0	3	10	0	0	0	1	0
9	9	1	9.1267e+05	12	2506	1	2	56	5544	1	1	1	6761	1	117	7	0	0	1	0	1
9	9	2	9.3162e+05	21	2893	1	2	23	5544	NaN	0	5	6075	0	130	3	0	0	1	0	0
9	9	3	9.5067e+05	60	2551	0	0	58	2864	1	1	1	3626	1	337	8	0	1	0	0	1
9	9	4	9.7542e+05	41	2717	0	0	65	2864	NaN	0	NaN	10008	0	367	9	0	1	0	0	0
9	9	5	9.9024e+05	43	2758	0	0	77	2864	NaN	0	7	2067	0	374	10	1	0	0	0	0
9	9	6	1.006e+06	33	2646	1	2	32	2864	NaN	1	7	3104	0	147	4	0	0	1	0	0
9	9	7	1.0224e+06	51	2513	0	0	42	2864	NaN	0	4	3961	0	338	6	0	1	0	0	0
9	9	8	1.0381e+06	14	2649	1	1	72	2864	NaN	1	7	2976	0	21	9	0	0	1	0	0
9	9	9	1.0525e+06	55	2651	0	0	53	2864	NaN	1	7	1823	0	385	7	1	0	0	0	0
9	9	10	1.0673e+06	39	2586	1	1	75	2864	NaN	1	7	2183	0	57	10	0	0	0	1	0
9	9	11	1.0819e+06	69	2690	0	0	45	2864	NaN	0	7	1901	0	342	6	1	0	0	0	0
9	9	12	1.0996e+06	57	2806	0	0	14	3072	0	0	7	1777	1	356	2	1	0	0	0	1
9	9	13	1.1131e+06	11	2573	1	2	64	3072	NaN	0	1	1001	0	116	8	0	0	1	0	0
9	9	14	1.1284e+06	16	2685	1	1	4	3072	NaN	1	7	2630	0	23	1	0	0	0	1	0
9	9	15	1.1446e+06	40	2654	1	1	28	3072	NaN	0	7	3523	0	59	4	0	0	0	1	0
9	9	16	1.1733e+06	75	2692	0	0	41	10014	-1	0	5	3994	0	372	6	0	1	0	0	1
9	9	17	1.1878e+06	35	2759	1	2	20	10014	NaN	1	7	1717	0	149	3	0	0	0	1	0
9	9	18	1.2076e+06	27	2832	1	2	11	3912	0	0	7	3046	1	138	2	0	0	0	1	1
9	9	19	1.2252e+06	20	2508	1	2	80	3912	NaN	0	7	5101	0	128	10	0	0	1	0	0
9	9	20	1.243e+06	76	2937	0	0	26	3616	1	1	1	1228	1	418	4	0	1	0	0	1
9	9	21	1.2639e+06	9	2626	1	2	47	3616	NaN	1	7	1525	0	111	6	0	0	1	0	0
9	9	22	1.282e+06	34	2774	1	1	40	3992	0	0	7	1353	1	48	5	0	0	1	0	1
9	9	23	1.2965e+06	32	2860	1	1	19	3992	NaN	0	7	1705	0	46	3	0	0	0	1	0
9	9	24	1.3111e+06	77	2773	0	0	2	3992	NaN	1	7	1791	0	359	1	0	1	0	0	0
9	9	25	1.3295e+06	70	2872	0	0	62	3464	0	0	7	2037	1	352	8	1	0	0	0	1
9	9	26	1.3432e+06	2	2552	1	1	52	3464	NaN	1	1	1139	0	3	7	0	0	0	1	0
9	9	27	1.3597e+06	68	2851	0	0	25	3464	NaN	1	4	3692	0	397	4	0	1	0	0	0
9	9	28	1.374e+06	38	2842	1	1	7	3464	NaN	0	7	1447	0	54	1	0	0	1	0	0
9	9	29	1.388e+06	52	2896	0	0	22	3464	NaN	1	7	1138	0	343	3	1	0	0	0	0
9	9	30	1.4049e+06	25	2609	1	1	44	3096	0	0	7	1221	1	36	6	0	0	0	1	1
9	9	31	1.4248e+06	13	2862	1	2	39	4815	1	0	7	2183	0	118	5	0	0	1	0	1
9	9	32	1.4479e+06	61	2772	0	0	5	5992	1	0	4	4345	0	340	1	1	0	0	0	1
9	9	33	1.4633e+06	47	2787	0	0	57	5992	NaN	1	2	2677	0	366	8	0	1	0	0	0
9	9	34	1.4786e+06	46	2891	0	0	73	5992	NaN	1	7	2414	0	408	10	0	1	0	0	0
9	9	35	1.4932e+06	36	2595	1	2	16	5992	NaN	0	7	2023	0	150	2	0	0	1	0	0
9	9	36	1.5095e+06	19	2565	1	1	43	5992	NaN	1	2	3711	0	27	6	0	0	0	1	0
9	9	37	1.5269e+06	24	2590	1	2	60	2648	0	0	7	2116	1	134	8	0	0	0	1	1
9	9	38	1.5459e+06	65	2923	0	0	30	3400	1	1	7	2697	1	409	4	1	0	0	0	1
9	9	39	1.5601e+06	29	2716	1	2	35	3400	NaN	1	7	1497	0	143	5	0	0	0	1	0
9	9	40	1.5778e+06	1	2863	1	1	48	2304	0	0	5	2563	1	2	6	0	0	1	0	1
9	9	41	1.6002e+06	53	2867	0	0	61	2304	NaN	0	7	1426	0	302	8	1	0	0	0	0
9	9	42	1.6147e+06	37	2617	1	1	68	2304	NaN	1	5	1825	0	51	9	0	0	0	1	0
9	9	43	1.6289e+06	64	2735	0	0	37	2304	NaN	0	2	1531	0	368	5	1	0	0	0	0
9	9	44	1.6466e+06	58	2727	0	0	13	3520	1	1	7	1401	1	309	2	1	0	0	0	1
9	9	45	1.6652e+06	54	2659	0	0	78	4392	1	1	7	1579	1	301	10	1	0	0	0	1
9	9	46	1.6815e+06	26	2904	1	2	3	4392	NaN	1	7	3417	0	137	1	0	0	0	1	0
9	9	47	1.6969e+06	17	2525	1	1	55	4392	NaN	0	4	2892	0	24	7	0	0	1	0	0
9	9	48	1.7115e+06	44	2807	0	0	10	4392	NaN	0	2	1777	0	406	2	0	1	0	0	0
9	9	49	1.7269e+06	63	2920	0	0	33	4392	NaN	0	5	2469	0	363	5	0	1	0	0	0
9	9	50	1.7438e+06	31	2717	1	1	8	2648	1	1	7	1502	1	45	1	0	0	1	0	1
9	9	51	1.7658e+06	50	2939	0	0	66	8072	1	1	2	1075	1	351	9	0	1	0	0	1
9	9	52	1.7796e+06	23	2633	1	1	15	8072	NaN	0	7	1108	0	32	2	0	0	1	0	0
9	9	53	1.7937e+06	15	2953	1	1	24	8072	NaN	0	7	1154	0	22	3	0	0	1	0	0
9	9	54	1.8115e+06	28	2882	1	2	51	3552	1	1	1	1394	1	141	7	0	0	0	1	1
9	9	55	1.8258e+06	56	2630	0	0	1	3552	NaN	1	7	1635	0	319	1	0	1	0	0	0
9	9	56	1.8433e+06	8	2863	1	1	63	3360	1	1	7	1297	1	9	8	0	0	1	0	1
9	9	57	1.8573e+06	73	2783	0	0	18	3360	NaN	0	7	1296	0	380	3	0	1	0	0	0
9	9	58	1.8728e+06	78	2909	0	0	9	3360	NaN	1	4	2599	0	398	2	0	1	0	0	0
9	9	59	1.8868e+06	42	2599	0	0	69	3360	NaN	0	7	1328	0	416	9	1	0	0	0	0
9	9	60	1.904e+06	22	2570	1	2	76	3064	1	1	7	1589	1	131	10	0	0	0	1	1
9	9	61	1.9263e+06	30	2928	1	2	36	3064	NaN	0	5	1573	0	144	5	0	0	0	1	0
9	9	62	1.9405e+06	18	2762	1	1	59	3064	NaN	1	7	1401	0	25	8	0	0	0	1	0
9	9	63	1.9628e+06	48	2580	0	0	70	7360	0	0	7	2426	1	320	9	1	0	0	0	1
9	9	64	1.9773e+06	3	2545	1	2	27	7360	NaN	0	6	1942	0	104	4	0	0	0	1	0
9	9	65	1.9922e+06	67	2787	0	0	46	7360	NaN	0	5	2066	0	384	6	1	0	0	0	0
9	9	66	2.0057e+06	71	2644	0	0	6	7360	NaN	1	7	909	0	375	1	1	0	0	0	0
9	9	67	2.021e+06	80	2545	0	0	54	7360	NaN	1	4	2804	0	331	7	1	0	0	0	0
9	9	68	2.0351e+06	6	2643	1	2	31	7360	NaN	1	5	1451	0	107	4	0	0	1	0	0
9	9	69	2.0513e+06	7	2955	1	2	12	2224	0	0	7	1043	1	108	2	0	0	0	1	1
9	9	70	2.0659e+06	59	2881	0	0	21	2224	NaN	1	4	1719	0	396	3	1	0	0	0	0
9	9	71	2.0806e+06	45	2791	0	0	50	2224	NaN	1	7	1939	0	303	7	0	1	0	0	0
9	9	72	2.0948e+06	49	2765	0	0	34	2224	NaN	0	7	1407	0	310	5	0	1	0	0	0
9	9	73	2.1149e+06	10	2644	1	1	71	6152	1	1	5	1326	1	13	9	0	0	1	0	1
9	9	74	2.1292e+06	66	2870	0	0	74	6152	NaN	0	6	1384	0	324	10	0	1	0	0	0
9	9	75	2.1435e+06	72	2607	0	0	17	6152	NaN	1	5	1689	0	417	3	0	1	0	0	0
9	9	76	2.158e+06	62	2586	0	0	29	6152	NaN	1	6	1991	0	357	4	1	0	0	0	0
9	9	77	2.1728e+06	5	2869	1	1	67	6152	NaN	0	6	1900	0	6	9	0	0	0	1	0
9	9	78	2.1888e+06	79	2689	0	0	38	2352	0	0	6	934	1	401	5	1	0	0	0	1
9	9	79	2.2058e+06	74	2726	0	0	49	1920	1	1	3	2367	1	325	7	0	1	0	0	1
9	9	80	2.2196e+06	4	2563	1	2	79	1920	NaN	1	5	1317	0	105	10	0	0	1	0	0
10	10	1	9.0185e+05	12	2983	1	1	56	3328	1	1	6	4642	1	17	7	0	0	1	0	1
10	10	2	9.1813e+05	21	2662	1	1	23	3328	NaN	0	7	3634	0	30	3	0	0	1	0	0
10	10	3	9.3566e+05	60	2988	0	0	58	1872	1	1	2	2674	1	337	8	0	1	0	0	1
10	10	4	9.5039e+05	41	2707	0	0	65	1872	NaN	0	1	2024	0	367	9	0	1	0	0	0
10	10	5	9.6428e+05	43	2715	0	0	77	1872	NaN	0	7	1171	0	374	10	1	0	0	0	0
10	10	6	9.7962e+05	33	2563	1	1	32	1872	NaN	1	6	2791	0	47	4	0	0	1	0	0
10	10	7	9.9489e+05	51	2539	0	0	42	1872	NaN	0	4	2730	0	338	6	0	1	0	0	0
10	10	8	1.0089e+06	14	2544	1	2	72	1872	NaN	1	1	1488	0	121	9	0	0	1	0	0
10	10	9	1.0242e+06	55	2951	0	0	53	1872	NaN	1	6	2304	0	385	7	1	0	0	0	0
10	10	10	1.0396e+06	39	2939	1	2	75	1872	NaN	1	6	2471	0	157	10	0	0	0	1	0
10	10	11	1.0548e+06	69	2585	0	0	45	1872	NaN	0	7	2630	0	342	6	1	0	0	0	0
10	10	12	1.0712e+06	57	2543	0	0	14	2960	0	0	7	984	1	356	2	1	0	0	0	1
10	10	13	1.0859e+06	11	2665	1	1	64	2960	NaN	0	6	2016	0	16	8	0	0	1	0	0
10	10	14	1.1006e+06	16	2789	1	2	4	2960	NaN	1	5	1929	0	123	1	0	0	0	1	0
10	10	15	1.1155e+06	40	2886	1	2	28	2960	NaN	0	2	1953	0	159	4	0	0	0	1	0
10	10	16	1.1353e+06	75	2686	0	0	41	5736	1	0	1	1368	0	372	6	0	1	0	0	1
10	10	17	1.149e+06	35	2588	1	1	20	5736	NaN	1	1	1142	0	49	3	0	0	0	1	0
10	10	18	1.1694e+06	27	2733	1	1	11	5928	0	0	4	1771	1	38	2	0	0	0	1	1
10	10	19	1.1841e+06	20	2568	1	1	80	5928	NaN	0	2	2097	0	28	10	0	0	1	0	0
10	10	20	1.2012e+06	76	2920	0	0	26	2456	1	1	1	1745	1	418	4	0	1	0	0	1
10	10	21	1.2232e+06	9	2693	1	1	47	2456	NaN	1	6	1961	0	11	6	0	0	1	0	0
10	10	22	1.2401e+06	34	2680	1	2	40	3048	0	0	6	1169	1	148	5	0	0	1	0	1
10	10	23	1.2537e+06	32	2662	1	2	19	3048	NaN	0	2	943	0	146	3	0	0	0	1	0
10	10	24	1.2693e+06	77	2739	0	0	2	3048	NaN	1	4	2860	0	359	1	0	1	0	0	0
10	10	25	1.2864e+06	70	2639	0	0	62	2528	0	0	6	2025	1	352	8	1	0	0	0	1
10	10	26	1.301e+06	2	2625	1	2	52	2528	NaN	1	3	1939	0	103	7	0	0	0	1	0
10	10	27	1.3146e+06	68	2530	0	0	25	2528	NaN	1	1	1065	0	397	4	0	1	0	0	0
10	10	28	1.3284e+06	38	2927	1	2	7	2528	NaN	0	6	867	0	154	1	0	0	1	0	0
10	10	29	1.3419e+06	52	2598	0	0	22	2528	NaN	1	7	913	0	343	3	1	0	0	0	0
10	10	30	1.3614e+06	25	2689	1	2	44	4936	0	0	5	1961	1	136	6	0	0	0	1	1
10	10	31	1.3804e+06	13	2922	1	1	39	3656	0	0	6	2361	1	18	5	0	0	1	0	1
10	10	32	1.4043e+06	61	2740	0	0	5	9280	0	0	5	1948	1	340	1	1	0	0	0	1
10	10	33	1.419e+06	47	2823	0	0	57	9280	NaN	1	3	1795	0	366	8	0	1	0	0	0
10	10	34	1.4335e+06	46	2728	0	0	73	9280	NaN	1	5	1831	0	408	10	0	1	0	0	0
10	10	35	1.449e+06	36	2932	1	1	16	9280	NaN	0	6	2585	0	50	2	0	0	1	0	0
10	10	36	1.4635e+06	19	2704	1	2	43	9280	NaN	1	7	1759	0	127	6	0	0	0	1	0
10	10	37	1.4806e+06	24	2523	1	1	60	3087	0	0	6	1469	1	34	8	0	0	0	1	1
10	10	38	1.497e+06	65	2580	0	0	30	1800	1	1	6	2119	1	409	4	1	0	0	0	1
10	10	39	1.5113e+06	29	2549	1	1	35	1800	NaN	1	5	1742	0	43	5	0	0	0	1	0
10	10	40	1.5283e+06	1	2765	1	2	48	2408	0	0	6	1818	1	102	6	0	0	1	0	1
10	10	41	1.5492e+06	53	2587	0	0	61	2408	NaN	0	6	1766	0	302	8	1	0	0	0	0
10	10	42	1.5639e+06	37	2707	1	2	68	2408	NaN	1	3	1996	0	151	9	0	0	0	1	0
10	10	43	1.5781e+06	64	2945	0	0	37	2408	NaN	0	6	1231	0	368	5	1	0	0	0	0
10	10	44	1.5962e+06	58	2965	0	0	13	3792	1	1	7	1432	1	309	2	1	0	0	0	1
10	10	45	1.6122e+06	54	2780	0	0	78	1719	1	1	7	1441	1	301	10	1	0	0	0	1
10	10	46	1.6262e+06	26	2545	1	1	3	1719	NaN	1	6	1501	0	37	1	0	0	0	1	0
10	10	47	1.6407e+06	17	2546	1	2	55	1719	NaN	0	6	1933	0	124	7	0	0	1	0	0
10	10	48	1.6543e+06	44	2934	0	0	10	1719	NaN	0	1	723	0	406	2	0	1	0	0	0
10	10	49	1.6679e+06	63	2748	0	0	33	1719	NaN	0	2	841	0	363	5	0	1	0	0	0
10	10	50	1.6847e+06	31	2546	1	2	8	2328	1	1	3	1890	1	145	1	0	0	1	0	1
10	10	51	1.7003e+06	50	2510	0	0	66	2544	1	1	1	598	1	351	9	0	1	0	0	1
10	10	52	1.7148e+06	23	2810	1	2	15	2544	NaN	0	6	1672	0	132	2	0	0	1	0	0
10	10	53	1.7295e+06	15	2728	1	2	24	2544	NaN	0	5	1945	0	122	3	0	0	1	0	0
10	10	54	1.7498e+06	28	2957	1	1	51	5167	1	1	4	2254	1	41	7	0	0	0	1	1
10	10	55	1.7645e+06	56	2635	0	0	1	5167	NaN	1	2	1996	0	319	1	0	1	0	0	0
10	10	56	1.7823e+06	8	2842	1	2	63	4072	0	1	6	908	0	109	8	0	0	1	0	1
10	10	57	1.7954e+06	73	2517	0	0	18	4072	NaN	0	1	561	0	380	3	0	1	0	0	0
10	10	58	1.8083e+06	78	2548	0	0	9	4072	NaN	1	1	356	0	398	2	0	1	0	0	0
10	10	59	1.8223e+06	42	2731	0	0	69	4072	NaN	0	7	1313	0	416	9	1	0	0	0	0
10	10	60	1.8388e+06	22	2945	1	1	76	2248	1	1	6	1335	1	31	10	0	0	0	1	1
10	10	61	1.8602e+06	30	2763	1	1	36	2248	NaN	0	7	1530	0	44	5	0	0	0	1	0
10	10	62	1.8754e+06	18	2786	1	2	59	2248	NaN	1	5	2430	0	125	8	0	0	0	1	0
10	10	63	1.9023e+06	48	2627	0	0	70	10006	-1	0	6	2252	0	320	9	1	0	0	0	1
10	10	64	1.9175e+06	3	2906	1	1	27	10006	NaN	0	7	2375	0	4	4	0	0	0	1	0
10	10	65	1.9318e+06	67	2726	0	0	46	10006	NaN	0	6	1515	0	384	6	1	0	0	0	0
10	10	66	1.9457e+06	71	2696	0	0	6	10006	NaN	1	7	1268	0	375	1	1	0	0	0	0
10	10	67	1.9601e+06	80	2891	0	0	54	10006	NaN	1	6	1495	0	331	7	1	0	0	0	0
10	10	68	1.9739e+06	6	2924	1	1	31	10006	NaN	1	6	911	0	7	4	0	0	1	0	0
10	10	69	1.9915e+06	7	2543	1	1	12	2728	0	0	6	2269	1	8	2	0	0	0	1	1
10	10	70	2.0057e+06	59	2793	0	0	21	2728	NaN	1	7	1463	0	396	3	1	0	0	0	0
10	10	71	2.0203e+06	45	2958	0	0	50	2728	NaN	1	2	1606	0	303	7	0	1	0	0	0
10	10	72	2.0344e+06	49	2502	0	0	34	2728	NaN	0	3	1579	0	310	5	0	1	0	0	0
10	10	73	2.051e+06	10	2912	1	2	71	3136	0	1	6	560	0	113	9	0	0	1	0	1
10	10	74	2.0646e+06	66	2887	0	0	74	3136	NaN	0	2	793	0	324	10	0	1	0	0	0
10	10	75	2.079e+06	72	2535	0	0	17	3136	NaN	1	4	1781	0	417	3	0	1	0	0	0
10	10	76	2.0924e+06	62	2761	0	0	29	3136	NaN	1	6	680	0	357	4	1	0	0	0	0
10	10	77	2.1067e+06	5	2671	1	2	67	3136	NaN	0	6	1626	0	106	9	0	0	0	1	0
10	10	78	2.1227e+06	79	2803	0	0	38	2536	0	0	7	674	1	401	5	1	0	0	0	1
10	10	79	2.1389e+06	74	2820	0	0	49	1912	1	1	3	1465	1	325	7	0	1	0	0	1
10	10	80	2.1523e+06	4	2675	1	1	79	1912	NaN	1	7	751	0	5	10	0	0	1	0	0
11	11	1	5.2423e+05	76	2729	0	0	50	4512	NaN	1	1	1060	0	418	7	0	1	0	0	0
11	11	2	5.4406e+05	43	2807	0	0	38	5672	0	0	7	1353	1	374	5	1	0	0	0	1
11	11	3	5.5798e+05	5	2583	1	2	55	5672	NaN	0	7	1322	0	106	7	0	0	1	0	0
11	11	4	5.7166e+05	9	2904	1	1	43	5672	NaN	1	1	786	0	11	6	0	0	0	1	0
11	11	5	5.8859e+05	15	2754	1	2	23	5672	NaN	0	7	4189	0	122	3	0	0	1	0	0
11	11	6	6.0326e+05	55	2968	0	0	66	5672	NaN	1	1	1695	0	385	9	0	1	0	0	0
11	11	7	6.19e+05	10	2991	1	1	35	5672	NaN	1	7	2748	0	13	5	0	0	0	1	0
11	11	8	6.3996e+05	36	2646	1	1	80	4920	0	0	6	3406	1	50	10	0	0	1	0	1
11	11	9	6.5431e+05	73	2723	0	0	46	4920	NaN	0	7	1628	0	380	6	1	0	0	0	0
11	11	10	6.674e+05	31	2534	1	1	19	4920	NaN	1	1	550	0	45	3	0	0	0	1	0
11	11	11	6.851e+05	24	2842	1	2	67	4920	NaN	0	7	4872	0	134	9	0	0	0	1	0
11	11	12	6.9851e+05	41	2609	0	0	54	4920	NaN	0	7	813	0	367	7	1	0	0	0	0
11	11	13	7.1314e+05	19	2804	1	2	36	4920	NaN	1	7	1830	0	127	5	0	0	0	1	0
11	11	14	7.2696e+05	47	2940	0	0	42	4920	NaN	1	1	888	0	366	6	0	1	0	0	0
11	11	15	7.404e+05	53	2656	0	0	25	4920	NaN	0	1	794	0	302	4	0	1	0	0	0
11	11	16	7.5392e+05	30	2560	1	2	68	4920	NaN	0	7	957	0	144	9	0	0	0	1	0
11	11	17	7.6764e+05	8	2925	1	2	20	4920	NaN	1	1	802	0	109	3	0	0	0	1	0
11	11	18	7.8413e+05	68	2759	0	0	41	2976	1	1	1	765	1	397	6	0	1	0	0	1
11	11	19	8.0514e+05	69	2963	0	0	77	6103	1	0	7	1954	0	342	10	1	0	0	0	1
11	11	20	8.1909e+05	44	2577	0	0	2	6103	NaN	0	1	1369	0	406	1	0	1	0	0	0
11	11	21	8.3894e+05	25	2809	1	1	40	6103	NaN	0	7	2818	0	36	5	0	0	1	0	0
11	11	22	8.5956e+05	46	2895	0	0	29	6848	1	1	7	894	1	408	4	1	0	0	0	1
11	11	23	8.7308e+05	67	2967	0	0	78	6848	NaN	0	7	547	0	384	10	1	0	0	0	0
11	11	24	8.8888e+05	3	2545	1	1	8	6848	NaN	0	7	3263	0	4	1	0	0	1	0	0
11	11	25	9.0288e+05	72	2506	0	0	37	6848	NaN	1	7	1498	0	417	5	1	0	0	0	0
11	11	26	9.1678e+05	80	2526	0	0	30	6848	NaN	1	7	1378	0	331	4	1	0	0	0	0
11	11	27	9.2988e+05	63	2577	0	0	58	6848	NaN	0	1	532	0	363	8	0	1	0	0	0
11	11	28	9.4717e+05	39	2910	1	1	15	3616	1	1	7	772	1	57	2	0	0	1	0	1
11	11	29	9.6105e+05	64	2938	0	0	69	3616	NaN	0	7	959	0	368	9	1	0	0	0	0
11	11	30	9.7467e+05	28	2898	1	2	39	3616	NaN	1	7	709	0	141	5	0	0	1	0	0
11	11	31	9.8836e+05	16	2965	1	2	76	3616	NaN	1	7	740	0	123	10	0	0	0	1	0
11	11	32	1.003e+06	33	2726	1	1	44	3616	NaN	1	7	1945	0	47	6	0	0	0	1	0
11	11	33	1.0162e+06	61	2542	0	0	10	3616	NaN	0	1	663	0	340	2	0	1	0	0	0
11	11	34	1.0296e+06	58	2780	0	0	6	3616	NaN	1	7	599	0	309	1	1	0	0	0	0
11	11	35	1.0499e+06	21	2858	1	2	32	6192	0	0	1	1317	1	130	4	0	0	1	0	1
11	11	36	1.0674e+06	34	2673	1	2	79	4064	0	0	7	695	1	148	10	0	0	1	0	1
11	11	37	1.0862e+06	37	2899	1	2	52	5256	0	1	1	668	0	151	7	0	0	0	1	1
11	11	38	1.0994e+06	50	2597	0	0	1	5256	NaN	1	1	609	0	351	1	0	1	0	0	0
11	11	39	1.1128e+06	40	2809	1	2	31	5256	NaN	0	7	568	0	159	4	0	0	1	0	0
11	11	40	1.1266e+06	54	2835	0	0	74	5256	NaN	1	1	945	0	301	10	0	1	0	0	0
11	11	41	1.1451e+06	75	2934	0	0	53	5256	NaN	0	7	1573	0	372	7	1	0	0	0	0
11	11	42	1.1651e+06	78	2982	0	0	33	6368	1	1	1	655	1	398	5	0	1	0	0	1
11	11	43	1.1827e+06	18	2785	1	1	7	3232	1	1	7	1543	1	25	1	0	0	1	0	1
11	11	44	1.1986e+06	11	2606	1	1	12	2712	0	0	7	552	1	16	2	0	0	0	1	1
11	11	45	1.2118e+06	52	2628	0	0	62	2712	NaN	1	7	622	0	343	8	1	0	0	0	0
11	11	46	1.2271e+06	38	2642	1	1	27	1984	0	0	1	652	1	54	4	0	0	0	1	1
11	11	47	1.2406e+06	27	2675	1	1	3	1984	NaN	0	7	849	0	38	1	0	0	0	1	0
11	11	48	1.2537e+06	48	2506	0	0	45	1984	NaN	0	7	596	0	320	6	1	0	0	0	0
11	11	49	1.2669e+06	45	2687	0	0	57	1984	NaN	1	1	568	0	303	8	0	1	0	0	0
11	11	50	1.2855e+06	60	2981	0	0	13	3912	1	1	7	1643	1	337	2	1	0	0	0	1
11	11	51	1.2997e+06	35	2997	1	1	56	3912	NaN	1	7	1223	0	49	7	0	0	1	0	0
11	11	52	1.3132e+06	49	2950	0	0	65	3912	NaN	0	1	535	0	310	9	0	1	0	0	0
11	11	53	1.3292e+06	65	2737	0	0	21	2456	1	1	1	894	1	409	3	1	0	0	0	1
11	11	54	1.3449e+06	23	2947	1	2	59	2456	NaN	0	7	2754	0	132	8	0	0	0	1	0
11	11	55	1.3635e+06	2	2893	1	2	48	3104	1	1	7	2546	1	103	6	0	0	1	0	1
11	11	56	1.3776e+06	7	2769	1	2	11	3104	NaN	0	7	1418	0	108	2	0	0	0	1	0
11	11	57	1.3909e+06	79	2719	0	0	17	3104	NaN	0	1	597	0	401	3	0	1	0	0	0
11	11	58	1.4042e+06	17	2552	1	1	63	3104	NaN	0	7	704	0	24	8	0	0	1	0	0
11	11	59	1.4176e+06	74	2661	0	0	5	3104	NaN	1	7	754	0	325	1	1	0	0	0	0
11	11	60	1.431e+06	14	2905	1	1	51	3104	NaN	1	1	513	0	21	7	0	0	0	1	0
11	11	61	1.4578e+06	29	2564	1	1	72	6872	0	1	7	1166	0	43	9	0	0	1	0	1
11	11	62	1.4726e+06	70	2604	0	0	9	2152	0	0	1	30	1	352	2	0	1	0	0	1
11	11	63	1.4856e+06	59	2839	0	0	18	2152	NaN	1	1	126	0	396	3	0	1	0	0	0
11	11	64	1.4996e+06	1	2766	1	2	64	2152	NaN	0	7	1274	0	102	8	0	0	1	0	0
11	11	65	1.5131e+06	26	2944	1	1	4	2152	NaN	1	7	602	0	37	1	0	0	0	1	0
11	11	66	1.5303e+06	56	2531	0	0	14	4167	1	1	7	471	1	319	2	1	0	0	0	1
11	11	67	1.5485e+06	57	2953	0	0	70	4256	0	0	7	1031	1	356	9	1	0	0	0	1
11	11	68	1.5617e+06	62	2623	0	0	73	4256	NaN	1	1	565	0	357	10	0	1	0	0	0
11	11	69	1.5752e+06	20	2904	1	1	47	4256	NaN	0	7	586	0	28	6	0	0	1	0	0
11	11	70	1.5888e+06	12	2739	1	2	16	4256	NaN	1	7	862	0	117	2	0	0	1	0	0
11	11	71	1.6052e+06	22	2927	1	2	28	1912	1	1	1	1591	1	131	4	0	0	0	1	1
11	11	72	1.6183e+06	66	2701	0	0	49	1912	NaN	0	1	448	0	324	7	0	1	0	0	0
11	11	73	1.6352e+06	77	2827	0	0	61	3600	1	1	7	446	1	359	8	1	0	0	0	1
11	11	74	1.6484e+06	6	2689	1	2	24	3600	NaN	1	1	489	0	107	3	0	0	1	0	0
11	11	75	1.6642e+06	32	2845	1	1	75	2512	0	0	7	509	1	46	10	0	0	0	1	1
11	11	76	1.6812e+06	51	2969	0	0	34	3208	0	0	1	814	1	338	5	0	1	0	0	1
11	11	77	1.6971e+06	4	2599	1	2	60	3208	NaN	1	7	3253	0	105	8	0	0	0	1	0
11	11	78	1.7104e+06	71	2784	0	0	26	3208	NaN	1	1	589	0	375	4	0	1	0	0	0
11	11	79	1.732e+06	42	2802	0	0	22	8064	0	0	1	662	1	416	3	1	0	0	0	1
11	11	80	1.7479e+06	13	2534	1	1	71	2680	1	0	7	692	0	18	9	0	0	1	0	1
12	12	1	6.7344e+05	76	2875	0	0	50	4824	NaN	1	3	3228	0	418	7	0	1	0	0	0
12	12	2	6.9311e+05	43	2674	0	0	38	3816	1	0	7	3185	0	374	5	1	0	0	0	1
12	12	3	7.0964e+05	5	2571	1	1	55	3816	NaN	0	5	3964	0	6	7	0	0	1	0	0
12	12	4	7.234e+05	9	2512	1	2	43	3816	NaN	1	2	1265	0	111	6	0	0	0	1	0
12	12	5	7.3819e+05	15	2860	1	1	23	3816	NaN	0	5	1933	0	22	3	0	0	1	0	0
12	12	6	7.5198e+05	55	2907	0	0	66	3816	NaN	1	1	892	0	385	9	0	1	0	0	0
12	12	7	7.6838e+05	10	2592	1	2	35	3816	NaN	1	3	3817	0	113	5	0	0	0	1	0
12	12	8	7.8733e+05	36	2860	1	2	80	5616	1	0	7	479	0	150	10	0	0	1	0	1
12	12	9	8.0119e+05	73	2733	0	0	46	5616	NaN	0	6	1126	0	380	6	1	0	0	0	0
12	12	10	8.1545e+05	31	2650	1	2	19	5616	NaN	1	3	1599	0	145	3	0	0	0	1	0
12	12	11	8.3103e+05	24	2942	1	1	67	5616	NaN	0	5	2650	0	34	9	0	0	0	1	0
12	12	12	8.4526e+05	41	2890	0	0	54	5616	NaN	0	6	1342	0	367	7	1	0	0	0	0
12	12	13	8.5857e+05	19	2615	1	1	36	5616	NaN	1	6	687	0	27	5	0	0	0	1	0
12	12	14	8.7391e+05	47	2871	0	0	42	5616	NaN	1	3	2481	0	366	6	0	1	0	0	0
12	12	15	8.8819e+05	53	2989	0	0	25	5616	NaN	0	1	1295	0	302	4	0	1	0	0	0
12	12	16	9.0273e+05	30	2798	1	1	68	5616	NaN	0	6	1748	0	44	9	0	0	0	1	0
12	12	17	9.1785e+05	8	2832	1	1	20	5616	NaN	1	3	2293	0	9	3	0	0	0	1	0
12	12	18	9.3425e+05	68	2565	0	0	41	3032	1	1	2	787	1	397	6	0	1	0	0	1
12	12	19	9.5207e+05	69	2676	0	0	77	3952	1	0	6	1208	0	342	10	1	0	0	0	1
12	12	20	9.6559e+05	44	2836	0	0	2	3952	NaN	0	2	681	0	406	1	0	1	0	0	0
12	12	21	9.8836e+05	25	2956	1	2	40	3952	NaN	0	7	1790	0	136	5	0	0	1	0	0
12	12	22	1.0078e+06	46	2542	0	0	29	6064	1	1	6	858	1	408	4	1	0	0	0	1
12	12	23	1.0208e+06	67	2733	0	0	78	6064	NaN	0	7	249	0	384	10	1	0	0	0	0
12	12	24	1.0352e+06	3	2743	1	2	8	6064	NaN	0	5	1633	0	104	1	0	0	1	0	0
12	12	25	1.0505e+06	72	2709	0	0	37	6064	NaN	1	5	2644	0	417	5	1	0	0	0	0
12	12	26	1.0643e+06	80	2856	0	0	30	6064	NaN	1	6	929	0	331	4	1	0	0	0	0
12	12	27	1.0774e+06	63	2706	0	0	58	6064	NaN	0	2	391	0	363	8	0	1	0	0	0
12	12	28	1.0935e+06	39	2676	1	2	15	3312	1	1	7	141	1	157	2	0	0	1	0	1
12	12	29	1.1068e+06	64	2990	0	0	69	3312	NaN	0	6	261	0	368	9	1	0	0	0	0
12	12	30	1.12e+06	28	2959	1	1	39	3312	NaN	1	6	260	0	41	5	0	0	1	0	0
12	12	31	1.1338e+06	16	2951	1	1	76	3312	NaN	1	6	884	0	23	10	0	0	0	1	0
12	12	32	1.1478e+06	33	2659	1	2	44	3312	NaN	1	6	1383	0	147	6	0	0	0	1	0
12	12	33	1.1614e+06	61	2838	0	0	10	3312	NaN	0	1	726	0	340	2	0	1	0	0	0
12	12	34	1.1747e+06	58	2853	0	0	6	3312	NaN	1	7	464	0	309	1	1	0	0	0	0
12	12	35	1.2001e+06	21	2924	1	1	32	10008	-1	0	7	417	0	30	4	0	0	1	0	1
12	12	36	1.2161e+06	34	2872	1	1	79	2760	0	0	7	333	1	48	10	0	0	1	0	1
12	12	37	1.2349e+06	37	2762	1	1	52	4664	1	1	6	1420	1	51	7	0	0	0	1	1
12	12	38	1.2481e+06	50	2802	0	0	1	4664	NaN	1	1	392	0	351	1	0	1	0	0	0
12	12	39	1.262e+06	40	2800	1	1	31	4664	NaN	0	6	1153	0	59	4	0	0	1	0	0
12	12	40	1.2754e+06	54	2743	0	0	74	4664	NaN	1	1	670	0	301	10	0	1	0	0	0
12	12	41	1.2985e+06	75	2836	0	0	53	4664	NaN	0	6	1594	0	372	7	1	0	0	0	0
12	12	42	1.314e+06	78	2888	0	0	33	2368	1	1	1	271	1	398	5	0	1	0	0	1
12	12	43	1.329e+06	18	2592	1	2	7	1952	1	1	7	471	1	125	1	0	0	1	0	1
12	12	44	1.3451e+06	11	2717	1	2	12	2656	0	0	7	689	1	116	2	0	0	0	1	1
12	12	45	1.3583e+06	52	2776	0	0	62	2656	NaN	1	7	461	0	343	8	1	0	0	0	0
12	12	46	1.376e+06	38	2881	1	2	27	2232	0	0	3	2616	1	154	4	0	0	0	1	1
12	12	47	1.3904e+06	27	2909	1	2	3	2232	NaN	0	5	1434	0	138	1	0	0	0	1	0
12	12	48	1.4037e+06	48	2601	0	0	45	2232	NaN	0	7	690	0	320	6	1	0	0	0	0
12	12	49	1.4174e+06	45	2654	0	0	57	2232	NaN	1	1	1044	0	303	8	0	1	0	0	0
12	12	50	1.4329e+06	60	2922	0	0	13	2112	1	1	6	493	1	337	2	1	0	0	0	1
12	12	51	1.4464e+06	35	2988	1	2	56	2112	NaN	1	6	518	0	149	7	0	0	1	0	0
12	12	52	1.4622e+06	49	2523	0	0	65	2112	NaN	0	4	3246	0	310	9	0	1	0	0	0
12	12	53	1.4778e+06	65	2705	0	0	21	2600	1	1	2	335	1	409	3	1	0	0	0	1
12	12	54	1.4906e+06	23	2506	1	1	59	2600	NaN	0	6	327	0	32	8	0	0	0	1	0
12	12	55	1.5071e+06	2	2815	1	1	48	3520	1	1	7	194	1	3	6	0	0	1	0	1
12	12	56	1.52e+06	7	2727	1	1	11	3520	NaN	0	6	185	0	8	2	0	0	0	1	0
12	12	57	1.5329e+06	79	2558	0	0	17	3520	NaN	0	1	284	0	401	3	0	1	0	0	0
12	12	58	1.5456e+06	17	2510	1	2	63	3520	NaN	0	7	253	0	124	8	0	0	1	0	0
12	12	59	1.5609e+06	74	2934	0	0	5	3520	NaN	1	6	2310	0	325	1	1	0	0	0	0
12	12	60	1.5758e+06	14	2734	1	2	51	3520	NaN	1	5	2180	0	121	7	0	0	0	1	0
12	12	61	1.602e+06	29	2920	1	2	72	4927	1	1	7	386	1	143	9	0	0	1	0	1
12	12	62	1.617e+06	70	2503	0	0	9	2000	0	0	1	529	1	352	2	0	1	0	0	1
12	12	63	1.6301e+06	59	2801	0	0	18	2000	NaN	1	1	293	0	396	3	0	1	0	0	0
12	12	64	1.6436e+06	1	2921	1	1	64	2000	NaN	0	7	541	0	2	8	0	0	1	0	0
12	12	65	1.6566e+06	26	2769	1	2	4	2000	NaN	1	6	232	0	137	1	0	0	0	1	0
12	12	66	1.6719e+06	56	2563	0	0	14	2440	1	1	7	281	1	319	2	1	0	0	0	1
12	12	67	1.687e+06	57	2616	0	0	70	2032	0	0	7	445	1	356	9	1	0	0	0	1
12	12	68	1.7001e+06	62	2874	0	0	73	2032	NaN	1	2	222	0	357	10	0	1	0	0	0
12	12	69	1.7135e+06	20	2637	1	2	47	2032	NaN	0	7	844	0	128	6	0	0	1	0	0
12	12	70	1.7287e+06	12	2775	1	1	16	2032	NaN	1	6	2364	0	17	2	0	0	1	0	0
12	12	71	1.7443e+06	22	2667	1	1	28	1760	1	1	4	1211	1	31	4	0	0	0	1	1
12	12	72	1.7575e+06	66	2892	0	0	49	1760	NaN	0	1	274	0	324	7	0	1	0	0	0
12	12	73	1.7749e+06	77	2959	0	0	61	4256	1	1	6	241	1	359	8	1	0	0	0	1
12	12	74	1.7888e+06	6	2850	1	1	24	4256	NaN	1	3	1059	0	7	3	0	0	1	0	0
12	12	75	1.8061e+06	32	2505	1	2	75	2720	0	0	6	2021	1	146	10	0	0	0	1	1
12	12	76	1.8211e+06	51	2614	0	0	34	2040	0	0	1	336	1	338	5	0	1	0	0	1
12	12	77	1.8339e+06	4	2558	1	1	60	2040	NaN	1	6	258	0	5	8	0	0	0	1	0
12	12	78	1.8471e+06	71	2954	0	0	26	2040	NaN	1	1	250	0	375	4	0	1	0	0	0
12	12	79	1.8648e+06	42	2695	0	0	22	4816	0	0	1	214	1	416	3	1	0	0	0	1
12	12	80	1.8811e+06	13	2506	1	2	71	3504	1	0	7	256	0	118	9	0	0	1	0	1
13	13	1	6.6501e+05	64	2748	0	0	5	9816	NaN	0	7	2616	0	368	1	1	0	0	0	0
13	13	2	6.8864e+05	8	2767	1	2	52	7488	1	1	3	3369	1	109	7	0	0	0	1	1
13	13	3	7.0333e+05	29	2832	1	1	31	7488	NaN	1	7	1854	0	43	4	0	0	1	0	0
13	13	4	7.1962e+05	44	2674	0	0	65	7488	NaN	0	2	3626	0	406	9	0	1	0	0	0
13	13	5	7.365e+05	61	2907	0	0	14	7488	NaN	0	6	3973	0	340	2	1	0	0	0	0
13	13	6	7.5224e+05	24	2918	1	2	55	7488	NaN	0	3	2817	0	134	7	0	0	1	0	0
13	13	7	7.6677e+05	60	2781	0	0	73	7488	NaN	1	2	1763	0	337	10	0	1	0	0	0
13	13	8	7.8502e+05	79	2955	0	0	42	7488	NaN	0	6	5295	0	401	6	0	1	0	0	0
13	13	9	8.0535e+05	35	2510	1	1	32	4360	1	1	6	3472	1	49	4	0	0	1	0	1
13	13	10	8.2209e+05	16	2697	1	2	63	4360	NaN	1	2	4052	0	123	8	0	0	1	0	0
13	13	11	8.47e+05	5	2883	1	1	20	4360	NaN	0	NaN	10009	0	6	3	0	0	0	1	0
13	13	12	8.6151e+05	45	2778	0	0	66	4360	NaN	1	2	1745	0	303	9	0	1	0	0	0
13	13	13	8.8111e+05	20	2948	1	1	16	4080	0	0	7	2582	1	28	2	0	0	1	0	1
13	13	14	8.9714e+05	25	2955	1	1	76	4080	NaN	0	7	3070	0	36	10	0	0	0	1	0
13	13	15	9.1438e+05	48	2933	0	0	21	4080	NaN	0	1	4319	0	320	3	1	0	0	0	0
13	13	16	9.3642e+05	28	2900	1	2	68	7663	0	1	7	1471	0	141	9	0	0	0	1	1
13	13	17	9.5082e+05	73	2878	0	0	2	7663	NaN	0	1	1536	0	380	1	0	1	0	0	0
13	13	18	9.6931e+05	19	2824	1	2	60	7663	NaN	1	5	5683	0	127	8	0	0	0	1	0
13	13	19	9.8325e+05	11	2594	1	2	36	7663	NaN	0	7	1352	0	116	5	0	0	0	1	0
13	13	20	9.9713e+05	54	2874	0	0	18	7663	NaN	1	1	1016	0	301	3	0	1	0	0	0
13	13	21	1.0202e+06	67	2656	0	0	30	7663	NaN	0	7	1471	0	384	4	1	0	0	0	0
13	13	22	1.0357e+06	77	2983	0	0	9	7663	NaN	1	1	2509	0	359	2	0	1	0	0	0
13	13	23	1.0535e+06	31	2681	1	1	51	3176	1	1	2	1919	1	45	7	0	0	0	1	1
13	13	24	1.068e+06	2	2871	1	2	24	3176	NaN	1	6	1672	0	103	3	0	0	1	0	0
13	13	25	1.0823e+06	57	2865	0	0	70	3176	NaN	0	7	1437	0	356	9	1	0	0	0	0
13	13	26	1.0967e+06	62	2691	0	0	29	3176	NaN	1	7	1649	0	357	4	1	0	0	0	0
13	13	27	1.1151e+06	41	2502	0	0	6	3176	NaN	0	2	5979	0	367	1	1	0	0	0	0
13	13	28	1.1332e+06	17	2503	1	1	56	2736	0	0	6	2817	1	24	7	0	0	1	0	1
13	13	29	1.1492e+06	26	2885	1	2	71	2736	NaN	1	4	3144	0	137	9	0	0	1	0	0
13	13	30	1.177e+06	43	2913	0	0	33	8456	0	0	1	6398	1	374	5	0	1	0	0	1
13	13	31	1.1914e+06	58	2803	0	0	41	8456	NaN	1	1	1630	0	309	6	0	1	0	0	0
13	13	32	1.2059e+06	12	2598	1	1	4	8456	NaN	1	6	1885	0	17	1	0	0	0	1	0
13	13	33	1.2217e+06	37	2604	1	2	80	8456	NaN	1	2	3234	0	151	10	0	0	1	0	0
13	13	34	1.2421e+06	38	2953	1	1	23	3567	0	0	7	3844	1	54	3	0	0	1	0	1
13	13	35	1.2634e+06	71	2742	0	0	37	4016	0	1	6	4526	0	375	5	1	0	0	0	1
13	13	36	1.2849e+06	7	2878	1	1	11	3783	0	0	7	4887	1	8	2	0	0	0	1	1
13	13	37	1.3069e+06	46	2755	0	0	69	7264	1	1	1	1967	1	408	9	1	0	0	0	1
13	13	38	1.3217e+06	52	2961	0	0	74	7264	NaN	1	1	1841	0	343	10	0	1	0	0	0
13	13	39	1.3364e+06	74	2684	0	0	62	7264	NaN	1	3	2076	0	325	8	1	0	0	0	0
13	13	40	1.3543e+06	1	2971	1	1	12	7264	NaN	0	7	4931	0	2	2	0	0	0	1	0
13	13	41	1.3798e+06	40	2538	1	1	67	4848	1	0	1	1614	0	59	9	0	0	0	1	1
13	13	42	1.3992e+06	32	2920	1	2	44	4720	0	0	5	1736	1	146	6	0	0	0	1	1
13	13	43	1.4143e+06	50	2623	0	0	61	4720	NaN	1	7	2566	0	351	8	1	0	0	0	0
13	13	44	1.4318e+06	22	2605	1	1	19	3352	1	1	1	1456	1	31	3	0	0	0	1	1
13	13	45	1.4467e+06	36	2718	1	2	27	3352	NaN	0	2	2187	0	150	4	0	0	0	1	0
13	13	46	1.4654e+06	68	2676	0	0	78	2600	1	1	2	3465	1	397	10	1	0	0	0	1
13	13	47	1.4864e+06	80	2905	0	0	57	5712	0	1	1	2436	0	331	8	0	1	0	0	1
13	13	48	1.507e+06	66	2744	0	0	46	5063	0	0	7	2730	1	324	6	1	0	0	0	1
13	13	49	1.521e+06	30	2788	1	2	15	5063	NaN	0	7	1203	0	144	2	0	0	1	0	0
13	13	50	1.537e+06	34	2983	1	1	40	5063	NaN	0	7	3036	0	48	5	0	0	1	0	0
13	13	51	1.5515e+06	78	2973	0	0	77	5063	NaN	1	2	1556	0	398	10	1	0	0	0	0
13	13	52	1.5689e+06	70	2566	0	0	50	3552	0	0	1	1248	1	352	7	0	1	0	0	1
13	13	53	1.5834e+06	76	2842	0	0	58	3552	NaN	1	1	1688	0	418	8	0	1	0	0	0
13	13	54	1.5986e+06	10	2869	1	2	3	3552	NaN	1	1	2362	0	113	1	0	0	0	1	0
13	13	55	1.613e+06	51	2687	0	0	10	3552	NaN	0	1	1697	0	338	2	0	1	0	0	0
13	13	56	1.6279e+06	55	2925	0	0	54	3552	NaN	1	3	1969	0	385	7	1	0	0	0	0
13	13	57	1.6412e+06	14	2944	1	1	39	3552	NaN	1	7	349	0	21	5	0	0	1	0	0
13	13	58	1.6598e+06	18	2818	1	1	72	3552	NaN	1	1	5831	0	25	9	0	0	1	0	0
13	13	59	1.6731e+06	21	2634	1	2	64	3552	NaN	0	7	614	0	130	8	0	0	1	0	0
13	13	60	1.688e+06	69	2625	0	0	1	3552	NaN	0	4	2324	0	342	1	0	1	0	0	0
13	13	61	1.7105e+06	65	2962	0	0	26	3552	NaN	1	2	2722	0	409	4	0	1	0	0	0
13	13	62	1.7282e+06	56	2981	0	0	53	3000	1	1	7	1766	1	319	7	1	0	0	0	1
13	13	63	1.7438e+06	15	2694	1	2	75	3000	NaN	0	1	2933	0	122	10	0	0	0	1	0
13	13	64	1.76e+06	63	2524	0	0	45	3040	0	0	6	637	1	363	6	1	0	0	0	1
13	13	65	1.7738e+06	59	2651	0	0	13	3040	NaN	1	7	1087	0	396	2	1	0	0	0	0
13	13	66	1.7887e+06	27	2842	1	2	35	3040	NaN	0	6	2043	0	138	5	0	0	0	1	0
13	13	67	1.8021e+06	53	2692	0	0	49	3040	NaN	0	1	799	0	302	7	0	1	0	0	0
13	13	68	1.8216e+06	47	2982	0	0	17	5472	1	1	1	1064	1	366	3	0	1	0	0	1
13	13	69	1.8372e+06	4	2992	1	1	43	5472	NaN	1	5	2581	0	5	6	0	0	0	1	0
13	13	70	1.8517e+06	49	2971	0	0	34	5472	NaN	0	2	1512	0	310	5	0	1	0	0	0
13	13	71	1.8718e+06	9	2696	1	1	28	4096	1	1	6	3368	1	11	4	0	0	0	1	1
13	13	72	1.8849e+06	13	2593	1	2	7	4096	NaN	0	1	527	0	118	1	0	0	1	0	0
13	13	73	1.9034e+06	6	2928	1	1	48	3879	0	1	6	1662	0	7	6	0	0	1	0	1
13	13	74	1.9197e+06	72	2744	0	0	38	3879	NaN	1	5	3555	0	417	5	1	0	0	0	0
13	13	75	1.9353e+06	75	2989	0	0	22	3879	NaN	0	6	2623	0	372	3	1	0	0	0	0
13	13	76	1.949e+06	33	2647	1	2	8	3879	NaN	1	1	1029	0	147	1	0	0	1	0	0
13	13	77	1.9707e+06	42	2761	0	0	25	8344	0	0	1	606	1	416	4	0	1	0	0	1
13	13	78	1.9927e+06	23	2619	1	1	47	6103	0	0	2	3321	1	32	6	0	0	1	0	1
13	13	79	2.0107e+06	3	2867	1	2	79	2176	0	0	7	2925	1	104	10	0	0	1	0	1
13	13	80	2.0251e+06	39	2620	1	2	59	2176	NaN	1	4	1770	0	157	8	0	0	0	1	0
14	14	1	6.676e+05	64	2596	0	0	5	4728	NaN	0	7	1670	0	368	1	1	0	0	0	0
14	14	2	6.8893e+05	8	2614	1	1	52	3080	1	1	6	5652	1	9	7	0	0	0	1	1
14	14	3	7.0361e+05	29	2961	1	2	31	3080	NaN	1	7	1729	0	143	4	0	0	1	0	0
14	14	4	7.1888e+05	44	2871	0	0	65	3080	NaN	0	2	2402	0	406	9	0	1	0	0	0
14	14	5	7.3305e+05	61	2807	0	0	14	3080	NaN	0	7	1370	0	340	2	1	0	0	0	0
14	14	6	7.5066e+05	24	2753	1	1	55	3080	NaN	0	5	4870	0	34	7	0	0	1	0	0
14	14	7	7.6594e+05	60	2913	0	0	73	3080	NaN	1	6	2385	0	337	10	0	1	0	0	0
14	14	8	7.8328e+05	79	2671	0	0	42	3080	NaN	0	3	4679	0	401	6	0	1	0	0	0
14	14	9	8.0344e+05	35	2961	1	2	32	6624	0	1	7	582	0	149	4	0	0	1	0	1
14	14	10	8.1857e+05	16	2759	1	1	63	6624	NaN	1	6	2368	0	23	8	0	0	1	0	0
14	14	11	8.3625e+05	5	2723	1	2	20	6624	NaN	0	5	4966	0	106	3	0	0	0	1	0
14	14	12	8.5043e+05	45	2524	0	0	66	6624	NaN	1	1	1659	0	303	9	0	1	0	0	0
14	14	13	8.6941e+05	20	2989	1	2	16	4792	0	0	7	1202	1	128	2	0	0	1	0	1
14	14	14	8.8629e+05	25	2933	1	2	76	4792	NaN	0	5	3941	0	136	10	0	0	0	1	0
14	14	15	9.0279e+05	48	2671	0	0	21	4792	NaN	0	3	3829	0	320	3	1	0	0	0	0
14	14	16	9.2515e+05	28	2856	1	1	68	6503	1	1	6	3003	1	41	9	0	0	0	1	1
14	14	17	9.416e+05	73	2620	0	0	2	6503	NaN	0	2	3822	0	380	1	0	1	0	0	0
14	14	18	9.5603e+05	19	2777	1	1	60	6503	NaN	1	7	1672	0	27	8	0	0	0	1	0
14	14	19	9.7132e+05	11	2820	1	1	36	6503	NaN	0	6	2476	0	16	5	0	0	0	1	0
14	14	20	9.8547e+05	54	2948	0	0	18	6503	NaN	1	1	1196	0	301	3	0	1	0	0	0
14	14	21	1.012e+06	67	2878	0	0	30	6503	NaN	0	6	1699	0	384	4	1	0	0	0	0
14	14	22	1.0256e+06	77	2935	0	0	9	6503	NaN	1	1	634	0	359	2	0	1	0	0	0
14	14	23	1.0418e+06	31	2577	1	2	51	2488	1	1	2	1186	1	145	7	0	0	0	1	1
14	14	24	1.0583e+06	2	2587	1	1	24	2488	NaN	1	3	3857	0	3	3	0	0	1	0	0
14	14	25	1.0724e+06	57	2704	0	0	70	2488	NaN	0	6	1450	0	356	9	1	0	0	0	0
14	14	26	1.0865e+06	62	2821	0	0	29	2488	NaN	1	6	1248	0	357	4	1	0	0	0	0
14	14	27	1.1023e+06	41	2732	0	0	6	2488	NaN	0	5	3082	0	367	1	1	0	0	0	0
14	14	28	1.1194e+06	17	2793	1	2	56	2736	0	0	5	1583	1	124	7	0	0	1	0	1
14	14	29	1.1336e+06	26	2589	1	1	71	2736	NaN	1	6	1612	0	37	9	0	0	1	0	0
14	14	30	1.1489e+06	43	2507	0	0	33	2159	0	0	1	601	1	374	5	0	1	0	0	1
14	14	31	1.1633e+06	58	2555	0	0	41	2159	NaN	1	2	1836	0	309	6	0	1	0	0	0
14	14	32	1.1768e+06	12	2852	1	2	4	2159	NaN	1	6	706	0	117	1	0	0	0	1	0
14	14	33	1.1925e+06	37	2805	1	1	80	2159	NaN	1	6	2869	0	51	10	0	0	1	0	0
14	14	34	1.2107e+06	38	2887	1	2	23	2416	0	0	5	2945	1	154	3	0	0	1	0	1
14	14	35	1.2299e+06	71	2718	0	0	37	3823	0	1	6	2606	0	375	5	1	0	0	0	1
14	14	36	1.2473e+06	7	2511	1	2	11	3240	0	0	7	1713	1	108	2	0	0	0	1	1
14	14	37	1.2699e+06	46	2814	0	0	69	6808	0	1	5	2987	0	408	9	1	0	0	0	1
14	14	38	1.2864e+06	52	2950	0	0	74	6808	NaN	1	5	3543	0	343	10	0	1	0	0	0
14	14	39	1.3017e+06	74	2933	0	0	62	6808	NaN	1	6	2388	0	325	8	1	0	0	0	0
14	14	40	1.3174e+06	1	2773	1	2	12	6808	NaN	0	5	2879	0	102	2	0	0	0	1	0
14	14	41	1.3482e+06	40	2549	1	2	67	6240	0	0	7	2255	1	159	9	0	0	0	1	1
14	14	42	1.369e+06	32	2976	1	1	44	4496	0	0	6	3342	1	46	6	0	0	0	1	1
14	14	43	1.3836e+06	50	2888	0	0	61	4496	NaN	1	6	1697	0	351	8	1	0	0	0	0
14	14	44	1.4007e+06	22	2545	1	2	19	2216	1	1	4	2305	1	131	3	0	0	0	1	1
14	14	45	1.4149e+06	36	2698	1	1	27	2216	NaN	0	6	1601	0	50	4	0	0	0	1	0
14	14	46	1.4308e+06	68	2936	0	0	78	2088	1	1	7	796	1	397	10	1	0	0	0	1
14	14	47	1.4528e+06	80	2987	0	0	57	6824	0	1	3	2210	0	331	8	0	1	0	0	1
14	14	48	1.4719e+06	66	2856	0	0	46	3832	1	0	6	2431	0	324	6	1	0	0	0	1
14	14	49	1.4863e+06	30	2883	1	1	15	3832	NaN	0	6	1555	0	44	2	0	0	1	0	0
14	14	50	1.5007e+06	34	2886	1	2	40	3832	NaN	0	6	1521	0	148	5	0	0	1	0	0
14	14	51	1.514e+06	78	2755	0	0	77	3832	NaN	1	7	536	0	398	10	1	0	0	0	0
14	14	52	1.5299e+06	70	2896	0	0	50	2423	0	0	1	592	1	352	7	0	1	0	0	1
14	14	53	1.5437e+06	76	2900	0	0	58	2423	NaN	1	2	891	0	418	8	0	1	0	0	0
14	14	54	1.5571e+06	10	2554	1	1	3	2423	NaN	1	6	826	0	13	1	0	0	0	1	0
14	14	55	1.5702e+06	51	2515	0	0	10	2423	NaN	0	1	557	0	338	2	0	1	0	0	0
14	14	56	1.5843e+06	55	2632	0	0	54	2423	NaN	1	6	1486	0	385	7	1	0	0	0	0
14	14	57	1.5988e+06	14	2526	1	2	39	2423	NaN	1	5	2038	0	121	5	0	0	1	0	0
14	14	58	1.6147e+06	18	2507	1	2	72	2423	NaN	1	5	3361	0	125	9	0	0	1	0	0
14	14	59	1.6315e+06	21	2975	1	1	64	2423	NaN	0	6	3869	0	30	8	0	0	1	0	0
14	14	60	1.6448e+06	69	2539	0	0	1	2423	NaN	0	2	726	0	342	1	0	1	0	0	0
14	14	61	1.6727e+06	65	2719	0	0	26	2423	NaN	1	1	520	0	409	4	0	1	0	0	0
14	14	62	1.694e+06	56	2681	0	0	53	5768	1	1	5	2841	1	319	7	1	0	0	0	1
14	14	63	1.7078e+06	15	2592	1	1	75	5768	NaN	0	6	1226	0	22	10	0	0	0	1	0
14	14	64	1.7244e+06	63	2826	0	0	45	2895	0	0	6	841	1	363	6	1	0	0	0	1
14	14	65	1.7375e+06	59	2598	0	0	13	2895	NaN	1	7	564	0	396	2	1	0	0	0	0
14	14	66	1.7507e+06	27	2530	1	1	35	2895	NaN	0	7	642	0	38	5	0	0	0	1	0
14	14	67	1.7644e+06	53	2973	0	0	49	2895	NaN	0	2	713	0	302	7	0	1	0	0	0
14	14	68	1.7813e+06	47	2795	0	0	17	3616	1	1	1	510	1	366	3	0	1	0	0	1
14	14	69	1.7954e+06	4	2689	1	2	43	3616	NaN	1	5	1447	0	105	6	0	0	0	1	0
14	14	70	1.8089e+06	49	2808	0	0	34	3616	NaN	0	2	685	0	310	5	0	1	0	0	0
14	14	71	1.8276e+06	9	2624	1	2	28	4792	1	1	6	1313	1	111	4	0	0	0	1	1
14	14	72	1.8433e+06	13	2516	1	1	7	4792	NaN	0	6	3121	0	18	1	0	0	1	0	0
14	14	73	1.8608e+06	6	2792	1	2	48	2536	1	1	5	2246	1	107	6	0	0	1	0	1
14	14	74	1.875e+06	72	2599	0	0	38	2536	NaN	1	6	1623	0	417	5	1	0	0	0	0
14	14	75	1.8907e+06	75	2570	0	0	22	2536	NaN	0	5	3096	0	372	3	1	0	0	0	0
14	14	76	1.9067e+06	33	2921	1	1	8	2536	NaN	1	5	3032	0	47	1	0	0	1	0	0
14	14	77	1.9324e+06	42	2906	0	0	25	10004	-1	0	2	771	0	416	4	0	1	0	0	1
14	14	78	1.9491e+06	23	2531	1	2	47	2583	0	0	6	1616	1	132	6	0	0	1	0	1
14	14	79	1.966e+06	3	2864	1	1	79	2328	0	0	6	1758	1	4	10	0	0	1	0	1
14	14	80	1.9792e+06	39	2769	1	1	59	2328	NaN	1	7	461	0	57	8	0	0	0	1	0
15	15	1	5.6128e+05	25	2815	1	2	27	5176	NaN	0	6	3435	0	136	4	0	0	0	1	0
15	15	2	5.7621e+05	42	2819	0	0	57	5176	NaN	0	6	2113	0	416	8	0	1	0	0	0
15	15	3	5.9127e+05	35	2810	1	2	48	5176	NaN	1	5	2261	0	149	6	0	0	1	0	0
15	15	4	6.0623e+05	38	2848	1	2	80	5176	NaN	0	6	2122	0	154	10	0	0	1	0	0
15	15	5	6.3078e+05	36	2871	1	1	39	9472	1	0	5	2218	0	50	5	0	0	1	0	1
15	15	6	6.4574e+05	75	2571	0	0	50	9472	NaN	0	5	2385	0	372	7	0	1	0	0	0
15	15	7	6.6335e+05	54	2693	0	0	66	2888	1	1	4	2038	1	301	9	0	1	0	0	1
15	15	8	6.7875e+05	74	2523	0	0	21	2888	NaN	1	6	2877	0	325	3	1	0	0	0	0
15	15	9	7.0103e+05	16	2590	1	1	63	7503	0	1	6	2187	0	23	8	0	0	1	0	1
15	15	10	7.1621e+05	53	2916	0	0	34	7503	NaN	0	5	2259	0	302	5	0	1	0	0	0
15	15	11	7.3217e+05	47	2623	0	0	49	7503	NaN	1	4	3336	0	366	7	0	1	0	0	0
15	15	12	7.5587e+05	15	2992	1	2	68	8696	1	0	4	2019	0	122	9	0	0	0	1	1
15	15	13	7.7405e+05	17	2745	1	1	24	2528	0	0	5	2922	1	24	3	0	0	1	0	1
15	15	14	7.9594e+05	12	2612	1	1	32	6192	1	1	6	3096	1	17	4	0	0	1	0	1
15	15	15	8.1014e+05	58	2790	0	0	74	6192	NaN	1	6	1406	0	309	10	0	1	0	0	0
15	15	16	8.2444e+05	30	2615	1	2	43	6192	NaN	0	6	1694	0	144	6	0	0	0	1	0
15	15	17	8.3929e+05	14	2856	1	2	16	6192	NaN	1	6	1992	0	121	2	0	0	1	0	0
15	15	18	8.5572e+05	24	2611	1	2	31	2024	0	0	6	1801	1	134	4	0	0	1	0	1
15	15	19	8.6966e+05	59	2544	0	0	17	2024	NaN	1	2	1395	0	396	3	0	1	0	0	0
15	15	20	8.8378e+05	20	2716	1	2	72	2024	NaN	0	2	1398	0	128	9	0	0	1	0	0
15	15	21	9.0969e+05	26	2591	1	2	52	4240	1	1	2	888	1	137	7	0	0	0	1	1
15	15	22	9.2342e+05	46	2556	0	0	29	4240	NaN	1	7	1180	0	408	4	1	0	0	0	0
15	15	23	9.3746e+05	13	2851	1	1	11	4240	NaN	0	6	1187	0	18	2	0	0	0	1	0
15	15	24	9.5176e+05	56	2687	0	0	78	4240	NaN	1	6	1618	0	319	10	1	0	0	0	0
15	15	25	9.659e+05	23	2889	1	2	55	4240	NaN	0	5	1261	0	132	7	0	0	1	0	0
15	15	26	9.8563e+05	50	2660	0	0	26	5480	1	1	5	1593	1	351	4	0	1	0	0	1
15	15	27	1.0017e+06	11	2687	1	1	12	2272	0	0	6	1108	1	16	2	0	0	0	1	1
15	15	28	1.0154e+06	32	2713	1	2	76	2272	NaN	0	6	944	0	146	10	0	0	0	1	0
15	15	29	1.0326e+06	49	2706	0	0	33	1808	0	0	4	2759	1	310	5	0	1	0	0	1
15	15	30	1.0488e+06	45	2904	0	0	18	1808	NaN	1	4	3245	0	303	3	0	1	0	0	0
15	15	31	1.0658e+06	80	2518	0	0	42	3264	1	1	5	1206	1	331	6	0	1	0	0	1
15	15	32	1.0797e+06	4	2719	1	2	3	3264	NaN	1	7	1224	0	105	1	0	0	0	1	0
15	15	33	1.0933e+06	57	2641	0	0	77	3264	NaN	0	7	1014	0	356	10	1	0	0	0	0
15	15	34	1.107e+06	39	2502	1	1	51	3264	NaN	1	5	1161	0	57	7	0	0	0	1	0
15	15	35	1.1236e+06	34	2843	1	1	64	2376	0	0	7	1329	1	48	8	0	0	1	0	1
15	15	36	1.1382e+06	72	2783	0	0	45	2376	NaN	1	6	1814	0	417	6	1	0	0	0	0
15	15	37	1.1563e+06	51	2833	0	0	25	3720	0	0	4	1532	1	338	4	0	1	0	0	1
15	15	38	1.1702e+06	31	2677	1	2	23	3720	NaN	1	7	1328	0	145	3	0	0	1	0	0
15	15	39	1.1837e+06	79	2624	0	0	5	3720	NaN	0	7	835	0	401	1	1	0	0	0	0
15	15	40	1.1979e+06	28	2824	1	1	71	3720	NaN	1	6	1369	0	41	9	0	0	1	0	0
15	15	41	1.2223e+06	71	2507	0	0	13	4192	0	1	6	1318	0	375	2	1	0	0	0	1
15	15	42	1.2366e+06	18	2961	1	1	60	4192	NaN	1	7	1371	0	25	8	0	0	0	1	0
15	15	43	1.251e+06	63	2912	0	0	37	4192	NaN	0	6	1481	0	363	5	1	0	0	0	0
15	15	44	1.2647e+06	64	2563	0	0	2	4192	NaN	0	5	1168	0	368	1	0	1	0	0	0
15	15	45	1.2845e+06	9	2994	1	2	15	5248	1	1	6	1530	1	111	2	0	0	1	0	1
15	15	46	1.299e+06	69	2731	0	0	58	5248	NaN	0	5	1743	0	342	8	0	1	0	0	0
15	15	47	1.3128e+06	27	2869	1	1	36	5248	NaN	0	6	999	0	38	5	0	0	0	1	0
15	15	48	1.3272e+06	33	2998	1	2	75	5248	NaN	1	6	1351	0	147	10	0	0	0	1	0
15	15	49	1.348e+06	66	2913	0	0	6	7056	0	0	7	878	1	324	1	1	0	0	0	1
15	15	50	1.3618e+06	43	2694	0	0	30	7056	NaN	0	7	1134	0	374	4	1	0	0	0	0
15	15	51	1.3792e+06	2	2830	1	2	59	3304	1	1	6	1224	1	103	8	0	0	0	1	1
15	15	52	1.3932e+06	68	2832	0	0	70	3304	NaN	1	6	1210	0	397	9	1	0	0	0	0
15	15	53	1.4066e+06	76	2530	0	0	54	3304	NaN	1	5	868	0	418	7	1	0	0	0	0
15	15	54	1.4239e+06	1	2906	1	1	35	2920	0	0	5	1470	1	2	5	0	0	0	1	1
15	15	55	1.4374e+06	48	2938	0	0	61	2920	NaN	0	7	562	0	320	8	1	0	0	0	0
15	15	56	1.4512e+06	40	2700	1	2	19	2920	NaN	0	6	1119	0	159	3	0	0	0	1	0
15	15	57	1.4645e+06	29	2723	1	2	44	2920	NaN	1	5	518	0	143	6	0	0	0	1	0
15	15	58	1.4785e+06	5	2682	1	1	40	2920	NaN	0	6	1359	0	6	5	0	0	1	0	0
15	15	59	1.4925e+06	44	2737	0	0	73	2920	NaN	0	5	1228	0	406	10	0	1	0	0	0
15	15	60	1.5145e+06	55	2911	0	0	69	7656	0	1	6	1446	0	385	9	1	0	0	0	1
15	15	61	1.5373e+06	60	2940	0	0	1	7656	NaN	1	4	1295	0	337	1	0	1	0	0	0
15	15	62	1.5511e+06	21	2684	1	1	20	7656	NaN	0	3	1104	0	30	3	0	0	0	1	0
15	15	63	1.5689e+06	77	2632	0	0	41	4064	1	1	5	1123	1	359	6	0	1	0	0	1
15	15	64	1.5829e+06	52	2536	0	0	9	4064	NaN	1	6	1519	0	343	2	0	1	0	0	0
15	15	65	1.5976e+06	73	2597	0	0	62	4064	NaN	0	6	2123	0	380	8	1	0	0	0	0
15	15	66	1.6108e+06	10	2867	1	1	67	4064	NaN	1	6	284	0	13	9	0	0	0	1	0
15	15	67	1.6259e+06	8	2581	1	1	8	4064	NaN	1	6	2481	0	9	1	0	0	1	0	0
15	15	68	1.6398e+06	19	2563	1	1	47	4064	NaN	1	5	1360	0	27	6	0	0	1	0	0
15	15	69	1.6541e+06	41	2998	0	0	38	4064	NaN	0	6	1347	0	367	5	1	0	0	0	0
15	15	70	1.6682e+06	62	2661	0	0	65	4064	NaN	1	5	1396	0	357	9	0	1	0	0	0
15	15	71	1.6817e+06	22	2902	1	1	28	4064	NaN	1	6	640	0	31	4	0	0	0	1	0
15	15	72	1.6978e+06	7	2944	1	1	4	2192	0	0	6	1017	1	8	1	0	0	0	1	1
15	15	73	1.7161e+06	61	2623	0	0	46	5303	0	0	7	368	1	340	6	1	0	0	0	1
15	15	74	1.7333e+06	6	2809	1	1	79	2320	1	1	6	2045	1	7	10	0	0	1	0	1
15	15	75	1.7463e+06	78	2700	0	0	14	2320	NaN	1	7	235	0	398	2	1	0	0	0	0
15	15	76	1.7603e+06	65	2676	0	0	53	2320	NaN	1	5	1415	0	409	7	1	0	0	0	0
15	15	77	1.7757e+06	3	2857	1	2	7	2144	0	0	7	325	1	104	1	0	0	1	0	1
15	15	78	1.7894e+06	67	2993	0	0	22	2144	NaN	0	5	796	0	384	3	1	0	0	0	0
15	15	79	1.8033e+06	70	2739	0	0	10	2144	NaN	0	4	1119	0	352	2	0	1	0	0	0
15	15	80	1.8248e+06	37	2683	1	2	56	7400	1	1	4	1431	1	151	7	0	0	1	0	1
16	16	1	5.5689e+05	25	2506	1	1	27	7176	NaN	0	5	4138	0	36	4	0	0	0	1	0
16	16	2	5.7124e+05	42	2519	0	0	57	7176	NaN	0	3	1833	0	416	8	0	1	0	0	0
16	16	3	5.88e+05	35	2558	1	1	48	7176	NaN	1	5	4218	0	49	6	0	0	1	0	0
16	16	4	6.034e+05	38	2964	1	1	80	7176	NaN	0	7	2444	0	54	10	0	0	1	0	0
16	16	5	6.2185e+05	36	2521	1	2	39	3728	0	0	6	2206	1	150	5	0	0	1	0	1
16	16	6	6.3652e+05	75	2940	0	0	50	3728	NaN	0	2	1732	0	372	7	0	1	0	0	0
16	16	7	6.5674e+05	54	2903	0	0	66	4600	1	1	3	2723	1	301	9	0	1	0	0	1
16	16	8	6.7284e+05	74	2665	0	0	21	4600	NaN	1	4	3429	0	325	3	1	0	0	0	0
16	16	9	6.9191e+05	16	2859	1	2	63	3560	0	1	5	2657	0	123	8	0	0	1	0	1
16	16	10	7.0619e+05	53	2520	0	0	34	3560	NaN	0	2	1765	0	302	5	0	1	0	0	0
16	16	11	7.207e+05	47	2933	0	0	49	3560	NaN	1	2	1577	0	366	7	0	1	0	0	0
16	16	12	7.3846e+05	15	2970	1	1	68	3160	0	0	6	1628	1	22	9	0	0	0	1	1
16	16	13	7.5478e+05	17	2592	1	2	24	2104	0	0	6	1639	1	124	3	0	0	1	0	1
16	16	14	7.7251e+05	12	2778	1	2	32	3696	1	1	6	1258	1	117	4	0	0	1	0	1
16	16	15	7.8786e+05	58	2651	0	0	74	3696	NaN	1	2	2699	0	309	10	0	1	0	0	0
16	16	16	8.0418e+05	30	2636	1	1	43	3696	NaN	0	4	3695	0	44	6	0	0	0	1	0
16	16	17	8.1959e+05	14	2512	1	1	16	3696	NaN	1	5	2903	0	21	2	0	0	1	0	0
16	16	18	8.3609e+05	24	2992	1	1	31	2384	0	0	6	1133	1	34	4	0	0	1	0	1
16	16	19	8.513e+05	59	2513	0	0	17	2384	NaN	1	2	2716	0	396	3	0	1	0	0	0
16	16	20	8.6613e+05	20	2669	1	1	72	2384	NaN	0	6	2166	0	28	9	0	0	1	0	0
16	16	21	8.9622e+05	26	2778	1	1	52	4783	0	1	6	2738	0	37	7	0	0	0	1	1
16	16	22	9.0956e+05	46	2508	0	0	29	4783	NaN	1	7	850	0	408	4	1	0	0	0	0
16	16	23	9.2303e+05	13	2797	1	2	11	4783	NaN	0	6	681	0	118	2	0	0	0	1	0
16	16	24	9.3667e+05	56	2866	0	0	78	4783	NaN	1	6	772	0	319	10	1	0	0	0	0
16	16	25	9.52e+05	23	2796	1	1	55	4783	NaN	0	5	2550	0	32	7	0	0	1	0	0
16	16	26	9.6992e+05	50	2511	0	0	26	3896	1	1	3	1525	1	351	4	0	1	0	0	1
16	16	27	9.8598e+05	11	2677	1	2	12	2407	0	0	6	995	1	116	2	0	0	0	1	1
16	16	28	1.0005e+06	32	2648	1	1	76	2407	NaN	0	5	1897	0	46	10	0	0	0	1	0
16	16	29	1.0165e+06	49	2567	0	0	33	2832	0	0	2	559	1	310	5	0	1	0	0	1
16	16	30	1.0301e+06	45	2705	0	0	18	2832	NaN	1	3	891	0	303	3	0	1	0	0	0
16	16	31	1.0498e+06	80	2687	0	0	42	5800	1	1	4	1260	1	331	6	0	1	0	0	1
16	16	32	1.0635e+06	4	2735	1	1	3	5800	NaN	1	5	950	0	5	1	0	0	0	1	0
16	16	33	1.0775e+06	57	2762	0	0	77	5800	NaN	0	6	1274	0	356	10	1	0	0	0	0
16	16	34	1.094e+06	39	2955	1	2	51	5800	NaN	1	3	3465	0	157	7	0	0	0	1	0
16	16	35	1.1112e+06	34	2647	1	2	64	2776	0	0	6	1790	1	148	8	0	0	1	0	1
16	16	36	1.1248e+06	72	2559	0	0	45	2776	NaN	1	5	1114	0	417	6	1	0	0	0	0
16	16	37	1.1429e+06	51	2735	0	0	25	4488	0	0	2	817	1	338	4	0	1	0	0	1
16	16	38	1.1586e+06	31	2657	1	1	23	4488	NaN	1	5	3092	0	45	3	0	0	1	0	0
16	16	39	1.1726e+06	79	2571	0	0	5	4488	NaN	0	6	1425	0	401	1	1	0	0	0	0
16	16	40	1.1868e+06	28	2508	1	2	71	4488	NaN	1	5	1693	0	141	9	0	0	1	0	0
16	16	41	1.2109e+06	71	2604	0	0	13	4440	1	1	6	865	1	375	2	1	0	0	0	1
16	16	42	1.2264e+06	18	2891	1	2	60	4440	NaN	1	6	2538	0	125	8	0	0	0	1	0
16	16	43	1.2403e+06	63	2556	0	0	37	4440	NaN	0	5	1424	0	363	5	1	0	0	0	0
16	16	44	1.2541e+06	64	2628	0	0	2	4440	NaN	0	3	1166	0	368	1	0	1	0	0	0
16	16	45	1.2744e+06	9	2735	1	1	15	5448	1	1	5	2099	1	11	2	0	0	1	0	1
16	16	46	1.2886e+06	69	2561	0	0	58	5448	NaN	0	6	1656	0	342	8	0	1	0	0	0
16	16	47	1.3023e+06	27	2936	1	2	36	5448	NaN	0	6	744	0	138	5	0	0	0	1	0
16	16	48	1.3153e+06	33	2518	1	1	75	5448	NaN	1	5	478	0	47	10	0	0	0	1	0
16	16	49	1.338e+06	66	2771	0	0	6	8735	0	0	6	1197	1	324	1	1	0	0	0	1
16	16	50	1.3521e+06	43	2840	0	0	30	8735	NaN	0	7	1287	0	374	4	1	0	0	0	0
16	16	51	1.3722e+06	2	2655	1	1	59	5480	1	1	6	1962	1	3	8	0	0	0	1	1
16	16	52	1.3855e+06	68	2608	0	0	70	5480	NaN	1	5	689	0	397	9	1	0	0	0	0
16	16	53	1.3988e+06	76	2620	0	0	54	5480	NaN	1	6	717	0	418	7	1	0	0	0	0
16	16	54	1.4165e+06	1	2680	1	2	35	4328	0	0	6	703	1	102	5	0	0	0	1	1
16	16	55	1.4307e+06	48	2800	0	0	61	4328	NaN	0	6	1366	0	320	8	1	0	0	0	0
16	16	56	1.4458e+06	40	2795	1	1	19	4328	NaN	0	7	2385	0	59	3	0	0	0	1	0
16	16	57	1.4599e+06	29	2871	1	1	44	4328	NaN	1	6	1152	0	43	6	0	0	0	1	0
16	16	58	1.4733e+06	5	2972	1	2	40	4328	NaN	0	6	467	0	106	5	0	0	1	0	0
16	16	59	1.4872e+06	44	2813	0	0	73	4328	NaN	0	3	1057	0	406	10	0	1	0	0	0
16	16	60	1.5098e+06	55	2568	0	0	69	9320	1	1	5	721	1	385	9	1	0	0	0	1
16	16	61	1.5336e+06	60	2828	0	0	1	9320	NaN	1	2	457	0	337	1	0	1	0	0	0
16	16	62	1.5481e+06	21	2819	1	2	20	9320	NaN	0	4	1711	0	130	3	0	0	0	1	0
16	16	63	1.5682e+06	77	2980	0	0	41	3792	1	1	2	3347	1	359	6	0	1	0	0	1
16	16	64	1.5829e+06	52	2812	0	0	9	3792	NaN	1	2	1823	0	343	2	0	1	0	0	0
16	16	65	1.5968e+06	73	2872	0	0	62	3792	NaN	0	5	1051	0	380	8	1	0	0	0	0
16	16	66	1.6101e+06	10	2506	1	2	67	3792	NaN	1	3	829	0	113	9	0	0	0	1	0
16	16	67	1.6243e+06	8	2814	1	2	8	3792	NaN	1	5	1317	0	109	1	0	0	1	0	0
16	16	68	1.6382e+06	19	2943	1	2	47	3792	NaN	1	6	988	0	127	6	0	0	1	0	0
16	16	69	1.652e+06	41	2951	0	0	38	3792	NaN	0	5	846	0	367	5	1	0	0	0	0
16	16	70	1.6656e+06	62	2762	0	0	65	3792	NaN	1	1	879	0	357	9	0	1	0	0	0
16	16	71	1.6801e+06	22	2773	1	2	28	3792	NaN	1	4	1750	0	131	4	0	0	0	1	0
16	16	72	1.6974e+06	7	2853	1	2	4	2608	0	0	5	1782	1	108	1	0	0	0	1	1
16	16	73	1.7139e+06	61	2668	0	0	46	2736	0	0	6	1124	1	340	6	1	0	0	0	1
16	16	74	1.7345e+06	6	2589	1	2	79	7464	0	1	6	572	0	107	10	0	0	1	0	1
16	16	75	1.7479e+06	78	2553	0	0	14	7464	NaN	1	6	821	0	398	2	1	0	0	0	0
16	16	76	1.7623e+06	65	2924	0	0	53	7464	NaN	1	5	1464	0	409	7	1	0	0	0	0
16	16	77	1.7775e+06	3	2697	1	1	7	1888	0	0	6	667	1	4	1	0	0	1	0	1
16	16	78	1.7916e+06	67	2764	0	0	22	1888	NaN	0	4	1319	0	384	3	1	0	0	0	0
16	16	79	1.8053e+06	70	2716	0	0	10	1888	NaN	0	5	1031	0	352	2	0	1	0	0	0
16	16	80	1.8255e+06	37	2688	1	1	56	2959	1	1	5	4555	1	51	7	0	0	1	0	1
17	17	1	5.4891e+05	68	2995	0	0	65	2440	NaN	1	6	2471	0	397	9	0	1	0	0	0
17	17	2	5.6438e+05	38	2695	1	1	51	2440	NaN	0	2	2793	0	54	7	0	0	0	1	0
17	17	3	5.8065e+05	52	2752	0	0	45	2440	NaN	1	5	3516	0	343	6	1	0	0	0	0
17	17	4	6.0048e+05	40	2606	1	2	28	4647	0	0	4	2576	1	159	4	0	0	0	1	1
17	17	5	6.147e+05	23	2679	1	1	7	4647	NaN	0	3	1549	0	32	1	0	0	1	0	0
17	17	6	6.2952e+05	44	2818	0	0	10	4647	NaN	0	2	1999	0	406	2	0	1	0	0	0
17	17	7	6.4528e+05	47	2535	0	0	66	1512	1	1	1	1722	1	366	9	0	1	0	0	1
17	17	8	6.5966e+05	39	2685	1	1	75	1512	NaN	1	6	1694	0	57	10	0	0	0	1	0
17	17	9	6.7781e+05	73	2995	0	0	41	1512	NaN	0	4	5163	0	380	6	0	1	0	0	0
17	17	10	6.9272e+05	24	2888	1	2	8	1512	NaN	0	2	2026	0	134	1	0	0	1	0	0
17	17	11	7.088e+05	16	2773	1	1	20	864	1	1	2	2443	1	23	3	0	0	0	1	1
17	17	12	7.2356e+05	46	2549	0	0	13	864	NaN	1	6	2200	0	408	2	1	0	0	0	0
17	17	13	7.3695e+05	42	2938	0	0	77	864	NaN	0	7	460	0	416	10	1	0	0	0	0
17	17	14	7.5094e+05	11	2848	1	1	44	864	NaN	0	2	1152	0	16	6	0	0	0	1	0
17	17	15	7.6546e+05	63	2626	0	0	2	864	NaN	0	3	1906	0	363	1	0	1	0	0	0
17	17	16	7.7894e+05	37	2931	1	1	16	864	NaN	1	6	562	0	51	2	0	0	1	0	0
17	17	17	7.941e+05	26	2779	1	1	19	864	NaN	1	4	2397	0	37	3	0	0	0	1	0
17	17	18	8.0914e+05	62	2809	0	0	78	864	NaN	1	7	2238	0	357	10	1	0	0	0	0
17	17	19	8.2416e+05	41	2743	0	0	49	864	NaN	0	2	2288	0	367	7	0	1	0	0	0
17	17	20	8.4043e+05	27	2761	1	2	11	864	NaN	0	5	3527	0	138	2	0	0	0	1	0
17	17	21	8.598e+05	77	2671	0	0	25	864	NaN	1	3	1613	0	359	4	0	1	0	0	0
17	17	22	8.7405e+05	54	2582	0	0	34	864	NaN	1	4	1686	0	301	5	0	1	0	0	0
17	17	23	8.9384e+05	74	2564	0	0	1	2024	1	1	3	5213	1	325	1	0	1	0	0	1
17	17	24	9.0828e+05	13	2684	1	2	12	2024	NaN	0	5	1769	0	118	2	0	0	0	1	0
17	17	25	9.2196e+05	3	2980	1	2	24	2024	NaN	0	4	709	0	104	3	0	0	1	0	0
17	17	26	9.3824e+05	57	2636	0	0	69	2896	0	0	6	743	1	356	9	1	0	0	0	1
17	17	27	9.5419e+05	19	2632	1	2	4	2896	NaN	1	5	3316	0	127	1	0	0	0	1	0
17	17	28	9.6868e+05	53	2674	0	0	73	2896	NaN	0	5	1822	0	302	10	0	1	0	0	0
17	17	29	9.8238e+05	45	2599	0	0	17	2896	NaN	1	3	1109	0	303	3	0	1	0	0	0
17	17	30	9.9914e+05	28	2553	1	1	32	2816	1	1	6	1387	1	41	4	0	0	1	0	1
17	17	31	1.013e+06	78	2508	0	0	50	2816	NaN	1	1	1361	0	398	7	0	1	0	0	0
17	17	32	1.0286e+06	20	2800	1	2	40	2816	NaN	0	6	2834	0	128	5	0	0	1	0	0
17	17	33	1.0446e+06	8	2784	1	2	47	1280	1	1	5	1882	1	109	6	0	0	1	0	1
17	17	34	1.0595e+06	31	2995	1	1	67	1280	NaN	1	7	1900	0	45	9	0	0	0	1	0
17	17	35	1.0761e+06	67	2903	0	0	53	2408	0	0	3	1333	1	384	7	1	0	0	0	1
17	17	36	1.0913e+06	69	2895	0	0	74	1552	1	0	4	773	0	342	10	0	1	0	0	1
17	17	37	1.1073e+06	10	2968	1	2	36	1552	NaN	1	4	2977	0	113	5	0	0	0	1	0
17	17	38	1.1214e+06	72	2592	0	0	29	1552	NaN	1	6	1531	0	417	4	1	0	0	0	0
17	17	39	1.1368e+06	4	2728	1	1	56	1552	NaN	1	4	2705	0	5	7	0	0	1	0	0
17	17	40	1.1501e+06	1	2692	1	2	63	1552	NaN	0	7	610	0	102	8	0	0	1	0	0
17	17	41	1.1663e+06	15	2819	1	1	71	1552	NaN	0	5	273	0	22	9	0	0	1	0	0
17	17	42	1.1801e+06	80	2887	0	0	6	1552	NaN	1	6	963	0	331	1	1	0	0	0	0
17	17	43	1.1943e+06	60	2784	0	0	33	1552	NaN	1	4	1398	0	337	5	0	1	0	0	0
17	17	44	1.2126e+06	50	2573	0	0	9	4904	1	1	2	895	1	351	2	0	1	0	0	1
17	17	45	1.2279e+06	7	2588	1	1	64	4904	NaN	0	5	2713	0	8	8	0	0	1	0	0
17	17	46	1.2423e+06	29	2780	1	2	3	4904	NaN	1	4	1607	0	143	1	0	0	0	1	0
17	17	47	1.26e+06	66	2583	0	0	38	4016	1	0	5	1095	0	324	5	1	0	0	0	1
17	17	48	1.2753e+06	17	2955	1	2	23	1856	0	0	3	461	1	124	3	0	0	1	0	1
17	17	49	1.2955e+06	35	2691	1	2	43	5424	0	1	5	2141	0	149	6	0	0	0	1	1
17	17	50	1.312e+06	22	2718	1	2	72	1144	1	1	6	2635	1	131	9	0	0	1	0	1
17	17	51	1.3254e+06	75	2900	0	0	54	1144	NaN	0	3	456	0	372	7	1	0	0	0	0
17	17	52	1.3402e+06	65	2917	0	0	62	1144	NaN	1	5	1914	0	409	8	1	0	0	0	0
17	17	53	1.3569e+06	56	2855	0	0	21	1007	1	1	3	2812	1	319	3	1	0	0	0	1
17	17	54	1.3708e+06	9	2976	1	2	39	1007	NaN	1	5	957	0	111	5	0	0	1	0	0
17	17	55	1.3836e+06	64	2588	0	0	5	1007	NaN	0	6	232	0	368	1	1	0	0	0	0
17	17	56	1.3983e+06	43	2809	0	0	42	1007	NaN	0	5	1903	0	374	6	0	1	0	0	0
17	17	57	1.4113e+06	48	2705	0	0	26	1007	NaN	0	3	296	0	320	4	0	1	0	0	0
17	17	58	1.4275e+06	18	2731	1	1	35	1784	1	1	6	1664	1	25	5	0	0	0	1	1
17	17	59	1.4408e+06	33	2682	1	2	52	1784	NaN	1	3	667	0	147	7	0	0	0	1	0
17	17	60	1.4551e+06	21	2744	1	2	68	1784	NaN	0	5	1492	0	130	9	0	0	0	1	0
17	17	61	1.4761e+06	79	2648	0	0	57	1832	0	0	6	2699	1	401	8	0	1	0	0	1
17	17	62	1.4915e+06	5	2619	1	1	80	1832	NaN	0	5	2790	0	6	10	0	0	1	0	0
17	17	63	1.5055e+06	6	2600	1	2	31	896	1	1	7	471	1	107	4	0	0	1	0	1
17	17	64	1.5188e+06	55	2522	0	0	18	896	NaN	1	3	788	0	385	3	0	1	0	0	0
17	17	65	1.5383e+06	76	2768	0	0	14	4392	0	1	6	2367	0	418	2	1	0	0	0	1
17	17	66	1.5532e+06	25	2757	1	1	59	4392	NaN	0	5	2146	0	36	8	0	0	0	1	0
17	17	67	1.571e+06	36	2610	1	1	79	4960	0	0	6	165	1	50	10	0	0	1	0	1
17	17	68	1.5864e+06	61	2548	0	0	30	1303	1	0	5	1596	0	340	4	1	0	0	0	1
17	17	69	1.6013e+06	2	2527	1	2	48	1303	NaN	1	6	2427	0	103	6	0	0	1	0	0
17	17	70	1.6169e+06	51	2679	0	0	58	1816	0	0	4	1064	1	338	8	0	1	0	0	1
17	17	71	1.6306e+06	58	2955	0	0	22	1816	NaN	1	3	799	0	309	3	1	0	0	0	0
17	17	72	1.646e+06	49	2906	0	0	37	2104	0	0	6	308	1	310	5	1	0	0	0	1
17	17	73	1.6604e+06	12	2992	1	1	76	2104	NaN	1	5	1477	0	17	10	0	0	0	1	0
17	17	74	1.6775e+06	30	2701	1	1	15	2984	0	0	6	1350	1	44	2	0	0	1	0	1
17	17	75	1.6906e+06	59	2875	0	0	61	2984	NaN	1	7	287	0	396	8	1	0	0	0	0
17	17	76	1.7044e+06	32	2531	1	2	27	2984	NaN	0	2	1262	0	146	4	0	0	0	1	0
17	17	77	1.7184e+06	34	2695	1	1	55	2984	NaN	0	5	1321	0	48	7	0	0	1	0	0
17	17	78	1.7348e+06	71	2719	0	0	70	2160	1	1	6	1560	1	375	9	1	0	0	0	1
17	17	79	1.7493e+06	14	2898	1	1	60	2160	NaN	1	5	1528	0	21	8	0	0	0	1	0
17	17	80	1.7664e+06	70	2910	0	0	46	3752	1	0	5	488	0	352	6	1	0	0	0	1
18	18	1	5.968e+05	68	2551	0	0	65	3744	NaN	1	1	807	0	397	9	0	1	0	0	0
18	18	2	6.1155e+05	38	2529	1	2	51	3744	NaN	0	5	2226	0	154	7	0	0	0	1	0
18	18	3	6.2929e+05	52	2705	0	0	45	3744	NaN	1	5	5029	0	343	6	1	0	0	0	0
18	18	4	6.5221e+05	40	2956	1	1	28	4296	1	0	6	5670	0	59	4	0	0	0	1	1
18	18	5	6.6652e+05	23	2718	1	2	7	4296	NaN	0	6	1596	0	132	1	0	0	1	0	0
18	18	6	6.8212e+05	44	2595	0	0	10	4296	NaN	0	3	3013	0	406	2	0	1	0	0	0
18	18	7	7.0326e+05	47	2609	0	0	66	2672	1	1	4	5861	1	366	9	0	1	0	0	1
18	18	8	7.1821e+05	39	2807	1	2	75	2672	NaN	1	7	2152	0	157	10	0	0	0	1	0
18	18	9	7.3452e+05	73	2520	0	0	41	2672	NaN	0	5	3798	0	380	6	0	1	0	0	0
18	18	10	7.499e+05	24	2907	1	1	8	2672	NaN	0	6	2482	0	34	1	0	0	1	0	0
18	18	11	7.6985e+05	16	2857	1	2	20	2608	1	1	4	4493	1	123	3	0	0	0	1	1
18	18	12	7.8297e+05	46	2500	0	0	13	2608	NaN	1	7	622	0	408	2	1	0	0	0	0
18	18	13	7.9602e+05	42	2591	0	0	77	2608	NaN	0	7	471	0	416	10	1	0	0	0	0
18	18	14	8.114e+05	11	2712	1	2	44	2608	NaN	0	4	2680	0	116	6	0	0	0	1	0
18	18	15	8.2601e+05	63	2901	0	0	2	2608	NaN	0	1	1713	0	363	1	0	1	0	0	0
18	18	16	8.4212e+05	37	2511	1	2	16	2608	NaN	1	5	3601	0	151	2	0	0	1	0	0
18	18	17	8.5665e+05	26	2503	1	2	19	2608	NaN	1	5	2037	0	137	3	0	0	0	1	0
18	18	18	8.6957e+05	62	2542	0	0	78	2608	NaN	1	7	391	0	357	10	1	0	0	0	0
18	18	19	8.887e+05	41	2806	0	0	49	2608	NaN	0	2	6319	0	367	7	0	1	0	0	0
18	18	20	9.0716e+05	27	2603	1	1	11	2608	NaN	0	4	5867	0	38	2	0	0	0	1	0
18	18	21	9.3036e+05	77	2895	0	0	25	2608	NaN	1	1	2685	0	359	4	0	1	0	0	0
18	18	22	9.4442e+05	54	2728	0	0	34	2608	NaN	1	1	1349	0	301	5	0	1	0	0	0
18	18	23	9.667e+05	74	2839	0	0	1	3992	1	1	2	5454	1	325	1	0	1	0	0	1
18	18	24	9.7993e+05	13	2767	1	1	12	3992	NaN	0	7	454	0	18	2	0	0	0	1	0
18	18	25	9.9794e+05	3	2858	1	1	24	3992	NaN	0	3	5170	0	4	3	0	0	1	0	0
18	18	26	1.0144e+06	57	2666	0	0	69	2424	0	0	6	1418	1	356	9	1	0	0	0	1
18	18	27	1.0291e+06	19	2794	1	1	4	2424	NaN	1	7	1904	0	27	1	0	0	0	1	0
18	18	28	1.0451e+06	53	2926	0	0	73	2424	NaN	0	2	3080	0	302	10	0	1	0	0	0
18	18	29	1.0599e+06	45	2572	0	0	17	2424	NaN	1	1	2183	0	303	3	0	1	0	0	0
18	18	30	1.0799e+06	28	2638	1	2	32	6024	1	1	7	1382	1	141	4	0	0	1	0	1
18	18	31	1.0932e+06	78	2635	0	0	50	6024	NaN	1	1	621	0	398	7	0	1	0	0	0
18	18	32	1.1087e+06	20	2633	1	1	40	6024	NaN	0	6	2836	0	28	5	0	0	1	0	0
18	18	33	1.1276e+06	8	2617	1	1	47	3664	1	1	6	2690	1	9	6	0	0	1	0	1
18	18	34	1.1426e+06	31	2650	1	2	67	3664	NaN	1	5	2291	0	145	9	0	0	0	1	0
18	18	35	1.162e+06	67	2572	0	0	53	5600	0	0	6	1256	1	384	7	1	0	0	0	1
18	18	36	1.1816e+06	69	2639	0	0	74	4480	1	0	1	2461	0	342	10	0	1	0	0	1
18	18	37	1.195e+06	10	2628	1	1	36	4480	NaN	1	7	807	0	13	5	0	0	0	1	0
18	18	38	1.2091e+06	72	2683	0	0	29	4480	NaN	1	6	1419	0	417	4	1	0	0	0	0
18	18	39	1.2235e+06	4	2567	1	2	56	4480	NaN	1	6	1836	0	105	7	0	0	1	0	0
18	18	40	1.2414e+06	1	2989	1	1	63	4480	NaN	0	6	4908	0	2	8	0	0	1	0	0
18	18	41	1.2615e+06	15	2575	1	2	71	4480	NaN	0	6	1336	0	122	9	0	0	1	0	0
18	18	42	1.2746e+06	80	2603	0	0	6	4480	NaN	1	7	467	0	331	1	1	0	0	0	0
18	18	43	1.2883e+06	60	2590	0	0	33	4480	NaN	1	1	1097	0	337	5	0	1	0	0	0
18	18	44	1.3061e+06	50	2552	0	0	9	2960	1	1	1	2280	1	351	2	0	1	0	0	1
18	18	45	1.3197e+06	7	2922	1	2	64	2960	NaN	0	7	738	0	108	8	0	0	1	0	0
18	18	46	1.335e+06	29	2784	1	1	3	2960	NaN	1	4	2517	0	43	1	0	0	0	1	0
18	18	47	1.3507e+06	66	2908	0	0	38	2416	0	0	7	325	1	324	5	1	0	0	0	1
18	18	48	1.368e+06	17	2814	1	1	23	3080	0	0	6	1456	1	24	3	0	0	1	0	1
18	18	49	1.3872e+06	35	2793	1	1	43	3416	1	1	3	2971	1	49	6	0	0	0	1	1
18	18	50	1.4068e+06	22	2628	1	1	72	3600	1	1	6	3380	1	31	9	0	0	1	0	1
18	18	51	1.4232e+06	75	2845	0	0	54	3600	NaN	0	4	3587	0	372	7	1	0	0	0	0
18	18	52	1.4378e+06	65	2946	0	0	62	3600	NaN	1	7	1615	0	409	8	1	0	0	0	0
18	18	53	1.4548e+06	56	2914	0	0	21	2376	1	1	6	1755	1	319	3	1	0	0	0	1
18	18	54	1.4689e+06	9	2517	1	1	39	2376	NaN	1	7	1577	0	11	5	0	0	1	0	0
18	18	55	1.4825e+06	64	2920	0	0	5	2376	NaN	0	7	750	0	368	1	1	0	0	0	0
18	18	56	1.4987e+06	43	2555	0	0	42	2376	NaN	0	2	3571	0	374	6	0	1	0	0	0
18	18	57	1.5132e+06	48	2937	0	0	26	2376	NaN	0	1	1639	0	320	4	0	1	0	0	0
18	18	58	1.5298e+06	18	2718	1	2	35	2088	1	1	5	1737	1	125	5	0	0	0	1	1
18	18	59	1.544e+06	33	2550	1	1	52	2088	NaN	1	4	1675	0	47	7	0	0	0	1	0
18	18	60	1.558e+06	21	2521	1	1	68	2088	NaN	0	5	1427	0	30	9	0	0	0	1	0
18	18	61	1.5793e+06	79	2950	0	0	57	2088	0	0	1	334	1	401	8	0	1	0	0	1
18	18	62	1.593e+06	5	2832	1	2	80	2088	NaN	0	7	836	0	106	10	0	0	1	0	0
18	18	63	1.6091e+06	6	2511	1	1	31	3000	1	1	7	639	1	7	4	0	0	1	0	1
18	18	64	1.6223e+06	55	2704	0	0	18	3000	NaN	1	1	529	0	385	3	0	1	0	0	0
18	18	65	1.6386e+06	76	2621	0	0	14	3071	1	1	7	588	1	418	2	1	0	0	0	1
18	18	66	1.6545e+06	25	2681	1	2	59	3071	NaN	0	6	3183	0	136	8	0	0	0	1	0
18	18	67	1.6708e+06	36	2822	1	2	79	2664	0	0	7	807	1	150	10	0	0	1	0	1
18	18	68	1.6866e+06	61	2810	0	0	30	2591	0	0	7	454	1	340	4	1	0	0	0	1
18	18	69	1.7005e+06	2	2775	1	1	48	2591	NaN	1	6	1149	0	3	6	0	0	1	0	0
18	18	70	1.7158e+06	51	2537	0	0	58	2352	0	0	1	402	1	338	8	0	1	0	0	1
18	18	71	1.7296e+06	58	2534	0	0	22	2352	NaN	1	7	1255	0	309	3	1	0	0	0	0
18	18	72	1.7452e+06	49	2973	0	0	37	2016	0	0	6	591	1	310	5	1	0	0	0	1
18	18	73	1.7582e+06	12	2688	1	2	76	2016	NaN	1	5	395	0	117	10	0	0	0	1	0
18	18	74	1.774e+06	30	2552	1	2	15	2815	0	0	7	422	1	144	2	0	0	1	0	1
18	18	75	1.788e+06	59	2791	0	0	61	2815	NaN	1	6	1189	0	396	8	1	0	0	0	0
18	18	76	1.8025e+06	32	2705	1	1	27	2815	NaN	0	3	1843	0	46	4	0	0	0	1	0
18	18	77	1.817e+06	34	2929	1	2	55	2815	NaN	0	5	1580	0	148	7	0	0	1	0	0
18	18	78	1.8329e+06	71	2734	0	0	70	2608	0	1	7	520	0	375	9	1	0	0	0	1
18	18	79	1.8478e+06	14	2719	1	2	60	2608	NaN	1	4	2182	0	121	8	0	0	0	1	0
18	18	80	1.863e+06	70	2516	0	0	46	1759	0	0	6	899	1	352	6	1	0	0	0	1
19	19	1	5.9447e+05	35	2545	1	2	23	3760	1	1	7	1703	1	149	3	0	0	1	0	1
19	19	2	6.0947e+05	55	2632	0	0	30	3760	NaN	1	3	2372	0	385	4	1	0	0	0	0
19	19	3	6.23e+05	62	2730	0	0	9	3760	NaN	1	1	801	0	357	2	0	1	0	0	0
19	19	4	6.401e+05	11	2904	1	2	4	2480	0	0	6	1725	1	116	1	0	0	0	1	1
19	19	5	6.5491e+05	73	2516	0	0	21	2480	NaN	0	1	2297	0	380	3	1	0	0	0	0
19	19	6	6.7025e+05	29	2681	1	1	28	2480	NaN	1	7	2667	0	43	4	0	0	0	1	0
19	19	7	6.9241e+05	27	2711	1	2	35	7440	1	0	1	2021	0	138	5	0	0	0	1	1
19	19	8	7.0702e+05	40	2915	1	1	48	7440	NaN	0	1	1687	0	59	6	0	0	1	0	0
19	19	9	7.2098e+05	63	2789	0	0	18	7440	NaN	0	1	1180	0	363	3	0	1	0	0	0
19	19	10	7.3886e+05	78	2950	0	0	49	4600	1	1	1	328	1	398	7	0	1	0	0	1
19	19	11	7.5261e+05	12	2648	1	2	39	4600	NaN	1	1	1114	0	117	5	0	0	1	0	0
19	19	12	7.7222e+05	2	2707	1	2	60	4408	1	1	4	2506	1	103	8	0	0	0	1	1
19	19	13	7.9415e+05	32	2849	1	1	20	6256	0	0	5	2820	1	46	3	0	0	0	1	1
19	19	14	8.0861e+05	68	2606	0	0	53	6256	NaN	1	3	1857	0	397	7	1	0	0	0	0
19	19	15	8.2498e+05	61	2737	0	0	14	2064	1	0	6	1562	0	340	2	1	0	0	0	1
19	19	16	8.3865e+05	65	2791	0	0	74	2064	NaN	1	1	883	0	409	10	0	1	0	0	0
19	19	17	8.5335e+05	30	2851	1	1	36	2064	NaN	0	5	1845	0	44	5	0	0	0	1	0
19	19	18	8.6678e+05	33	2795	1	1	72	2064	NaN	1	1	645	0	47	9	0	0	1	0	0
19	19	19	8.8232e+05	43	2848	0	0	6	2064	NaN	0	2	2698	0	374	1	1	0	0	0	0
19	19	20	8.9785e+05	79	2637	0	0	10	2088	0	0	1	813	1	401	2	0	1	0	0	1
19	19	21	9.1916e+05	72	2633	0	0	41	3144	1	1	5	1196	1	417	6	0	1	0	0	1
19	19	22	9.3695e+05	17	2874	1	1	63	2408	0	0	6	2515	1	24	8	0	0	1	0	1
19	19	23	9.5124e+05	7	2937	1	2	75	2408	NaN	0	2	1346	0	108	10	0	0	0	1	0
19	19	24	9.6608e+05	8	2698	1	1	3	2408	NaN	1	2	2153	0	9	1	0	0	0	1	0
19	19	25	9.8306e+05	48	2860	0	0	45	3032	0	0	7	1105	1	320	6	1	0	0	0	1
19	19	26	9.9692e+05	47	2573	0	0	57	3032	NaN	1	2	1294	0	366	8	0	1	0	0	0
19	19	27	1.011e+06	13	2854	1	2	12	3032	NaN	0	7	1201	0	118	2	0	0	0	1	0
19	19	28	1.0249e+06	26	2642	1	2	68	3032	NaN	1	6	1280	0	137	9	0	0	0	1	0
19	19	29	1.0428e+06	24	2529	1	2	52	4088	0	0	1	1352	1	134	7	0	0	0	1	1
19	19	30	1.0581e+06	51	2525	0	0	58	2128	0	0	1	643	1	338	8	0	1	0	0	1
19	19	31	1.0725e+06	31	2951	1	1	76	2128	NaN	1	3	1422	0	45	10	0	0	0	1	0
19	19	32	1.0895e+06	54	2572	0	0	34	2632	1	1	1	1824	1	301	5	0	1	0	0	1
19	19	33	1.105e+06	67	3000	0	0	69	2632	NaN	0	5	2447	0	384	9	1	0	0	0	0
19	19	34	1.1183e+06	66	2508	0	0	50	2632	NaN	0	2	785	0	324	7	0	1	0	0	0
19	19	35	1.1329e+06	1	2676	1	1	11	2632	NaN	0	7	1968	0	2	2	0	0	0	1	0
19	19	36	1.1531e+06	28	2934	1	2	59	4432	1	1	6	2877	1	141	8	0	0	0	1	1
19	19	37	1.1692e+06	49	2749	0	0	46	4432	NaN	0	4	3362	0	310	6	1	0	0	0	0
19	19	38	1.1832e+06	10	2644	1	1	51	4432	NaN	1	2	1323	0	13	7	0	0	0	1	0
19	19	39	1.1991e+06	18	2669	1	1	40	2152	1	1	7	1036	1	25	5	0	0	1	0	1
19	19	40	1.213e+06	6	2815	1	1	8	2152	NaN	1	6	1157	0	7	1	0	0	1	0	0
19	19	41	1.2346e+06	42	2859	0	0	42	2152	NaN	0	2	869	0	416	6	0	1	0	0	0
19	19	42	1.2491e+06	3	2802	1	2	55	2152	NaN	0	2	1738	0	104	7	0	0	1	0	0
19	19	43	1.2631e+06	74	2555	0	0	17	2152	NaN	1	1	1439	0	325	3	0	1	0	0	0
19	19	44	1.278e+06	59	2509	0	0	65	2152	NaN	1	3	2363	0	396	9	0	1	0	0	0
19	19	45	1.2926e+06	52	2833	0	0	5	2152	NaN	1	6	1779	0	343	1	1	0	0	0	0
19	19	46	1.3068e+06	21	2901	1	2	47	2152	NaN	0	6	1368	0	130	6	0	0	1	0	0
19	19	47	1.3203e+06	57	2822	0	0	25	2152	NaN	0	2	682	0	356	4	0	1	0	0	0
19	19	48	1.3355e+06	23	2878	1	1	67	2152	NaN	0	3	2276	0	32	9	0	0	0	1	0
19	19	49	1.3493e+06	56	2816	0	0	2	2152	NaN	1	1	977	0	319	1	0	1	0	0	0
19	19	50	1.3665e+06	5	2745	1	1	79	2336	0	0	3	2157	1	6	10	0	0	1	0	1
19	19	51	1.3828e+06	39	2620	1	2	56	2624	1	1	2	1064	1	157	7	0	0	1	0	1
19	19	52	1.3995e+06	46	2637	0	0	26	3432	1	1	1	605	1	408	4	0	1	0	0	1
19	19	53	1.4129e+06	77	2623	0	0	33	3432	NaN	1	1	836	0	359	5	0	1	0	0	0
19	19	54	1.428e+06	64	2508	0	0	78	3432	NaN	0	5	2574	0	368	10	1	0	0	0	0
19	19	55	1.4429e+06	16	2667	1	1	19	3432	NaN	1	6	2229	0	23	3	0	0	0	1	0
19	19	56	1.4573e+06	50	2586	0	0	62	3432	NaN	1	5	1758	0	351	8	1	0	0	0	0
19	19	57	1.4708e+06	45	2589	0	0	70	3432	NaN	1	2	1000	0	303	9	1	0	0	0	0
19	19	58	1.491e+06	44	2718	0	0	37	6160	0	0	3	1276	1	406	5	1	0	0	0	1
19	19	59	1.5055e+06	20	2763	1	1	80	6160	NaN	0	7	1718	0	28	10	0	0	1	0	0
19	19	60	1.5218e+06	4	2917	1	2	32	2416	1	1	6	1044	1	105	4	0	0	1	0	1
19	19	61	1.5401e+06	60	2866	0	0	13	2416	NaN	1	7	1485	0	337	2	1	0	0	0	0
19	19	62	1.5545e+06	25	2765	1	2	71	2416	NaN	0	2	1708	0	136	9	0	0	1	0	0
19	19	63	1.5683e+06	41	2996	0	0	77	2416	NaN	0	3	809	0	367	10	1	0	0	0	0
19	19	64	1.5829e+06	34	2607	1	2	44	2416	NaN	0	6	1945	0	148	6	0	0	0	1	0
19	19	65	1.5974e+06	71	2539	0	0	29	2416	NaN	1	7	1933	0	375	4	1	0	0	0	0
19	19	66	1.6117e+06	75	2685	0	0	22	2416	NaN	0	2	1622	0	372	3	1	0	0	0	0
19	19	67	1.6274e+06	58	2911	0	0	1	1624	1	1	1	1226	1	309	1	0	1	0	0	1
19	19	68	1.6443e+06	36	2910	1	1	16	3047	0	0	7	988	1	50	2	0	0	1	0	1
19	19	69	1.6589e+06	14	2775	1	2	31	3047	NaN	1	7	1797	0	121	4	0	0	1	0	0
19	19	70	1.675e+06	9	2750	1	2	64	2264	1	1	6	1072	1	111	8	0	0	1	0	1
19	19	71	1.6898e+06	70	2974	0	0	38	2264	NaN	0	2	1860	0	352	5	1	0	0	0	0
19	19	72	1.7071e+06	22	2939	1	1	15	2576	1	1	6	1813	1	31	2	0	0	1	0	1
19	19	73	1.7213e+06	38	2976	1	1	27	2576	NaN	0	3	1183	0	54	4	0	0	0	1	0
19	19	74	1.7367e+06	53	2601	0	0	61	2576	NaN	0	4	2768	0	302	8	1	0	0	0	0
19	19	75	1.7503e+06	15	2807	1	2	7	2576	NaN	0	2	874	0	122	1	0	0	1	0	0
19	19	76	1.7665e+06	19	2959	1	2	43	2576	NaN	1	6	3194	0	127	6	0	0	0	1	0
19	19	77	1.782e+06	37	2773	1	1	24	2576	NaN	1	5	2779	0	51	3	0	0	1	0	0
19	19	78	1.7998e+06	69	2639	0	0	66	2696	0	0	6	2403	1	342	9	0	1	0	0	1
19	19	79	1.8137e+06	80	2669	0	0	54	2696	NaN	1	6	1270	0	331	7	1	0	0	0	0
19	19	80	1.8285e+06	76	2772	0	0	73	2696	NaN	1	2	2068	0	418	10	0	1	0	0	0
20	20	1	6.1834e+05	35	2871	1	1	23	3160	1	1	1	1317	1	49	3	0	0	1	0	1
20	20	2	6.3367e+05	55	2765	0	0	30	3160	NaN	1	7	2581	0	385	4	1	0	0	0	0
20	20	3	6.4744e+05	62	2546	0	0	9	3160	NaN	1	1	1232	0	357	2	0	1	0	0	0
20	20	4	6.6607e+05	11	2916	1	1	4	4296	0	0	2	1419	1	16	1	0	0	0	1	1
20	20	5	6.8035e+05	73	2756	0	0	21	4296	NaN	0	2	1529	0	380	3	1	0	0	0	0
20	20	6	6.9958e+05	29	2653	1	2	28	4296	NaN	1	6	6577	0	143	4	0	0	0	1	0
20	20	7	7.1582e+05	27	2584	1	1	35	2376	0	0	1	1276	1	38	5	0	0	0	1	1
20	20	8	7.3158e+05	40	2721	1	2	48	2376	NaN	0	6	3028	0	159	6	0	0	1	0	0
20	20	9	7.445e+05	63	2604	0	0	18	2376	NaN	0	1	316	0	363	3	0	1	0	0	0
20	20	10	7.5975e+05	78	2678	0	0	49	2152	1	1	1	429	1	398	7	0	1	0	0	1
20	20	11	7.7446e+05	12	2727	1	1	39	2152	NaN	1	7	1993	0	17	5	0	0	1	0	0
20	20	12	7.9261e+05	2	2833	1	1	60	3480	0	1	7	1832	0	3	8	0	0	0	1	1
20	20	13	8.0832e+05	32	2639	1	2	20	2704	0	0	2	371	1	146	3	0	0	0	1	1
20	20	14	8.2273e+05	68	2503	0	0	53	2704	NaN	1	3	1900	0	397	7	1	0	0	0	0
20	20	15	8.4027e+05	61	2887	0	0	14	4016	1	0	7	637	0	340	2	1	0	0	0	1
20	20	16	8.5335e+05	65	2719	0	0	74	4016	NaN	1	1	367	0	409	10	0	1	0	0	0
20	20	17	8.6768e+05	30	2702	1	2	36	4016	NaN	0	6	1636	0	144	5	0	0	0	1	0
20	20	18	8.8158e+05	33	2783	1	2	72	4016	NaN	1	1	1116	0	147	9	0	0	1	0	0
20	20	19	8.9638e+05	43	2942	0	0	6	4016	NaN	0	7	1867	0	374	1	1	0	0	0	0
20	20	20	9.1293e+05	79	2640	0	0	10	3320	1	0	1	599	0	401	2	0	1	0	0	1
20	20	21	9.3544e+05	72	2891	0	0	41	4464	1	1	1	1484	1	417	6	0	1	0	0	1
20	20	22	9.5219e+05	17	2805	1	2	63	2423	0	0	7	1527	1	124	8	0	0	1	0	1
20	20	23	9.6707e+05	7	2985	1	1	75	2423	NaN	0	6	1898	0	8	10	0	0	0	1	0
20	20	24	9.8073e+05	8	2625	1	2	3	2423	NaN	1	2	1038	0	109	1	0	0	0	1	0
20	20	25	9.9761e+05	48	2914	0	0	45	2776	1	0	6	1208	0	320	6	1	0	0	0	1
20	20	26	1.0107e+06	47	2535	0	0	57	2776	NaN	1	1	572	0	366	8	0	1	0	0	0
20	20	27	1.0241e+06	13	2609	1	1	12	2776	NaN	0	7	774	0	18	2	0	0	0	1	0
20	20	28	1.0388e+06	26	2511	1	1	68	2776	NaN	1	7	2195	0	37	9	0	0	0	1	0
20	20	29	1.0563e+06	24	2997	1	1	52	4240	0	0	1	316	1	34	7	0	0	0	1	1
20	20	30	1.0738e+06	51	2774	0	0	58	3976	0	0	1	672	1	338	8	0	1	0	0	1
20	20	31	1.088e+06	31	2838	1	2	76	3976	NaN	1	7	1396	0	145	10	0	0	0	1	0
20	20	32	1.1029e+06	54	2524	0	0	34	2024	1	1	1	360	1	301	5	0	1	0	0	1
20	20	33	1.1176e+06	67	2747	0	0	69	2024	NaN	0	6	2012	0	384	9	1	0	0	0	0
20	20	34	1.1308e+06	66	2885	0	0	50	2024	NaN	0	1	272	0	324	7	0	1	0	0	0
20	20	35	1.1477e+06	1	2511	1	2	11	2024	NaN	0	7	4370	0	102	2	0	0	0	1	0
20	20	36	1.163e+06	28	2968	1	1	59	2056	1	1	6	334	1	41	8	0	0	0	1	1
20	20	37	1.1759e+06	49	2555	0	0	46	2056	NaN	0	7	337	0	310	6	1	0	0	0	0
20	20	38	1.1891e+06	10	2874	1	2	51	2056	NaN	1	1	352	0	113	7	0	0	0	1	0
20	20	39	1.206e+06	18	2517	1	2	40	2480	1	1	7	1910	1	125	5	0	0	1	0	1
20	20	40	1.221e+06	6	2720	1	2	8	2480	NaN	1	6	2249	0	107	1	0	0	1	0	0
20	20	41	1.2678e+06	42	2898	0	0	42	2480	NaN	0	5	2324	0	416	6	0	1	0	0	0
20	20	42	1.2813e+06	3	2603	1	1	55	2480	NaN	0	5	872	0	4	7	0	0	1	0	0
20	20	43	1.2961e+06	74	2792	0	0	17	2480	NaN	1	1	2022	0	325	3	0	1	0	0	0
20	20	44	1.309e+06	59	2552	0	0	65	2480	NaN	1	1	327	0	396	9	0	1	0	0	0
20	20	45	1.3223e+06	52	2709	0	0	5	2480	NaN	1	7	599	0	343	1	1	0	0	0	0
20	20	46	1.3352e+06	21	2662	1	1	47	2480	NaN	0	7	229	0	30	6	0	0	1	0	0
20	20	47	1.3486e+06	57	2826	0	0	25	2480	NaN	0	1	572	0	356	4	0	1	0	0	0
20	20	48	1.362e+06	23	2590	1	2	67	2480	NaN	0	6	854	0	132	9	0	0	0	1	0
20	20	49	1.375e+06	56	2916	0	0	2	2480	NaN	1	1	72	0	319	1	0	1	0	0	0
20	20	50	1.3913e+06	5	2639	1	2	79	3408	0	0	7	300	1	106	10	0	0	1	0	1
20	20	51	1.4135e+06	39	2721	1	1	56	3904	1	1	4	5595	1	57	7	0	0	1	0	1
20	20	52	1.4316e+06	46	2716	0	0	26	5080	1	1	1	315	1	408	4	0	1	0	0	1
20	20	53	1.4454e+06	77	2663	0	0	33	5080	NaN	1	1	1073	0	359	5	0	1	0	0	0
20	20	54	1.4583e+06	64	2607	0	0	78	5080	NaN	0	7	286	0	368	10	1	0	0	0	0
20	20	55	1.4789e+06	16	2974	1	2	19	5080	NaN	1	2	7637	0	123	3	0	0	0	1	0
20	20	56	1.4926e+06	50	2899	0	0	62	5080	NaN	1	7	848	0	351	8	1	0	0	0	0
20	20	57	1.5059e+06	45	2684	0	0	70	5080	NaN	1	7	555	0	303	9	1	0	0	0	0
20	20	58	1.5225e+06	44	2635	0	0	37	3776	1	0	6	293	0	406	5	1	0	0	0	1
20	20	59	1.5358e+06	20	2957	1	2	80	3776	NaN	0	7	340	0	128	10	0	0	1	0	0
20	20	60	1.5512e+06	4	2896	1	1	32	2144	1	1	7	331	1	5	4	0	0	1	0	1
20	20	61	1.5739e+06	60	2543	0	0	13	2144	NaN	1	7	246	0	337	2	1	0	0	0	0
20	20	62	1.5874e+06	25	2737	1	1	71	2144	NaN	0	7	735	0	36	9	0	0	1	0	0
20	20	63	1.6003e+06	41	2806	0	0	77	2144	NaN	0	7	154	0	367	10	1	0	0	0	0
20	20	64	1.6139e+06	34	2760	1	1	44	2144	NaN	0	7	775	0	48	6	0	0	0	1	0
20	20	65	1.627e+06	71	2683	0	0	29	2144	NaN	1	7	476	0	375	4	1	0	0	0	0
20	20	66	1.6409e+06	75	2689	0	0	22	2144	NaN	0	6	1158	0	372	3	1	0	0	0	0
20	20	67	1.6659e+06	58	2754	0	0	1	10009	-1	1	1	266	0	309	1	0	1	0	0	1
20	20	68	1.6816e+06	36	2773	1	2	16	2592	1	0	7	263	0	150	2	0	0	1	0	1
20	20	69	1.6945e+06	14	2679	1	1	31	2592	NaN	1	7	260	0	21	4	0	0	1	0	0
20	20	70	1.7092e+06	9	2809	1	1	64	1671	1	1	7	210	1	11	8	0	0	1	0	1
20	20	71	1.722e+06	70	2623	0	0	38	1671	NaN	0	7	245	0	352	5	1	0	0	0	0
20	20	72	1.7368e+06	22	2981	1	2	15	1584	1	1	7	237	1	131	2	0	0	1	0	1
20	20	73	1.7519e+06	38	2500	1	2	27	1584	NaN	0	1	2536	0	154	4	0	0	0	1	0
20	20	74	1.7649e+06	53	2732	0	0	61	1584	NaN	0	7	287	0	302	8	1	0	0	0	0
20	20	75	1.7778e+06	15	2723	1	1	7	1584	NaN	0	7	232	0	22	1	0	0	1	0	0
20	20	76	1.791e+06	19	2956	1	1	43	1584	NaN	1	6	297	0	27	6	0	0	0	1	0
20	20	77	1.8053e+06	37	2864	1	2	24	1584	NaN	1	3	1371	0	151	3	0	0	1	0	0
20	20	78	1.8212e+06	69	2714	0	0	66	2912	1	0	1	321	0	342	9	0	1	0	0	1
20	20	79	1.8346e+06	80	2708	0	0	54	2912	NaN	1	5	660	0	331	7	1	0	0	0	0
20	20	80	1.8488e+06	76	2768	0	0	73	2912	NaN	1	3	1491	0	418	10	0	1	0	0	0
21	21	1	6.1241e+05	22	2562	1	1	24	2912	NaN	1	7	7376	0	31	3	0	0	1	0	0
21	21	2	6.2869e+05	4	2972	1	1	36	2912	NaN	1	1	3306	0	5	5	0	0	0	1	0
21	21	3	6.4231e+05	53	2998	0	0	6	2912	NaN	0	7	623	0	302	1	1	0	0	0	0
21	21	4	6.6035e+05	26	2915	1	1	67	2912	NaN	1	2	5114	0	37	9	0	0	0	1	0
21	21	5	6.7573e+05	55	2627	0	0	74	2912	NaN	1	2	2765	0	385	10	0	1	0	0	0
21	21	6	6.9875e+05	41	2751	0	0	37	5040	0	0	6	5233	1	367	5	1	0	0	0	1
21	21	7	7.1285e+05	68	2796	0	0	22	5040	NaN	1	7	1303	0	397	3	1	0	0	0	0
21	21	8	7.2812e+05	39	2711	1	2	52	5040	NaN	1	6	2576	0	157	7	0	0	0	1	0
21	21	9	7.4214e+05	1	2846	1	1	31	5040	NaN	0	7	1176	0	2	4	0	0	1	0	0
21	21	10	7.5586e+05	49	2829	0	0	1	5040	NaN	0	2	896	0	310	1	0	1	0	0	0
21	21	11	7.715e+05	69	2820	0	0	58	5040	NaN	0	3	2820	0	342	8	0	1	0	0	0
21	21	12	7.8699e+05	62	2858	0	0	13	5040	NaN	1	5	2651	0	357	2	1	0	0	0	0
21	21	13	8.0428e+05	16	2966	1	1	23	5040	NaN	1	5	4322	0	23	3	0	0	1	0	0
21	21	14	8.3041e+05	70	2956	0	0	53	10007	-1	0	7	1169	0	352	7	1	0	0	0	1
21	21	15	8.5411e+05	2	2782	1	2	3	9488	1	1	7	1418	1	103	1	0	0	0	1	1
21	21	16	8.6842e+05	29	2685	1	2	43	9488	NaN	1	5	1619	0	143	6	0	0	0	1	0
21	21	17	8.8206e+05	51	2879	0	0	78	9488	NaN	0	7	777	0	338	10	1	0	0	0	0
21	21	18	8.9502e+05	50	2592	0	0	61	9488	NaN	1	7	370	0	351	8	1	0	0	0	0
21	21	19	9.0912e+05	37	2975	1	2	4	9488	NaN	1	7	1134	0	151	1	0	0	0	1	0
21	21	20	9.2238e+05	20	2952	1	2	19	9488	NaN	0	1	315	0	128	3	0	0	0	1	0
21	21	21	9.4262e+05	60	2585	0	0	73	2240	1	1	1	532	1	337	10	0	1	0	0	1
21	21	22	9.6152e+05	15	2666	1	1	60	5040	0	0	7	1179	1	22	8	0	0	0	1	1
21	21	23	9.7606e+05	33	2809	1	1	48	5040	NaN	1	4	1747	0	47	6	0	0	1	0	0
21	21	24	9.9307e+05	19	2924	1	2	16	3264	1	1	7	825	1	127	2	0	0	1	0	1
21	21	25	1.0112e+06	77	2628	0	0	34	4704	1	1	1	853	1	359	5	0	1	0	0	1
21	21	26	1.0267e+06	61	2926	0	0	77	4704	NaN	0	7	2554	0	340	10	1	0	0	0	0
21	21	27	1.046e+06	8	2588	1	2	44	5144	0	1	6	1558	0	109	6	0	0	0	1	1
21	21	28	1.0629e+06	9	2536	1	2	32	2767	0	1	7	1574	0	111	4	0	0	1	0	1
21	21	29	1.0799e+06	34	2865	1	2	63	2936	0	0	7	1229	1	148	8	0	0	1	0	1
21	21	30	1.0945e+06	54	2856	0	0	9	2936	NaN	1	2	1686	0	301	2	0	1	0	0	0
21	21	31	1.1092e+06	63	2593	0	0	17	2936	NaN	0	1	2131	0	363	3	0	1	0	0	0
21	21	32	1.1228e+06	45	2553	0	0	30	2936	NaN	1	7	1121	0	303	4	1	0	0	0	0
21	21	33	1.1407e+06	13	2625	1	2	72	2872	1	0	5	2332	0	118	9	0	0	1	0	1
21	21	34	1.1573e+06	79	2781	0	0	50	2504	0	0	1	1366	1	401	7	0	1	0	0	1
21	21	35	1.1717e+06	74	2842	0	0	38	2504	NaN	1	7	1547	0	325	5	1	0	0	0	0
21	21	36	1.1891e+06	23	2782	1	1	28	3192	0	0	7	1430	1	32	4	0	0	0	1	1
21	21	37	1.2031e+06	3	2568	1	2	15	3192	NaN	0	7	1439	0	104	2	0	0	1	0	0
21	21	38	1.2185e+06	66	2852	0	0	69	3192	NaN	0	5	2597	0	324	9	1	0	0	0	0
21	21	39	1.2333e+06	6	2642	1	2	8	3192	NaN	1	6	2116	0	107	1	0	0	1	0	0
21	21	40	1.2486e+06	21	2605	1	1	27	3192	NaN	0	4	2704	0	30	4	0	0	0	1	0
21	21	41	1.2716e+06	46	2525	0	0	42	4400	1	1	2	1119	1	408	6	0	1	0	0	1
21	21	42	1.2851e+06	43	2553	0	0	49	4400	NaN	0	2	964	0	374	7	0	1	0	0	0
21	21	43	1.3023e+06	65	2883	0	0	14	2496	1	1	7	1771	1	409	2	1	0	0	0	1
21	21	44	1.3161e+06	35	2908	1	1	7	2496	NaN	1	7	926	0	49	1	0	0	1	0	0
21	21	45	1.3301e+06	78	2722	0	0	41	2496	NaN	1	3	1276	0	398	6	0	1	0	0	0
21	21	46	1.3441e+06	30	2879	1	1	59	2496	NaN	0	7	1134	0	44	8	0	0	0	1	0
21	21	47	1.3604e+06	18	2574	1	2	79	2056	1	1	6	1683	1	125	10	0	0	1	0	1
21	21	48	1.3753e+06	36	2962	1	2	51	2056	NaN	0	5	1952	0	150	7	0	0	0	1	0
21	21	49	1.3889e+06	59	2909	0	0	46	2056	NaN	1	7	719	0	396	6	1	0	0	0	0
21	21	50	1.4028e+06	76	2769	0	0	66	2056	NaN	1	2	1141	0	418	9	0	1	0	0	0
21	21	51	1.4168e+06	25	2630	1	2	12	2056	NaN	0	6	1351	0	136	2	0	0	0	1	0
21	21	52	1.4363e+06	32	2975	1	2	35	3632	0	0	4	2874	1	146	5	0	0	0	1	1
21	21	53	1.4508e+06	27	2713	1	1	76	3632	NaN	0	6	1819	0	38	10	0	0	0	1	0
21	21	54	1.4648e+06	71	2897	0	0	65	3632	NaN	1	2	1103	0	375	9	0	1	0	0	0
21	21	55	1.4807e+06	17	2685	1	2	55	2456	0	0	7	736	1	124	7	0	0	1	0	1
21	21	56	1.4967e+06	72	2971	0	0	10	2456	NaN	1	6	3027	0	417	2	0	1	0	0	0
21	21	57	1.51e+06	57	2600	0	0	26	2456	NaN	0	2	705	0	356	4	0	1	0	0	0
21	21	58	1.5285e+06	42	3000	0	0	18	4808	0	0	1	750	1	416	3	0	1	0	0	1
21	21	59	1.5425e+06	40	2828	1	2	75	4808	NaN	0	6	1144	0	159	10	0	0	0	1	0
21	21	60	1.5632e+06	28	2689	1	1	71	5680	1	1	3	2310	1	41	9	0	0	1	0	1
21	21	61	1.583e+06	31	2506	1	1	11	5680	NaN	1	6	1732	0	45	2	0	0	0	1	0
21	21	62	1.5972e+06	44	2782	0	0	5	5680	NaN	0	7	1359	0	406	1	1	0	0	0	0
21	21	63	1.6109e+06	10	2717	1	1	20	5680	NaN	1	6	981	0	13	3	0	0	0	1	0
21	21	64	1.6281e+06	14	2686	1	2	40	3584	1	1	6	979	1	121	5	0	0	1	0	1
21	21	65	1.642e+06	38	2583	1	1	64	3584	NaN	0	6	1277	0	54	8	0	0	1	0	0
21	21	66	1.6553e+06	47	2865	0	0	2	3584	NaN	1	1	440	0	366	1	0	1	0	0	0
21	21	67	1.6734e+06	64	2860	0	0	21	3016	0	0	2	2189	1	368	3	1	0	0	0	1
21	21	68	1.6898e+06	12	2797	1	1	68	2448	1	1	5	1190	1	17	9	0	0	0	1	1
21	21	69	1.7087e+06	73	2843	0	0	57	2592	0	0	3	3500	1	380	8	0	1	0	0	1
21	21	70	1.724e+06	24	2954	1	1	47	2592	NaN	0	6	2364	0	34	6	0	0	1	0	0
21	21	71	1.7384e+06	80	2798	0	0	54	2592	NaN	1	5	1622	0	331	7	1	0	0	0	0
21	21	72	1.7522e+06	48	2968	0	0	33	2592	NaN	0	1	855	0	320	5	0	1	0	0	0
21	21	73	1.7696e+06	58	2564	0	0	29	3559	1	1	5	1312	1	309	4	1	0	0	0	1
21	21	74	1.7844e+06	7	2954	1	2	80	3559	NaN	0	6	1783	0	108	10	0	0	1	0	0
21	21	75	1.8004e+06	56	2702	0	0	62	3559	NaN	1	5	3277	0	319	8	1	0	0	0	0
21	21	76	1.8142e+06	11	2568	1	1	39	3559	NaN	0	6	1244	0	16	5	0	0	1	0	0
21	21	77	1.8274e+06	52	2843	0	0	45	3559	NaN	1	5	409	0	343	6	1	0	0	0	0
21	21	78	1.8445e+06	5	2895	1	1	56	2752	0	0	4	1430	1	6	7	0	0	1	0	1
21	21	79	1.8574e+06	67	2584	0	0	25	2752	NaN	0	1	368	0	384	4	0	1	0	0	0
21	21	80	1.8711e+06	75	2663	0	0	70	2752	NaN	0	7	983	0	372	9	1	0	0	0	0
22	22	1	7.1412e+05	22	2732	1	2	24	4288	NaN	1	6	5610	0	131	3	0	0	1	0	0
22	22	2	7.3056e+05	4	2841	1	2	36	4288	NaN	1	6	3608	0	105	5	0	0	0	1	0
22	22	3	7.4535e+05	53	2712	0	0	6	4288	NaN	0	7	2084	0	302	1	1	0	0	0	0
22	22	4	7.6123e+05	26	2775	1	2	67	4288	NaN	1	7	3107	0	137	9	0	0	0	1	0
22	22	5	7.7692e+05	55	2959	0	0	74	4288	NaN	1	2	2737	0	385	10	0	1	0	0	0
22	22	6	8.0133e+05	41	2928	0	0	37	8776	0	0	7	2719	1	367	5	1	0	0	0	1
22	22	7	8.1665e+05	68	2879	0	0	22	8776	NaN	1	7	2450	0	397	3	1	0	0	0	0
22	22	8	8.3346e+05	39	2612	1	1	52	8776	NaN	1	5	4207	0	57	7	0	0	0	1	0
22	22	9	8.4943e+05	1	2814	1	2	31	8776	NaN	0	7	3151	0	102	4	0	0	1	0	0
22	22	10	8.6446e+05	49	2709	0	0	1	8776	NaN	0	6	2333	0	310	1	0	1	0	0	0
22	22	11	8.8044e+05	69	2601	0	0	58	8776	NaN	0	6	3376	0	342	8	0	1	0	0	0
22	22	12	8.9703e+05	62	2974	0	0	13	8776	NaN	1	7	3619	0	357	2	1	0	0	0	0
22	22	13	9.131e+05	16	2774	1	2	23	8776	NaN	1	7	3307	0	123	3	0	0	1	0	0
22	22	14	9.3248e+05	70	2897	0	0	53	3224	0	0	6	3260	1	352	7	1	0	0	0	1
22	22	15	9.5291e+05	2	2812	1	1	3	3503	1	1	7	4130	1	3	1	0	0	0	1	1
22	22	16	9.6949e+05	29	2847	1	1	43	3503	NaN	1	6	3751	0	43	6	0	0	0	1	0
22	22	17	9.8625e+05	51	2968	0	0	78	3503	NaN	0	7	3796	0	338	10	1	0	0	0	0
22	22	18	1.0015e+06	50	2813	0	0	61	3503	NaN	1	7	2459	0	351	8	1	0	0	0	0
22	22	19	1.0157e+06	37	2748	1	1	4	3503	NaN	1	7	1428	0	51	1	0	0	0	1	0
22	22	20	1.0322e+06	20	2642	1	1	19	3503	NaN	0	5	3914	0	28	3	0	0	0	1	0
22	22	21	1.0599e+06	60	2811	0	0	73	6104	1	1	6	3467	1	337	10	0	1	0	0	1
22	22	22	1.0799e+06	15	2545	1	2	60	4904	0	0	7	2616	1	122	8	0	0	0	1	1
22	22	23	1.0949e+06	33	2540	1	2	48	4904	NaN	1	6	2414	0	147	6	0	0	1	0	0
22	22	24	1.1142e+06	19	2672	1	1	16	4680	1	1	7	2020	1	27	2	0	0	1	0	1
22	22	25	1.1352e+06	77	2511	0	0	34	6144	1	1	5	2332	1	359	5	0	1	0	0	1
22	22	26	1.1513e+06	61	2904	0	0	77	6144	NaN	0	6	3157	0	340	10	1	0	0	0	0
22	22	27	1.1717e+06	8	2519	1	1	44	5255	1	1	6	2683	1	9	6	0	0	0	1	1
22	22	28	1.1953e+06	9	2848	1	1	32	6840	0	1	6	3891	0	11	4	0	0	1	0	1
22	22	29	1.217e+06	34	2670	1	1	63	4167	0	0	6	4893	1	48	8	0	0	1	0	1
22	22	30	1.2317e+06	54	2535	0	0	9	4167	NaN	1	5	2117	0	301	2	0	1	0	0	0
22	22	31	1.2472e+06	63	2546	0	0	17	4167	NaN	0	4	2923	0	363	3	0	1	0	0	0
22	22	32	1.2632e+06	45	2807	0	0	30	4167	NaN	1	6	3270	0	303	4	1	0	0	0	0
22	22	33	1.2858e+06	13	2519	1	1	72	6984	0	0	5	3023	1	18	9	0	0	1	0	1
22	22	34	1.3048e+06	79	2503	0	0	50	3520	0	0	4	2988	1	401	7	0	1	0	0	1
22	22	35	1.3203e+06	74	2634	0	0	38	3520	NaN	1	7	2918	0	325	5	1	0	0	0	0
22	22	36	1.3415e+06	23	2977	1	2	28	5512	0	0	5	2707	1	132	4	0	0	0	1	1
22	22	37	1.3551e+06	3	2630	1	1	15	5512	NaN	0	7	1002	0	4	2	0	0	1	0	0
22	22	38	1.3708e+06	66	2917	0	0	69	5512	NaN	0	6	2726	0	324	9	1	0	0	0	0
22	22	39	1.3858e+06	6	2707	1	1	8	5512	NaN	1	6	2366	0	7	1	0	0	1	0	0
22	22	40	1.4006e+06	21	2544	1	2	27	5512	NaN	0	6	2193	0	130	4	0	0	0	1	0
22	22	41	1.4292e+06	46	2727	0	0	42	8296	1	1	5	2529	1	408	6	0	1	0	0	1
22	22	42	1.4443e+06	43	2903	0	0	49	8296	NaN	0	5	2212	0	374	7	0	1	0	0	0
22	22	43	1.4625e+06	65	2545	0	0	14	2560	1	1	6	3047	1	409	2	1	0	0	0	1
22	22	44	1.4767e+06	35	2712	1	2	7	2560	NaN	1	6	1467	0	149	1	0	0	1	0	0
22	22	45	1.493e+06	78	2929	0	0	41	2560	NaN	1	6	3467	0	398	6	0	1	0	0	0
22	22	46	1.5073e+06	30	2536	1	2	59	2560	NaN	0	6	1740	0	144	8	0	0	0	1	0
22	22	47	1.5272e+06	18	2823	1	1	79	5383	1	1	6	1670	1	25	10	0	0	1	0	1
22	22	48	1.5421e+06	36	2505	1	1	51	5383	NaN	0	5	2392	0	50	7	0	0	0	1	0
22	22	49	1.5573e+06	59	2589	0	0	46	5383	NaN	1	6	2578	0	396	6	1	0	0	0	0
22	22	50	1.5723e+06	76	2826	0	0	66	5383	NaN	1	5	2258	0	418	9	0	1	0	0	0
22	22	51	1.5886e+06	25	2920	1	1	12	5383	NaN	0	6	3299	0	36	2	0	0	0	1	0
22	22	52	1.612e+06	32	2601	1	1	35	7376	1	0	6	3496	0	46	5	0	0	0	1	1
22	22	53	1.6264e+06	27	2506	1	2	76	7376	NaN	0	6	1921	0	138	10	0	0	0	1	0
22	22	54	1.6429e+06	71	2584	0	0	65	7376	NaN	1	4	3846	0	375	9	0	1	0	0	0
22	22	55	1.6613e+06	17	2592	1	1	55	3879	0	0	5	2013	1	24	7	0	0	1	0	1
22	22	56	1.6767e+06	72	2762	0	0	10	3879	NaN	1	4	2619	0	417	2	0	1	0	0	0
22	22	57	1.6912e+06	57	2853	0	0	26	3879	NaN	0	3	1665	0	356	4	0	1	0	0	0
22	22	58	1.7115e+06	42	2651	0	0	18	5776	0	0	3	1869	1	416	3	0	1	0	0	1
22	22	59	1.7274e+06	40	2699	1	1	75	5776	NaN	0	6	3128	0	59	10	0	0	0	1	0
22	22	60	1.7462e+06	28	2883	1	2	71	4656	1	1	6	1264	1	141	9	0	0	1	0	1
22	22	61	1.7679e+06	31	2982	1	2	11	4656	NaN	1	7	1639	0	145	2	0	0	0	1	0
22	22	62	1.7824e+06	44	2798	0	0	5	4656	NaN	0	6	1678	0	406	1	1	0	0	0	0
22	22	63	1.7978e+06	10	2924	1	2	20	4656	NaN	1	6	2438	0	113	3	0	0	0	1	0
22	22	64	1.8245e+06	14	2696	1	1	40	10015	-1	1	6	2010	0	21	5	0	0	1	0	1
22	22	65	1.839e+06	38	2933	1	2	64	10015	NaN	0	7	1619	0	154	8	0	0	1	0	0
22	22	66	1.8526e+06	47	2598	0	0	2	10015	NaN	1	5	1036	0	366	1	0	1	0	0	0
22	22	67	1.8776e+06	64	2868	0	0	21	8560	0	0	6	3544	1	368	3	1	0	0	0	1
22	22	68	1.8995e+06	12	2977	1	2	68	6352	1	1	6	2582	1	117	9	0	0	0	1	1
22	22	69	1.9167e+06	73	2814	0	0	57	2280	0	0	6	2154	1	380	8	0	1	0	0	1
22	22	70	1.9303e+06	24	2677	1	2	47	2280	NaN	0	6	878	0	134	6	0	0	1	0	0
22	22	71	1.9452e+06	80	2804	0	0	54	2280	NaN	1	6	2083	0	331	7	1	0	0	0	0
22	22	72	1.9597e+06	48	2877	0	0	33	2280	NaN	0	4	1670	0	320	5	0	1	0	0	0
22	22	73	1.977e+06	58	2698	0	0	29	3256	1	1	6	1367	1	309	4	1	0	0	0	1
22	22	74	1.9903e+06	7	2804	1	1	80	3256	NaN	0	7	494	0	8	10	0	0	1	0	0
22	22	75	2.0037e+06	56	2607	0	0	62	3256	NaN	1	7	739	0	319	8	1	0	0	0	0
22	22	76	2.0181e+06	11	2807	1	2	39	3256	NaN	0	6	1661	0	116	5	0	0	1	0	0
22	22	77	2.0322e+06	52	2949	0	0	45	3256	NaN	1	6	1134	0	343	6	1	0	0	0	0
22	22	78	2.0498e+06	5	2704	1	2	56	3272	0	0	4	1645	1	106	7	0	0	1	0	1
22	22	79	2.0635e+06	67	2866	0	0	25	3272	NaN	0	3	789	0	384	4	0	1	0	0	0
22	22	80	2.0768e+06	75	2672	0	0	70	3272	NaN	0	6	635	0	372	9	1	0	0	0	0
23	23	1	7.1302e+05	15	2531	1	1	51	4776	NaN	0	6	4474	0	22	7	0	0	0	1	0
23	23	2	7.2788e+05	49	2922	0	0	17	4776	NaN	0	2	1938	0	310	3	0	1	0	0	0
23	23	3	7.4302e+05	50	2528	0	0	73	4776	NaN	1	3	2625	0	351	10	0	1	0	0	0
23	23	4	7.5834e+05	37	2791	1	1	4	4776	NaN	1	6	2536	0	51	1	0	0	0	1	0
23	23	5	7.799e+05	44	2544	0	0	30	5896	1	0	6	3126	0	406	4	1	0	0	0	1
23	23	6	7.9859e+05	22	2729	1	2	40	2936	1	1	7	3034	1	131	5	0	0	1	0	1
23	23	7	8.1492e+05	36	2535	1	2	64	2936	NaN	0	6	3798	0	150	8	0	0	1	0	0
23	23	8	8.3048e+05	63	2609	0	0	6	2936	NaN	0	6	2959	0	363	1	1	0	0	0	0
23	23	9	8.4662e+05	74	2699	0	0	77	2936	NaN	1	6	3428	0	325	10	1	0	0	0	0
23	23	10	8.613e+05	25	2861	1	2	32	2936	NaN	0	6	1834	0	136	4	0	0	1	0	0
23	23	11	8.7994e+05	80	2944	0	0	69	2936	NaN	1	7	5708	0	331	9	1	0	0	0	0
23	23	12	8.9537e+05	77	2579	0	0	5	2936	NaN	1	4	2849	0	359	1	1	0	0	0	0
23	23	13	9.1205e+05	24	2927	1	1	75	2936	NaN	0	5	3764	0	34	10	0	0	0	1	0
23	23	14	9.3469e+05	10	2509	1	2	23	7176	0	1	2	2962	0	113	3	0	0	1	0	1
23	23	15	9.5028e+05	55	2773	0	0	38	7176	NaN	1	7	2830	0	385	5	1	0	0	0	0
23	23	16	9.6685e+05	78	2940	0	0	57	7176	NaN	1	3	3641	0	398	8	0	1	0	0	0
23	23	17	9.816e+05	5	2651	1	2	52	7176	NaN	0	1	2085	0	106	7	0	0	0	1	0
23	23	18	9.9814e+05	46	2779	0	0	1	7176	NaN	1	6	3780	0	408	1	0	1	0	0	0
23	23	19	1.0147e+06	31	2953	1	1	24	7176	NaN	1	7	3655	0	45	3	0	0	1	0	0
23	23	20	1.0313e+06	41	2623	0	0	26	7176	NaN	0	3	3965	0	367	4	0	1	0	0	0
23	23	21	1.0526e+06	33	2734	1	1	48	7176	NaN	1	6	2698	0	47	6	0	0	1	0	0
23	23	22	1.0686e+06	58	2696	0	0	33	7176	NaN	1	3	3354	0	309	5	0	1	0	0	0
23	23	23	1.0842e+06	51	2759	0	0	66	7176	NaN	0	2	2847	0	338	9	0	1	0	0	0
23	23	24	1.1e+06	34	2652	1	2	15	7176	NaN	0	3	3148	0	148	2	0	0	1	0	0
23	23	25	1.1144e+06	70	2587	0	0	62	7176	NaN	0	6	1823	0	352	8	1	0	0	0	0
23	23	26	1.129e+06	8	2608	1	1	55	7176	NaN	1	3	1935	0	9	7	0	0	1	0	0
23	23	27	1.145e+06	61	2789	0	0	22	7176	NaN	0	2	3307	0	340	3	1	0	0	0	0
23	23	28	1.1665e+06	21	2743	1	1	44	6624	0	0	7	2137	1	30	6	0	0	0	1	1
23	23	29	1.1826e+06	6	2780	1	2	68	6624	NaN	1	6	3237	0	107	9	0	0	0	1	0
23	23	30	1.2032e+06	39	2777	1	2	63	3831	1	1	4	4022	1	157	8	0	0	1	0	1
23	23	31	1.225e+06	42	2826	0	0	18	6976	0	0	2	2076	1	416	3	0	1	0	0	1
23	23	32	1.2461e+06	18	2965	1	2	76	5135	1	1	5	2941	1	125	10	0	0	0	1	1
23	23	33	1.2595e+06	17	2504	1	1	72	5135	NaN	0	1	974	0	24	9	0	0	1	0	0
23	23	34	1.275e+06	35	2932	1	2	31	5135	NaN	1	6	2490	0	149	4	0	0	1	0	0
23	23	35	1.2952e+06	56	2997	0	0	42	4616	1	1	6	2647	1	319	6	0	1	0	0	1
23	23	36	1.3134e+06	62	2592	0	0	13	4064	1	1	6	1518	1	357	2	1	0	0	0	1
23	23	37	1.3371e+06	27	2748	1	1	36	7127	0	0	5	3867	1	38	5	0	0	0	1	1
23	23	38	1.3566e+06	23	2792	1	2	20	3832	1	0	4	2860	0	132	3	0	0	0	1	1
23	23	39	1.3736e+06	57	2705	0	0	70	3832	NaN	0	5	4293	0	356	9	1	0	0	0	0
23	23	40	1.3902e+06	71	2848	0	0	10	3832	NaN	1	2	3776	0	375	2	0	1	0	0	0
23	23	41	1.4189e+06	66	2986	0	0	2	3832	NaN	0	4	4707	0	324	1	0	1	0	0	0
23	23	42	1.4346e+06	28	2501	1	2	60	3832	NaN	1	6	3194	0	141	8	0	0	0	1	0
23	23	43	1.4528e+06	20	2723	1	1	67	3832	NaN	0	5	5423	0	28	9	0	0	0	1	0
23	23	44	1.4692e+06	40	2976	1	2	28	3832	NaN	0	5	3528	0	159	4	0	0	0	1	0
23	23	45	1.4866e+06	79	2892	0	0	21	3832	NaN	0	3	4432	0	401	3	1	0	0	0	0
23	23	46	1.5028e+06	68	2540	0	0	9	2504	1	1	1	1226	1	397	2	0	1	0	0	1
23	23	47	1.5193e+06	54	2744	0	0	49	2472	1	1	1	1280	1	301	7	0	1	0	0	1
23	23	48	1.538e+06	26	2739	1	1	8	3576	0	1	6	2382	0	37	1	0	0	1	0	1
23	23	49	1.5591e+06	67	2863	0	0	29	5831	1	0	6	2366	0	384	4	1	0	0	0	1
23	23	50	1.5746e+06	38	2865	1	2	79	5831	NaN	0	6	2732	0	154	10	0	0	1	0	0
23	23	51	1.5907e+06	45	2741	0	0	54	5831	NaN	1	6	3323	0	303	7	1	0	0	0	0
23	23	52	1.6117e+06	75	2549	0	0	37	6680	1	0	3	1767	0	372	5	1	0	0	0	1
23	23	53	1.6321e+06	14	2643	1	2	27	5136	1	1	6	2605	1	121	4	0	0	0	1	1
23	23	54	1.6508e+06	1	2815	1	2	12	3328	0	0	6	2583	1	102	2	0	0	0	1	1
23	23	55	1.6681e+06	65	2739	0	0	45	3328	NaN	1	5	4558	0	409	6	1	0	0	0	0
23	23	56	1.6872e+06	3	2734	1	1	3	2832	0	0	6	3515	1	4	1	0	0	0	1	1
23	23	57	1.7024e+06	53	2625	0	0	78	2832	NaN	0	3	2549	0	302	10	1	0	0	0	0
23	23	58	1.7181e+06	29	2530	1	1	19	2832	NaN	1	2	3251	0	43	3	0	0	0	1	0
23	23	59	1.7324e+06	43	2552	0	0	46	2832	NaN	0	6	1699	0	374	6	1	0	0	0	0
23	23	60	1.7487e+06	4	2999	1	2	7	2832	NaN	1	6	3352	0	105	1	0	0	1	0	0
23	23	61	1.7741e+06	7	2616	1	1	11	2607	0	0	6	3312	1	8	2	0	0	0	1	1
23	23	62	1.7954e+06	48	2971	0	0	61	4544	0	0	5	3797	1	320	8	1	0	0	0	1
23	23	63	1.8116e+06	59	2800	0	0	34	4544	NaN	1	2	3368	0	396	5	0	1	0	0	0
23	23	64	1.8274e+06	16	2680	1	1	47	4544	NaN	1	5	3103	0	23	6	0	0	1	0	0
23	23	65	1.8489e+06	13	2687	1	2	71	6304	1	0	3	2544	0	118	9	0	0	1	0	1
23	23	66	1.8659e+06	69	2987	0	0	58	6304	NaN	0	4	3967	0	342	8	0	1	0	0	0
23	23	67	1.8823e+06	72	2741	0	0	14	6304	NaN	1	4	3708	0	417	2	1	0	0	0	0
23	23	68	1.9017e+06	60	2610	0	0	50	3656	1	1	2	3137	1	337	7	0	1	0	0	1
23	23	69	1.9172e+06	11	2697	1	1	35	3656	NaN	0	6	2846	0	16	5	0	0	0	1	0
23	23	70	1.9343e+06	73	2699	0	0	41	3656	NaN	0	5	4305	0	380	6	0	1	0	0	0
23	23	71	1.9549e+06	19	2982	1	1	80	3559	1	1	5	4143	1	27	10	0	0	1	0	1
23	23	72	1.9748e+06	76	2900	0	0	65	4360	1	1	3	2615	1	418	9	0	1	0	0	1
23	23	73	1.9931e+06	64	2847	0	0	53	4256	1	0	2	1175	0	368	7	1	0	0	0	1
23	23	74	2.0083e+06	32	2969	1	2	43	4256	NaN	0	6	2224	0	146	6	0	0	0	1	0
23	23	75	2.0242e+06	2	2826	1	1	39	4256	NaN	1	6	3095	0	3	5	0	0	1	0	0
23	23	76	2.0397e+06	9	2551	1	2	59	4256	NaN	1	2	3006	0	111	8	0	0	0	1	0
23	23	77	2.0559e+06	47	2732	0	0	25	4256	NaN	1	5	3376	0	366	4	0	1	0	0	0
23	23	78	2.0708e+06	30	2978	1	1	16	4256	NaN	0	6	1963	0	44	2	0	0	1	0	0
23	23	79	2.0874e+06	12	2804	1	1	56	4256	NaN	1	3	3813	0	17	7	0	0	1	0	0
23	23	80	2.1029e+06	52	2694	0	0	74	4256	NaN	1	4	2810	0	343	10	0	1	0	0	0
24	24	1	5.0704e+05	15	2942	1	2	51	7671	NaN	0	7	2004	0	122	7	0	0	0	1	0
24	24	2	5.226e+05	49	2845	0	0	17	7671	NaN	0	4	2732	0	310	3	0	1	0	0	0
24	24	3	5.3764e+05	50	2778	0	0	73	7671	NaN	1	5	2271	0	351	10	0	1	0	0	0
24	24	4	5.5198e+05	37	2530	1	2	4	7671	NaN	1	7	1833	0	151	1	0	0	0	1	0
24	24	5	5.7649e+05	44	2701	0	0	30	8199	0	0	7	3612	1	406	4	1	0	0	0	1
24	24	6	5.9663e+05	22	2675	1	1	40	5512	1	1	7	1953	1	31	5	0	0	1	0	1
24	24	7	6.1323e+05	36	2967	1	1	64	5512	NaN	0	6	3640	0	50	8	0	0	1	0	0
24	24	8	6.2774e+05	63	2785	0	0	6	5512	NaN	0	7	1711	0	363	1	1	0	0	0	0
24	24	9	6.4214e+05	74	2928	0	0	77	5512	NaN	1	7	1479	0	325	10	1	0	0	0	0
24	24	10	6.5826e+05	25	2775	1	1	32	5512	NaN	0	5	3357	0	36	4	0	0	1	0	0
24	24	11	6.7335e+05	80	2616	0	0	69	5512	NaN	1	5	2462	0	331	9	1	0	0	0	0
24	24	12	6.8858e+05	77	2893	0	0	5	5512	NaN	1	6	2345	0	359	1	1	0	0	0	0
24	24	13	7.0328e+05	24	2818	1	2	75	5512	NaN	0	5	1874	0	134	10	0	0	0	1	0
24	24	14	7.3026e+05	10	2874	1	1	23	10007	-1	1	6	2085	0	13	3	0	0	1	0	1
24	24	15	7.4531e+05	55	2690	0	0	38	10007	NaN	1	6	2358	0	385	5	1	0	0	0	0
24	24	16	7.6023e+05	78	2626	0	0	57	10007	NaN	1	3	2294	0	398	8	0	1	0	0	0
24	24	17	7.7507e+05	5	2553	1	1	52	10007	NaN	0	3	2285	0	6	7	0	0	0	1	0
24	24	18	7.8977e+05	46	2736	0	0	1	10007	NaN	1	3	1972	0	408	1	0	1	0	0	0
24	24	19	8.0575e+05	31	2677	1	2	24	10007	NaN	1	6	3316	0	145	3	0	0	1	0	0
24	24	20	8.2131e+05	41	2857	0	0	26	10007	NaN	0	2	2710	0	367	4	0	1	0	0	0
24	24	21	8.5548e+05	33	2822	1	2	48	10007	NaN	1	3	2320	0	147	6	0	0	1	0	0
24	24	22	8.7036e+05	58	2946	0	0	33	10007	NaN	1	3	1951	0	309	5	0	1	0	0	0
24	24	23	8.8435e+05	51	2589	0	0	66	10007	NaN	0	6	1401	0	338	9	0	1	0	0	0
24	24	24	8.9992e+05	34	2618	1	1	15	10007	NaN	0	4	2953	0	48	2	0	0	1	0	0
24	24	25	9.1455e+05	70	2571	0	0	62	10007	NaN	0	6	2069	0	352	8	1	0	0	0	0
24	24	26	9.2991e+05	8	2711	1	2	55	10007	NaN	1	3	2662	0	109	7	0	0	1	0	0
24	24	27	9.4522e+05	61	2975	0	0	22	10007	NaN	0	3	2342	0	340	3	1	0	0	0	0
24	24	28	9.6295e+05	21	2559	1	2	44	3152	0	0	6	2019	1	130	6	0	0	0	1	1
24	24	29	9.788e+05	6	2834	1	1	68	3152	NaN	1	5	3026	0	7	9	0	0	0	1	0
24	24	30	9.983e+05	39	2913	1	1	63	4472	1	1	3	2118	1	57	8	0	0	1	0	1
24	24	31	1.0196e+06	42	2655	0	0	18	6352	1	0	3	2260	0	416	3	0	1	0	0	1
24	24	32	1.0372e+06	18	2604	1	1	76	3288	1	1	6	1756	1	25	10	0	0	0	1	1
24	24	33	1.0525e+06	17	2688	1	2	72	3288	NaN	0	5	2568	0	124	9	0	0	1	0	0
24	24	34	1.0676e+06	35	2944	1	1	31	3288	NaN	1	5	2156	0	49	4	0	0	1	0	0
24	24	35	1.0876e+06	56	2551	0	0	42	5320	1	1	5	2152	1	319	6	0	1	0	0	1
24	24	36	1.1082e+06	62	2625	0	0	13	5672	1	1	5	2292	1	357	2	1	0	0	0	1
24	24	37	1.1295e+06	27	2827	1	2	36	6072	0	0	5	2414	1	138	5	0	0	0	1	1
24	24	38	1.1505e+06	23	2830	1	1	20	5056	0	0	4	3202	1	32	3	0	0	0	1	1
24	24	39	1.1654e+06	57	2684	0	0	70	5056	NaN	0	7	2189	0	356	9	1	0	0	0	0
24	24	40	1.1813e+06	71	2776	0	0	10	5056	NaN	1	3	3079	0	375	2	0	1	0	0	0
24	24	41	1.2042e+06	66	2919	0	0	2	5056	NaN	0	5	2165	0	324	1	0	1	0	0	0
24	24	42	1.2207e+06	28	2683	1	1	60	5056	NaN	1	3	3804	0	41	8	0	0	0	1	0
24	24	43	1.2355e+06	20	2682	1	2	67	5056	NaN	0	5	2080	0	128	9	0	0	0	1	0
24	24	44	1.251e+06	40	2664	1	1	28	5056	NaN	0	6	2868	0	59	4	0	0	0	1	0
24	24	45	1.2657e+06	79	2904	0	0	21	5056	NaN	0	6	1806	0	401	3	1	0	0	0	0
24	24	46	1.2817e+06	68	2535	0	0	9	3047	1	1	7	401	1	397	2	0	1	0	0	1
24	24	47	1.3009e+06	54	2852	0	0	49	3840	1	1	3	2549	1	301	7	0	1	0	0	1
24	24	48	1.3187e+06	26	2565	1	2	8	4400	1	1	6	800	1	137	1	0	0	1	0	1
24	24	49	1.3406e+06	67	2864	0	0	29	7136	0	0	5	1966	1	384	4	1	0	0	0	1
24	24	50	1.356e+06	38	2652	1	1	79	7136	NaN	0	5	2753	0	54	10	0	0	1	0	0
24	24	51	1.3706e+06	45	2705	0	0	54	7136	NaN	1	6	1831	0	303	7	1	0	0	0	0
24	24	52	1.3919e+06	75	2743	0	0	37	7016	1	0	5	1609	0	372	5	1	0	0	0	1
24	24	53	1.4131e+06	14	2988	1	1	27	6455	0	1	6	1753	0	21	4	0	0	0	1	1
24	24	54	1.4316e+06	1	2513	1	1	12	3864	0	0	5	2149	1	2	2	0	0	0	1	1
24	24	55	1.4457e+06	65	2699	0	0	45	3864	NaN	1	6	1369	0	409	6	1	0	0	0	0
24	24	56	1.4626e+06	3	2507	1	2	3	3152	0	0	6	1238	1	104	1	0	0	0	1	1
24	24	57	1.4775e+06	53	2680	0	0	78	3152	NaN	0	4	2188	0	302	10	1	0	0	0	0
24	24	58	1.4926e+06	29	2834	1	2	19	3152	NaN	1	6	2356	0	143	3	0	0	0	1	0
24	24	59	1.5069e+06	43	2541	0	0	46	3152	NaN	0	6	1697	0	374	6	1	0	0	0	0
24	24	60	1.5206e+06	4	2871	1	1	7	3152	NaN	1	5	915	0	5	1	0	0	1	0	0
24	24	61	1.6471e+06	7	2649	1	2	11	3472	0	0	6	2285	1	108	2	0	0	0	1	1
24	24	62	1.6671e+06	48	2592	0	0	61	4944	0	0	2	2432	1	320	8	1	0	0	0	1
24	24	63	1.6821e+06	59	2870	0	0	34	4944	NaN	1	2	2110	0	396	5	0	1	0	0	0
24	24	64	1.6961e+06	16	2697	1	2	47	4944	NaN	1	7	1318	0	123	6	0	0	1	0	0
24	24	65	1.7126e+06	13	2874	1	1	71	2696	1	0	6	951	0	18	9	0	0	1	0	1
24	24	66	1.727e+06	69	2707	0	0	58	2696	NaN	0	6	1681	0	342	8	0	1	0	0	0
24	24	67	1.7414e+06	72	2899	0	0	14	2696	NaN	1	6	1474	0	417	2	1	0	0	0	0
24	24	68	1.7591e+06	60	2935	0	0	50	4096	1	1	3	690	1	337	7	0	1	0	0	1
24	24	69	1.7734e+06	11	2542	1	2	35	4096	NaN	0	3	1757	0	116	5	0	0	0	1	0
24	24	70	1.7877e+06	73	2762	0	0	41	4096	NaN	0	3	1546	0	380	6	0	1	0	0	0
24	24	71	1.8088e+06	19	2633	1	2	80	7639	0	1	5	835	0	127	10	0	0	1	0	1
24	24	72	1.8283e+06	76	2940	0	0	65	4304	1	1	3	2250	1	418	9	0	1	0	0	1
24	24	73	1.8451e+06	64	2673	0	0	53	3432	0	0	6	755	1	368	7	1	0	0	0	1
24	24	74	1.8597e+06	32	2821	1	1	43	3432	NaN	0	5	1715	0	46	6	0	0	0	1	0
24	24	75	1.8739e+06	2	2553	1	2	39	3432	NaN	1	5	1729	0	103	5	0	0	1	0	0
24	24	76	1.8877e+06	9	2892	1	1	59	3432	NaN	1	5	849	0	11	8	0	0	0	1	0
24	24	77	1.9019e+06	47	2512	0	0	25	3432	NaN	1	3	1674	0	366	4	0	1	0	0	0
24	24	78	1.9158e+06	30	2572	1	2	16	3432	NaN	0	6	1385	0	144	2	0	0	1	0	0
24	24	79	1.9299e+06	12	2735	1	2	56	3432	NaN	1	5	1397	0	117	7	0	0	1	0	0
24	24	80	1.9455e+06	52	2769	0	0	74	3432	NaN	1	6	2798	0	343	10	0	1	0	0	0
25	25	1	7.1179e+05	50	2511	0	0	73	3696	1	1	3	2970	1	351	10	0	1	0	0	1
25	25	2	7.3219e+05	68	2880	0	0	1	5952	1	1	1	1547	1	397	1	0	1	0	0	1
25	25	3	7.485e+05	14	2943	1	2	4	5952	NaN	1	5	3345	0	121	1	0	0	0	1	0
25	25	4	7.6371e+05	5	2925	1	2	67	5952	NaN	0	6	2254	0	106	9	0	0	0	1	0
25	25	5	7.7749e+05	56	2678	0	0	58	5952	NaN	1	2	1088	0	319	8	0	1	0	0	0
25	25	6	7.9508e+05	54	2534	0	0	29	2904	1	1	6	2127	1	301	4	1	0	0	0	1
25	25	7	8.1178e+05	28	2872	1	1	8	2904	NaN	1	4	3794	0	41	1	0	0	1	0	0
25	25	8	8.2963e+05	61	2971	0	0	45	3072	0	0	6	1770	1	340	6	1	0	0	0	1
25	25	9	8.4468e+05	23	2975	1	2	36	3072	NaN	0	5	2041	0	132	5	0	0	0	1	0
25	25	10	8.5879e+05	67	2857	0	0	25	3072	NaN	0	1	1237	0	384	4	0	1	0	0	0
25	25	11	8.7323e+05	55	2851	0	0	74	3072	NaN	1	2	1561	0	385	10	0	1	0	0	0
25	25	12	8.8839e+05	37	2932	1	1	44	3072	NaN	1	7	2195	0	51	6	0	0	0	1	0
25	25	13	9.0528e+05	72	2787	0	0	22	2240	1	1	6	1827	1	417	3	1	0	0	0	1
25	25	14	9.2158e+05	49	2922	0	0	57	1920	0	0	2	1444	1	310	8	0	1	0	0	1
25	25	15	9.3898e+05	30	2785	1	2	40	2104	0	0	6	2484	1	144	5	0	0	1	0	1
25	25	16	9.5374e+05	63	2830	0	0	77	2104	NaN	0	6	1916	0	363	10	1	0	0	0	0
25	25	17	9.7067e+05	78	2797	0	0	30	2104	NaN	1	7	4111	0	398	4	1	0	0	0	0
25	25	18	9.8616e+05	27	2763	1	1	20	2104	NaN	0	5	2699	0	38	3	0	0	0	1	0
25	25	19	1.0045e+06	20	2736	1	1	68	2208	0	0	5	3345	1	28	9	0	0	0	1	1
25	25	20	1.0204e+06	74	2973	0	0	42	2208	NaN	1	4	2948	0	325	6	0	1	0	0	0
25	25	21	1.039e+06	21	2566	1	1	80	2208	NaN	0	6	2281	0	30	10	0	0	1	0	0
25	25	22	1.0525e+06	64	2511	0	0	18	2208	NaN	0	1	961	0	368	3	0	1	0	0	0
25	25	23	1.0685e+06	70	2774	0	0	37	1680	0	0	6	1491	1	352	5	1	0	0	0	1
25	25	24	1.0828e+06	65	2562	0	0	50	1680	NaN	1	1	1702	0	409	7	0	1	0	0	0
25	25	25	1.0978e+06	17	2996	1	2	31	1680	NaN	0	6	1985	0	124	4	0	0	1	0	0
25	25	26	1.1124e+06	10	2946	1	2	64	1680	NaN	1	6	1700	0	113	8	0	0	1	0	0
25	25	27	1.1279e+06	43	2669	0	0	14	1680	NaN	0	5	2741	0	374	2	1	0	0	0	0
25	25	28	1.1436e+06	2	2645	1	1	35	1680	NaN	1	5	3092	0	3	5	0	0	0	1	0
25	25	29	1.1583e+06	34	2568	1	1	52	1680	NaN	0	3	2089	0	48	7	0	0	0	1	0
25	25	30	1.1728e+06	79	2577	0	0	66	1680	NaN	0	2	1910	0	401	9	0	1	0	0	0
25	25	31	1.19e+06	15	2977	1	1	15	2368	0	0	6	1786	1	22	2	0	0	1	0	1
25	25	32	1.2047e+06	19	2756	1	2	3	2368	NaN	1	6	1973	0	127	1	0	0	0	1	0
25	25	33	1.2195e+06	41	2824	0	0	62	2368	NaN	0	7	1893	0	367	8	1	0	0	0	0
25	25	34	1.2339e+06	60	2533	0	0	34	2368	NaN	1	2	1803	0	337	5	0	1	0	0	0
25	25	35	1.2503e+06	26	2545	1	1	11	2839	0	1	6	1053	0	37	2	0	0	0	1	1
25	25	36	1.2679e+06	80	2671	0	0	54	3408	1	1	4	1445	1	331	7	1	0	0	0	1
25	25	37	1.2852e+06	40	2993	1	2	60	2552	0	0	5	1779	1	159	8	0	0	0	1	1
25	25	38	1.3012e+06	51	2675	0	0	33	2151	0	0	1	1155	1	338	5	0	1	0	0	1
25	25	39	1.3167e+06	57	2713	0	0	2	1504	0	0	1	1225	1	356	1	0	1	0	0	1
25	25	40	1.3308e+06	77	2878	0	0	65	1504	NaN	1	2	1193	0	359	9	0	1	0	0	0
25	25	41	1.3483e+06	33	2857	1	2	32	1504	NaN	1	7	1937	0	147	4	0	0	1	0	0
25	25	42	1.3628e+06	66	2526	0	0	41	1504	NaN	0	3	1981	0	324	6	0	1	0	0	0
25	25	43	1.3775e+06	22	2851	1	1	56	1504	NaN	1	5	1787	0	31	7	0	0	1	0	0
25	25	44	1.3943e+06	1	2978	1	1	23	1504	NaN	0	4	3805	0	2	3	0	0	1	0	0
25	25	45	1.4079e+06	71	2521	0	0	26	1504	NaN	1	1	1054	0	375	4	0	1	0	0	0
25	25	46	1.4233e+06	58	2795	0	0	46	1984	0	1	6	548	0	309	6	1	0	0	0	1
25	25	47	1.439e+06	6	2655	1	2	51	1984	NaN	1	4	3060	0	107	7	0	0	0	1	0
25	25	48	1.452e+06	38	2529	1	2	24	1984	NaN	0	5	492	0	154	3	0	0	1	0	0
25	25	49	1.4667e+06	13	2894	1	2	27	1984	NaN	0	5	1756	0	118	4	0	0	0	1	0
25	25	50	1.4799e+06	47	2559	0	0	70	1984	NaN	1	6	575	0	366	9	1	0	0	0	0
25	25	51	1.4935e+06	4	2960	1	1	47	1984	NaN	1	7	617	0	5	6	0	0	1	0	0
25	25	52	1.5075e+06	18	2694	1	2	55	1984	NaN	1	3	1252	0	125	7	0	0	1	0	0
25	25	53	1.5222e+06	48	2824	0	0	5	1984	NaN	0	6	1928	0	320	1	1	0	0	0	0
25	25	54	1.5356e+06	46	2888	0	0	13	1984	NaN	1	6	454	0	408	2	1	0	0	0	0
25	25	55	1.5507e+06	9	2665	1	1	71	1984	NaN	1	6	2418	0	11	9	0	0	1	0	0
25	25	56	1.5648e+06	25	2834	1	2	43	1984	NaN	0	5	1271	0	136	6	0	0	0	1	0
25	25	57	1.578e+06	62	2749	0	0	49	1984	NaN	1	2	445	0	357	7	0	1	0	0	0
25	25	58	1.5943e+06	7	2587	1	1	59	2880	0	0	6	771	1	8	8	0	0	0	1	1
25	25	59	1.6106e+06	16	2595	1	2	12	2320	0	1	7	1337	0	123	2	0	0	0	1	1
25	25	60	1.626e+06	73	2895	0	0	78	1512	0	0	7	954	1	380	10	1	0	0	0	1
25	25	61	1.6425e+06	3	2975	1	2	39	1512	NaN	0	7	427	0	104	5	0	0	1	0	0
25	25	62	1.6567e+06	69	2548	0	0	53	1512	NaN	0	6	1619	0	342	7	1	0	0	0	0
25	25	63	1.6699e+06	35	2747	1	1	63	1512	NaN	1	7	452	0	49	8	0	0	1	0	0
25	25	64	1.6832e+06	12	2617	1	1	76	1512	NaN	1	6	600	0	17	10	0	0	0	1	0
25	25	65	1.6962e+06	29	2522	1	2	16	1512	NaN	1	6	499	0	143	2	0	0	1	0	0
25	25	66	1.7122e+06	44	2631	0	0	6	2480	0	0	6	830	1	406	1	1	0	0	0	1
25	25	67	1.7282e+06	39	2878	1	2	48	2663	1	1	7	406	1	157	6	0	0	1	0	1
25	25	68	1.7414e+06	24	2506	1	1	79	2663	NaN	0	6	709	0	34	10	0	0	1	0	0
25	25	69	1.7559e+06	11	2979	1	2	19	2663	NaN	0	4	1521	0	116	3	0	0	0	1	0
25	25	70	1.7694e+06	75	2978	0	0	9	2663	NaN	0	2	430	0	372	2	0	1	0	0	0
25	25	71	1.7826e+06	59	2929	0	0	38	2663	NaN	1	6	270	0	396	5	1	0	0	0	0
25	25	72	1.7955e+06	52	2602	0	0	61	2663	NaN	1	6	275	0	343	8	1	0	0	0	0
25	25	73	1.8088e+06	36	2517	1	1	7	2663	NaN	0	7	746	0	50	1	0	0	1	0	0
25	25	74	1.8254e+06	42	2510	0	0	17	3200	0	0	3	847	1	416	3	0	1	0	0	1
25	25	75	1.8382e+06	32	2572	1	1	75	3200	NaN	0	6	253	0	46	10	0	0	0	1	0
25	25	76	1.8542e+06	76	2961	0	0	69	2744	1	1	6	293	1	418	9	1	0	0	0	1
25	25	77	1.8695e+06	31	2516	1	1	28	2224	1	1	6	479	1	45	4	0	0	0	1	1
25	25	78	1.8827e+06	53	2755	0	0	10	2224	NaN	0	2	475	0	302	2	0	1	0	0	0
25	25	79	1.8997e+06	45	2846	0	0	21	3496	1	1	6	574	1	303	3	1	0	0	0	1
25	25	80	1.9177e+06	8	2957	1	2	72	3224	1	1	6	1804	1	109	9	0	0	1	0	1
[truncated: 2,960 more rows]
