# Supplementary material for: Language influences music harmony perception: effects of shared syntactic integration resources beyond attention
Source: R Soc Open Sci. 2016 Feb 3;3(2):150685. doi: 10.1098/rsos.150685 (PMC4785990; doi:10.1098/rsos.150685)
Supplement: dataAll_Exp2_Syntax.csv The data acquired in experiment 2's syntax part. [file rsos150685supp5.csv]

1	1	1	1.975e+06	5	2602	1	2	75	2912	NaN	1	7	694	0	105	10	0	0	0	1	0
1	1	2	1.9922e+06	54	2850	0	0	30	3967	1	1	7	343	1	353	4	1	0	0	0	1
1	1	3	2.0059e+06	47	2745	0	0	42	3967	NaN	1	2	998	0	377	6	0	1	0	0	0
1	1	4	2.0261e+06	44	2885	0	0	5	5719	0	0	6	1540	1	330	1	1	0	0	0	1
1	1	5	2.0414e+06	16	2912	1	2	51	5719	NaN	0	2	2445	0	116	7	0	0	0	1	0
1	1	6	2.0585e+06	74	2721	0	0	70	3152	1	1	5	1207	1	364	9	1	0	0	0	1
1	1	7	2.0774e+06	65	2515	0	0	14	5279	1	1	7	1125	1	315	2	1	0	0	0	1
1	1	8	2.0944e+06	24	2533	1	1	27	3648	0	1	2	768	0	24	4	0	0	0	1	1
1	1	9	2.1159e+06	77	2725	0	0	61	8047	0	0	7	803	1	378	8	1	0	0	0	1
1	1	10	2.1357e+06	35	2794	1	2	3	6624	1	1	6	394	1	135	1	0	0	0	1	1
1	1	11	2.1504e+06	23	2711	1	1	16	6624	NaN	0	3	2015	0	23	2	0	0	1	0	0
1	1	12	2.1731e+06	10	2709	1	1	20	8488	0	1	6	1434	0	10	3	0	0	0	1	1
1	1	13	2.1863e+06	49	2951	0	0	25	8488	NaN	0	1	336	0	383	4	0	1	0	0	0
1	1	14	2.2046e+06	69	2744	0	0	57	5079	1	1	1	422	1	347	8	0	1	0	0	1
1	1	15	2.2183e+06	31	2882	1	1	80	5079	NaN	0	2	831	0	31	10	0	0	1	0	0
1	1	16	2.2327e+06	25	2964	1	2	7	5079	NaN	1	6	1432	0	125	1	0	0	1	0	0
1	1	17	2.246e+06	38	2741	1	2	52	5079	NaN	0	2	602	0	138	7	0	0	0	1	0
1	1	18	2.2599e+06	75	2879	0	0	62	5079	NaN	1	6	1023	0	414	8	1	0	0	0	0
1	1	19	2.2796e+06	26	2551	1	1	48	5984	0	1	1	1145	0	26	6	0	0	1	0	1
1	1	20	2.293e+06	17	2878	1	2	32	5984	NaN	1	7	578	0	117	4	0	0	1	0	0
1	1	21	2.3105e+06	8	2898	1	2	72	5984	NaN	0	1	667	0	108	9	0	0	1	0	0
1	1	22	2.3238e+06	78	2922	0	0	10	5984	NaN	0	1	348	0	412	2	0	1	0	0	0
1	1	23	2.3371e+06	27	2892	1	2	63	5984	NaN	1	6	475	0	127	8	0	0	1	0	0
1	1	24	2.3556e+06	2	2785	1	1	55	4016	0	1	5	1656	0	2	7	0	0	1	0	1
1	1	25	2.3734e+06	4	2730	1	2	43	3464	0	0	2	1633	1	104	6	0	0	0	1	1
1	1	26	2.3879e+06	73	2946	0	0	22	3464	NaN	1	6	1576	0	305	3	1	0	0	0	0
1	1	27	2.4019e+06	40	2695	1	1	64	3464	NaN	1	2	1302	0	40	8	0	0	1	0	0
1	1	28	2.4165e+06	20	2683	1	2	67	3464	NaN	0	5	1959	0	120	9	0	0	0	1	0
1	1	29	2.4314e+06	9	2825	1	1	76	3464	NaN	0	6	2040	0	9	10	0	0	0	1	0
1	1	30	2.4448e+06	48	2970	0	0	21	3464	NaN	0	6	384	0	373	3	1	0	0	0	0
1	1	31	2.4591e+06	29	2879	1	2	59	3464	NaN	1	5	1447	0	129	8	0	0	0	1	0
1	1	32	2.4725e+06	45	2993	0	0	37	3464	NaN	1	6	470	0	391	5	1	0	0	0	0
1	1	33	2.4918e+06	66	2766	0	0	29	4600	0	0	7	1892	1	411	4	1	0	0	0	1
1	1	34	2.5105e+06	61	2863	0	0	65	5527	0	0	1	367	1	326	9	0	1	0	0	1
1	1	35	2.5253e+06	13	2772	1	2	11	5527	NaN	1	7	1941	0	113	2	0	0	0	1	0
1	1	36	2.5383e+06	60	2670	0	0	2	5527	NaN	1	1	357	0	333	1	0	1	0	0	0
1	1	37	2.5547e+06	32	2523	1	2	40	2631	0	0	5	1282	1	132	5	0	0	1	0	1
1	1	38	2.5677e+06	43	2587	0	0	54	2631	NaN	1	1	342	0	323	7	1	0	0	0	0
1	1	39	2.5821e+06	57	2869	0	0	45	2631	NaN	0	5	1534	0	362	6	1	0	0	0	0
1	1	40	2.5951e+06	70	2651	0	0	26	2631	NaN	0	1	399	0	316	4	0	1	0	0	0
1	1	41	2.6164e+06	6	2643	1	2	39	3664	0	0	6	1522	1	106	5	0	0	1	0	1
1	1	42	2.6364e+06	71	2880	0	0	6	4600	1	1	6	2529	1	317	1	1	0	0	0	1
1	1	43	2.6496e+06	33	2617	1	1	44	4600	NaN	0	2	587	0	33	6	0	0	0	1	0
1	1	44	2.6637e+06	18	2950	1	1	19	4600	NaN	1	6	1150	0	18	3	0	0	0	1	0
1	1	45	2.6771e+06	30	2538	1	2	35	4600	NaN	0	6	835	0	130	5	0	0	0	1	0
1	1	46	2.6906e+06	51	2810	0	0	49	4600	NaN	1	1	674	0	419	7	0	1	0	0	0
1	1	47	2.7038e+06	42	2809	0	0	73	4600	NaN	0	1	383	0	379	10	0	1	0	0	0
1	1	48	2.7178e+06	1	2741	1	1	15	4600	NaN	0	7	1331	0	1	2	0	0	1	0	0
1	1	49	2.7326e+06	39	2674	1	1	24	4600	NaN	0	5	2132	0	39	3	0	0	1	0	0
1	1	50	2.7472e+06	36	2863	1	1	4	4600	NaN	1	7	1756	0	36	1	0	0	0	1	0
1	1	51	2.7608e+06	62	2779	0	0	78	4600	NaN	1	7	800	0	355	10	1	0	0	0	0
1	1	52	2.7748e+06	15	2896	1	1	68	4600	NaN	0	6	1141	0	15	9	0	0	0	1	0
1	1	53	2.7912e+06	56	2549	0	0	33	3440	0	0	1	353	1	350	5	0	1	0	0	1
1	1	54	2.8063e+06	3	2773	1	1	47	3440	NaN	0	4	2387	0	3	6	0	0	1	0	0
1	1	55	2.8232e+06	79	2596	0	0	77	3199	1	1	6	1133	1	341	10	1	0	0	0	1
1	1	56	2.8367e+06	19	2895	1	2	23	3199	NaN	1	6	612	0	119	3	0	0	1	0	0
1	1	57	2.8543e+06	11	2505	1	1	12	4616	1	0	7	456	0	11	2	0	0	0	1	1
1	1	58	2.8712e+06	46	2666	0	0	46	3215	1	1	5	1035	1	349	6	1	0	0	0	1
1	1	59	2.8894e+06	64	2745	0	0	53	4880	0	0	1	500	1	332	7	1	0	0	0	1
1	1	60	2.9054e+06	28	2650	1	2	60	2792	0	0	6	635	1	128	8	0	0	0	1	1
1	1	61	2.9245e+06	21	2815	1	1	36	2792	NaN	0	6	2740	0	21	5	0	0	0	1	0
1	1	62	2.9376e+06	22	2675	1	1	31	2792	NaN	1	6	364	0	22	4	0	0	1	0	0
1	1	63	2.9532e+06	67	2782	0	0	1	2487	0	0	1	343	1	308	1	0	1	0	0	1
1	1	64	2.9727e+06	12	2621	1	2	71	6656	0	0	1	284	1	112	9	0	0	1	0	1
1	1	65	2.9859e+06	63	2874	0	0	34	6656	NaN	0	1	285	0	410	5	0	1	0	0	0
1	1	66	2.9998e+06	14	2866	1	1	28	6656	NaN	1	5	1015	0	14	4	0	0	0	1	0
1	1	67	3.0129e+06	72	2768	0	0	50	6656	NaN	1	1	368	0	371	7	0	1	0	0	0
1	1	68	3.0257e+06	50	2560	0	0	66	6656	NaN	1	1	276	0	386	9	0	1	0	0	0
1	1	69	3.039e+06	68	2971	0	0	18	6656	NaN	0	1	298	0	395	3	0	1	0	0	0
1	1	70	3.0527e+06	34	2898	1	1	8	6656	NaN	1	6	810	0	34	1	0	0	1	0	0
1	1	71	3.0658e+06	41	2824	0	0	13	6656	NaN	0	6	242	0	314	2	1	0	0	0	0
1	1	72	3.0786e+06	76	2549	0	0	41	6656	NaN	1	1	234	0	404	6	0	1	0	0	0
1	1	73	3.0918e+06	58	2663	0	0	74	6656	NaN	1	1	551	0	327	10	0	1	0	0	0
1	1	74	3.105e+06	37	2911	1	2	56	6656	NaN	1	1	301	0	137	7	0	0	1	0	0
1	1	75	3.1179e+06	55	2697	0	0	58	6656	NaN	0	1	247	0	387	8	0	1	0	0	0
1	1	76	3.1312e+06	80	2656	0	0	38	6656	NaN	0	7	595	0	328	5	1	0	0	0	0
1	1	77	3.1443e+06	53	2658	0	0	9	6656	NaN	1	1	457	0	407	2	0	1	0	0	0
1	1	78	3.1631e+06	7	2805	1	2	79	5440	0	1	7	599	0	107	10	0	0	1	0	1
1	1	79	3.1764e+06	52	2995	0	0	17	5440	NaN	0	1	327	0	312	3	0	1	0	0	0
1	1	80	3.1898e+06	59	2737	0	0	69	5440	NaN	0	6	644	0	405	9	1	0	0	0	0
2	2	1	2.0005e+06	5	2640	1	1	75	2263	NaN	0	7	2803	0	5	10	0	0	0	1	0
2	2	2	2.0223e+06	54	2966	0	0	30	2143	1	1	5	6605	1	353	4	1	0	0	0	1
2	2	3	2.0372e+06	47	2742	0	0	42	2143	NaN	1	1	2163	0	377	6	0	1	0	0	0
2	2	4	2.0566e+06	44	2515	0	0	5	3400	1	0	5	3544	0	330	1	1	0	0	0	1
2	2	5	2.0712e+06	16	2706	1	1	51	3400	NaN	1	6	1878	0	16	7	0	0	0	1	0
2	2	6	2.0878e+06	74	2724	0	0	70	1728	1	1	6	2111	1	364	9	1	0	0	0	1
2	2	7	2.1039e+06	65	2895	0	0	14	1800	1	1	7	1420	1	315	2	1	0	0	0	1
2	2	8	2.123e+06	24	2694	1	2	27	4168	0	0	6	2256	1	124	4	0	0	0	1	1
2	2	9	2.1403e+06	77	2555	0	0	61	2424	0	0	7	2338	1	378	8	1	0	0	0	1
2	2	10	2.1618e+06	35	2661	1	1	3	6319	0	0	6	2554	1	35	1	0	0	0	1	1
2	2	11	2.1763e+06	23	2588	1	2	16	6319	NaN	1	5	1896	0	123	2	0	0	1	0	0
2	2	12	2.1957e+06	10	2586	1	2	20	2200	1	0	4	4597	0	110	3	0	0	0	1	1
2	2	13	2.2099e+06	49	2773	0	0	25	2200	NaN	0	1	1447	0	383	4	0	1	0	0	0
2	2	14	2.2277e+06	69	2511	0	0	57	2744	1	1	1	2530	1	347	8	0	1	0	0	1
2	2	15	2.2444e+06	31	2885	1	2	80	2744	NaN	1	7	3796	0	131	10	0	0	1	0	0
2	2	16	2.2587e+06	25	2564	1	1	7	2744	NaN	0	5	1807	0	25	1	0	0	1	0	0
2	2	17	2.2734e+06	38	2797	1	1	52	2744	NaN	1	6	1903	0	38	7	0	0	0	1	0
2	2	18	2.288e+06	75	2615	0	0	62	2744	NaN	1	7	1972	0	414	8	1	0	0	0	0
2	2	19	2.3061e+06	26	2626	1	2	48	4216	0	0	7	1268	1	126	6	0	0	1	0	1
2	2	20	2.3209e+06	17	2786	1	1	32	4216	NaN	0	5	1987	0	17	4	0	0	1	0	0
2	2	21	2.3386e+06	8	2556	1	1	72	4216	NaN	1	7	1790	0	8	9	0	0	1	0	0
2	2	22	2.3539e+06	78	2784	0	0	10	4216	NaN	0	1	2480	0	412	2	0	1	0	0	0
2	2	23	2.3683e+06	27	2760	1	1	63	4216	NaN	0	7	1736	0	27	8	0	0	1	0	0
2	2	24	2.3854e+06	2	2827	1	2	55	2088	0	0	7	2186	1	102	7	0	0	1	0	1
2	2	25	2.4049e+06	4	2652	1	1	43	5264	0	1	7	1597	0	4	6	0	0	0	1	1
2	2	26	2.4206e+06	73	2736	0	0	22	5264	NaN	1	4	2871	0	305	3	1	0	0	0	0
2	2	27	2.4362e+06	40	2780	1	2	64	5264	NaN	0	6	2861	0	140	8	0	0	1	0	0
2	2	28	2.4508e+06	20	2774	1	1	67	5264	NaN	1	5	1853	0	20	9	0	0	0	1	0
2	2	29	2.4678e+06	9	2819	1	2	76	5264	NaN	1	6	4203	0	109	10	0	0	0	1	0
2	2	30	2.4837e+06	48	2876	0	0	21	5264	NaN	0	5	3057	0	373	3	1	0	0	0	0
2	2	31	2.4995e+06	29	2972	1	1	59	5264	NaN	0	6	2784	0	29	8	0	0	0	1	0
2	2	32	2.5144e+06	45	2992	0	0	37	5264	NaN	1	2	1882	0	391	5	1	0	0	0	0
2	2	33	2.5333e+06	66	2655	0	0	29	4704	1	0	6	1581	0	411	4	1	0	0	0	1
2	2	34	2.5541e+06	61	2585	0	0	65	4671	0	0	3	3540	1	326	9	0	1	0	0	1
2	2	35	2.5692e+06	13	2897	1	1	11	4671	NaN	0	5	2240	0	13	2	0	0	0	1	0
2	2	36	2.5842e+06	60	2732	0	0	2	4671	NaN	1	1	2226	0	333	1	0	1	0	0	0
2	2	37	2.6033e+06	32	2674	1	1	40	2800	1	1	6	3670	1	32	5	0	0	1	0	1
2	2	38	2.62e+06	43	2837	0	0	54	2800	NaN	1	6	3843	0	323	7	1	0	0	0	0
2	2	39	2.6357e+06	57	2949	0	0	45	2800	NaN	0	7	2772	0	362	6	1	0	0	0	0
2	2	40	2.649e+06	70	2554	0	0	26	2800	NaN	0	1	711	0	316	4	0	1	0	0	0
2	2	41	2.6707e+06	6	2839	1	1	39	4928	1	1	7	1805	1	6	5	0	0	1	0	1
2	2	42	2.6873e+06	71	2517	0	0	6	2359	1	1	7	1764	1	317	1	1	0	0	0	1
2	2	43	2.7025e+06	33	2988	1	2	44	2359	NaN	1	5	2208	0	133	6	0	0	0	1	0
2	2	44	2.7201e+06	18	2682	1	2	19	2359	NaN	0	6	4933	0	118	3	0	0	0	1	0
2	2	45	2.7336e+06	30	2647	1	1	35	2359	NaN	1	4	854	0	30	5	0	0	0	1	0
2	2	46	2.75e+06	51	2938	0	0	49	2359	NaN	1	2	3392	0	419	7	0	1	0	0	0
2	2	47	2.7655e+06	42	2746	0	0	73	2359	NaN	0	3	2852	0	379	10	0	1	0	0	0
2	2	48	2.7794e+06	1	2866	1	2	15	2359	NaN	1	7	1023	0	101	2	0	0	1	0	0
2	2	49	2.7948e+06	39	2999	1	2	24	2359	NaN	1	5	2406	0	139	3	0	0	1	0	0
2	2	50	2.8108e+06	36	2559	1	2	4	2359	NaN	0	4	3343	0	136	1	0	0	0	1	0
2	2	51	2.8253e+06	62	2748	0	0	78	2359	NaN	1	6	1765	0	355	10	1	0	0	0	0
2	2	52	2.84e+06	15	2719	1	2	68	2359	NaN	1	5	2067	0	115	9	0	0	0	1	0
2	2	53	2.8574e+06	56	2896	0	0	33	3472	0	0	1	1030	1	350	5	0	1	0	0	1
2	2	54	2.8722e+06	3	2777	1	2	47	3472	NaN	1	7	2036	0	103	6	0	0	1	0	0
2	2	55	2.8904e+06	79	2529	0	0	77	3104	1	1	7	2566	1	341	10	1	0	0	0	1
2	2	56	2.9056e+06	19	2821	1	1	23	3104	NaN	0	6	2372	0	19	3	0	0	1	0	0
2	2	57	2.9221e+06	11	2777	1	2	12	2592	1	1	7	1183	1	111	2	0	0	0	1	1
2	2	58	2.9395e+06	46	2609	0	0	46	1536	1	1	6	3233	1	349	6	1	0	0	0	1
2	2	59	2.957e+06	64	2996	0	0	53	3663	0	0	4	900	1	332	7	1	0	0	0	1
2	2	60	2.9729e+06	28	2891	1	1	60	1832	1	1	7	1098	1	28	8	0	0	0	1	1
2	2	61	2.99e+06	21	2747	1	2	36	1832	NaN	1	6	1459	0	121	5	0	0	0	1	0
2	2	62	3.0039e+06	22	2789	1	2	31	1832	NaN	0	7	1137	0	122	4	0	0	1	0	0
2	2	63	3.0215e+06	67	2636	0	0	1	2152	0	0	1	2795	1	308	1	0	1	0	0	1
2	2	64	3.037e+06	12	2645	1	1	71	1728	1	1	7	1181	1	12	9	0	0	1	0	1
2	2	65	3.0514e+06	63	2669	0	0	34	1728	NaN	0	1	1702	0	410	5	0	1	0	0	0
2	2	66	3.0658e+06	14	2694	1	2	28	1728	NaN	0	5	1719	0	114	4	0	0	0	1	0
2	2	67	3.0791e+06	72	2738	0	0	50	1728	NaN	1	1	542	0	371	7	0	1	0	0	0
2	2	68	3.0929e+06	50	2516	0	0	66	1728	NaN	1	1	1299	0	386	9	0	1	0	0	0
2	2	69	3.1061e+06	68	2569	0	0	18	1728	NaN	0	1	626	0	395	3	0	1	0	0	0
2	2	70	3.1203e+06	34	2897	1	2	8	1728	NaN	0	6	1350	0	134	1	0	0	1	0	0
2	2	71	3.1347e+06	41	2804	0	0	13	1728	NaN	0	7	1528	0	314	2	1	0	0	0	0
2	2	72	3.1499e+06	76	3000	0	0	41	1728	NaN	1	2	2235	0	404	6	0	1	0	0	0
2	2	73	3.1645e+06	58	2577	0	0	74	1728	NaN	1	4	2004	0	327	10	0	1	0	0	0
2	2	74	3.1788e+06	37	2846	1	1	56	1728	NaN	0	7	1515	0	37	7	0	0	1	0	0
2	2	75	3.1942e+06	55	2841	0	0	58	1728	NaN	0	5	2502	0	387	8	0	1	0	0	0
2	2	76	3.2074e+06	80	2538	0	0	38	1728	NaN	0	6	710	0	328	5	1	0	0	0	0
2	2	77	3.2223e+06	53	2593	0	0	9	1728	NaN	1	4	2297	0	407	2	0	1	0	0	0
2	2	78	3.239e+06	7	2913	1	1	79	2792	1	0	7	1034	0	7	10	0	0	1	0	1
2	2	79	3.2524e+06	52	2886	0	0	17	2792	NaN	0	1	479	0	312	3	0	1	0	0	0
2	2	80	3.2669e+06	59	2837	0	0	69	2792	NaN	0	6	1690	0	405	9	1	0	0	0	0
3	3	1	2.041e+06	47	2960	0	0	65	8920	NaN	1	1	1158	0	377	9	0	1	0	0	0
3	3	2	2.0553e+06	77	2687	0	0	45	8920	NaN	0	7	1533	0	378	6	1	0	0	0	0
3	3	3	2.0694e+06	5	2602	1	2	63	8920	NaN	1	7	1488	0	105	8	0	0	1	0	0
3	3	4	2.0852e+06	3	2957	1	2	51	8920	NaN	1	6	2864	0	103	7	0	0	0	1	0
3	3	5	2.1012e+06	14	2833	1	2	35	8920	NaN	0	6	3195	0	114	5	0	0	0	1	0
3	3	6	2.1193e+06	66	2981	0	0	5	3968	0	0	7	1165	1	411	1	1	0	0	0	1
3	3	7	2.1333e+06	10	2780	1	2	79	3968	NaN	0	7	1169	0	110	10	0	0	1	0	0
3	3	8	2.147e+06	50	2819	0	0	49	3968	NaN	1	1	898	0	386	7	0	1	0	0	0
3	3	9	2.1665e+06	44	2961	0	0	21	4360	0	0	4	2257	1	330	3	1	0	0	0	1
3	3	10	2.1808e+06	19	2683	1	1	12	4360	NaN	0	7	1589	0	19	2	0	0	0	1	0
3	3	11	2.1951e+06	56	2747	0	0	77	4360	NaN	0	7	1561	0	350	10	1	0	0	0	0
3	3	12	2.2095e+06	4	2678	1	1	40	4360	NaN	1	6	1696	0	4	5	0	0	1	0	0
3	3	13	2.2309e+06	39	2723	1	1	64	7072	1	0	6	1695	0	39	8	0	0	1	0	1
3	3	14	2.2502e+06	21	2601	1	1	7	2136	1	0	5	4490	0	21	1	0	0	1	0	1
3	3	15	2.2636e+06	48	2573	0	0	74	2136	NaN	0	1	898	0	373	10	0	1	0	0	0
3	3	16	2.2775e+06	51	2882	0	0	18	2136	NaN	1	1	1011	0	419	3	0	1	0	0	0
3	3	17	2.2914e+06	58	2685	0	0	37	2136	NaN	1	7	1160	0	327	5	1	0	0	0	0
3	3	18	2.3139e+06	1	2708	1	2	55	6056	1	1	6	3781	1	101	7	0	0	1	0	1
3	3	19	2.3319e+06	25	2739	1	1	68	3408	0	0	5	1815	1	25	9	0	0	0	1	1
3	3	20	2.3474e+06	16	2893	1	2	60	3408	NaN	0	5	2652	0	116	8	0	0	0	1	0
3	3	21	2.3762e+06	53	2504	0	0	38	9320	0	1	6	3499	0	407	5	1	0	0	0	1
3	3	22	2.3899e+06	67	2778	0	0	25	9320	NaN	0	1	925	0	308	4	0	1	0	0	0
3	3	23	2.4057e+06	24	2844	1	2	71	9320	NaN	0	7	2934	0	124	9	0	0	1	0	0
3	3	24	2.4259e+06	23	2961	1	1	75	3296	1	0	6	4011	0	23	10	0	0	0	1	1
3	3	25	2.4448e+06	32	2578	1	1	24	2752	0	1	2	3528	0	32	3	0	0	1	0	1
3	3	26	2.4583e+06	49	2606	0	0	33	2752	NaN	0	1	878	0	383	5	0	1	0	0	0
3	3	27	2.4724e+06	8	2999	1	1	52	2752	NaN	1	1	1163	0	8	7	0	0	0	1	0
3	3	28	2.4897e+06	72	2700	0	0	62	2936	1	1	7	1640	1	371	8	1	0	0	0	1
3	3	29	2.5114e+06	61	2584	0	0	10	8080	1	0	1	1018	0	326	2	0	1	0	0	1
3	3	30	2.5255e+06	70	2651	0	0	2	8080	NaN	0	1	1428	0	316	1	0	1	0	0	0
3	3	31	2.5416e+06	31	2863	1	2	56	1736	1	1	7	1538	1	131	7	0	0	1	0	1
3	3	32	2.5561e+06	38	2893	1	2	67	1736	NaN	0	6	1628	0	138	9	0	0	0	1	0
3	3	33	2.5718e+06	64	2702	0	0	9	1736	NaN	0	1	2959	0	332	2	0	1	0	0	0
3	3	34	2.5866e+06	12	2885	1	1	3	1736	NaN	1	6	1885	0	12	1	0	0	0	1	0
3	3	35	2.6062e+06	33	2917	1	2	44	4704	1	1	7	2046	1	133	6	0	0	0	1	1
3	3	36	2.6207e+06	30	2888	1	2	72	4704	NaN	0	6	1580	0	130	9	0	0	1	0	0
3	3	37	2.6376e+06	42	2563	0	0	14	2912	0	0	7	1416	1	379	2	1	0	0	0	1
3	3	38	2.6512e+06	65	2566	0	0	73	2912	NaN	1	1	1029	0	315	10	0	1	0	0	0
3	3	39	2.6661e+06	9	2772	1	2	43	2912	NaN	1	4	2164	0	109	6	0	0	0	1	0
3	3	40	2.6823e+06	41	2704	0	0	70	2000	0	0	7	1483	1	314	9	1	0	0	0	1
3	3	41	2.7026e+06	79	2568	0	0	50	2000	NaN	1	4	4286	0	341	7	0	1	0	0	0
3	3	42	2.7167e+06	63	2864	0	0	34	2000	NaN	0	1	1281	0	410	5	0	1	0	0	0
3	3	43	2.7392e+06	2	2617	1	1	11	7736	0	1	7	2142	0	2	2	0	0	0	1	1
3	3	44	2.7535e+06	11	2972	1	1	8	7736	NaN	0	7	1284	0	11	1	0	0	1	0	0
3	3	45	2.7675e+06	36	2897	1	1	23	7736	NaN	1	1	1110	0	36	3	0	0	1	0	0
3	3	46	2.7812e+06	75	2876	0	0	26	7736	NaN	1	1	832	0	414	4	0	1	0	0	0
3	3	47	2.7951e+06	37	2912	1	1	16	7736	NaN	0	7	994	0	37	2	0	0	1	0	0
3	3	48	2.8102e+06	35	2976	1	2	4	7736	NaN	1	6	2156	0	135	1	0	0	0	1	0
3	3	49	2.8238e+06	62	2844	0	0	17	7736	NaN	1	1	789	0	355	3	0	1	0	0	0
3	3	50	2.8382e+06	52	2762	0	0	30	7736	NaN	0	6	1631	0	312	4	1	0	0	0	0
3	3	51	2.8614e+06	40	2893	1	2	80	7008	0	0	6	3339	1	140	10	0	0	1	0	1
3	3	52	2.8761e+06	76	2756	0	0	69	7008	NaN	1	7	1920	0	404	9	1	0	0	0	0
3	3	53	2.8954e+06	13	2967	1	2	39	4776	1	1	7	1525	1	113	5	0	0	1	0	1
3	3	54	2.9107e+06	80	2782	0	0	29	4776	NaN	0	7	2579	0	328	4	1	0	0	0	0
3	3	55	2.9255e+06	69	2798	0	0	46	4776	NaN	1	6	2003	0	347	6	1	0	0	0	0
3	3	56	2.9394e+06	34	2644	1	2	76	4776	NaN	0	6	1242	0	134	10	0	0	0	1	0
3	3	57	2.9549e+06	54	2621	0	0	1	2120	1	1	1	736	1	353	1	0	1	0	0	1
3	3	58	2.9686e+06	57	2717	0	0	66	2120	NaN	0	1	985	0	362	9	0	1	0	0	0
3	3	59	2.9859e+06	46	2687	0	0	54	2848	1	1	7	1759	1	349	7	1	0	0	0	1
3	3	60	3.001e+06	15	2623	1	1	27	2848	NaN	0	4	2510	0	15	4	0	0	0	1	0
3	3	61	3.0238e+06	78	2975	0	0	22	2568	1	0	5	3667	0	412	3	1	0	0	0	1
3	3	62	3.0375e+06	74	2575	0	0	57	2568	NaN	1	1	1108	0	364	8	0	1	0	0	0
3	3	63	3.0513e+06	60	2885	0	0	41	2568	NaN	1	1	853	0	333	6	0	1	0	0	0
3	3	64	3.0656e+06	28	2966	1	1	31	2568	NaN	1	7	1364	0	28	4	0	0	1	0	0
3	3	65	3.0835e+06	29	2501	1	1	19	4432	1	0	1	978	0	29	3	0	0	0	1	1
3	3	66	3.0977e+06	59	2897	0	0	78	4432	NaN	0	7	1311	0	405	10	1	0	0	0	0
3	3	67	3.1141e+06	73	2653	0	0	42	2584	1	1	1	1120	1	305	6	0	1	0	0	1
3	3	68	3.1285e+06	27	2532	1	2	32	2584	NaN	1	7	1903	0	127	4	0	0	1	0	0
3	3	69	3.1427e+06	68	2725	0	0	6	2584	NaN	0	7	1495	0	395	1	1	0	0	0	0
3	3	70	3.1574e+06	71	2774	0	0	61	2584	NaN	1	7	1940	0	317	8	1	0	0	0	0
3	3	71	3.1739e+06	17	2953	1	2	48	2584	NaN	1	4	3585	0	117	6	0	0	1	0	0
3	3	72	3.1878e+06	20	2672	1	2	36	2584	NaN	0	7	1199	0	120	5	0	0	0	1	0
3	3	73	3.204e+06	22	2943	1	2	20	2392	0	0	1	818	1	122	3	0	0	0	1	1
3	3	74	3.2176e+06	45	2774	0	0	58	2392	NaN	1	1	828	0	391	8	0	1	0	0	0
3	3	75	3.2321e+06	26	2626	1	1	28	2392	NaN	1	5	1955	0	26	4	0	0	0	1	0
3	3	76	3.2488e+06	6	2909	1	1	15	2720	0	1	7	1088	0	6	2	0	0	1	0	1
3	3	77	3.2646e+06	55	2951	0	0	53	2720	NaN	0	6	2810	0	387	7	1	0	0	0	0
3	3	78	3.2809e+06	7	2817	1	1	59	2720	NaN	0	4	3449	0	7	8	0	0	0	1	0
3	3	79	3.2958e+06	18	2996	1	1	47	2720	NaN	1	6	1952	0	18	6	0	0	1	0	0
3	3	80	3.3123e+06	43	2986	0	0	13	2416	1	1	7	1116	1	323	2	1	0	0	0	1
4	4	1	2.0021e+06	47	2744	0	0	65	2696	NaN	1	6	1156	0	377	9	0	1	0	0	0
4	4	2	2.0156e+06	77	2585	0	0	45	2696	NaN	0	6	919	0	378	6	1	0	0	0	0
4	4	3	2.0298e+06	5	2817	1	1	63	2696	NaN	0	6	1386	0	5	8	0	0	1	0	0
4	4	4	2.0431e+06	3	2727	1	1	51	2696	NaN	0	5	583	0	3	7	0	0	0	1	0
4	4	5	2.0568e+06	14	2982	1	1	35	2696	NaN	1	6	729	0	14	5	0	0	0	1	0
4	4	6	2.0734e+06	66	2723	0	0	5	3215	0	0	6	616	1	411	1	1	0	0	0	1
4	4	7	2.0871e+06	10	2668	1	1	79	3215	NaN	1	6	1044	0	10	10	0	0	1	0	0
4	4	8	2.1013e+06	50	2520	0	0	49	3215	NaN	1	3	1646	0	386	7	0	1	0	0	0
4	4	9	2.1194e+06	44	2900	0	0	21	4648	0	0	1	544	1	330	3	1	0	0	0	1
4	4	10	2.1335e+06	19	2988	1	2	12	4648	NaN	1	5	1106	0	119	2	0	0	0	1	0
4	4	11	2.1468e+06	56	2619	0	0	77	4648	NaN	0	5	709	0	350	10	1	0	0	0	0
4	4	12	2.1609e+06	4	2815	1	2	40	4648	NaN	0	7	1288	0	104	5	0	0	1	0	0
4	4	13	2.1775e+06	39	2902	1	2	64	3424	1	1	6	322	1	139	8	0	0	1	0	1
4	4	14	2.1962e+06	21	2532	1	2	7	5360	1	1	5	727	1	121	1	0	0	1	0	1
4	4	15	2.209e+06	48	2527	0	0	74	5360	NaN	0	2	359	0	373	10	0	1	0	0	0
4	4	16	2.2221e+06	51	2734	0	0	18	5360	NaN	1	1	308	0	419	3	0	1	0	0	0
4	4	17	2.2366e+06	58	2522	0	0	37	5360	NaN	1	6	2004	0	327	5	1	0	0	0	0
4	4	18	2.258e+06	1	2596	1	1	55	6192	1	0	3	2636	0	1	7	0	0	1	0	1
4	4	19	2.2767e+06	25	2756	1	2	68	4992	1	1	7	966	1	125	9	0	0	0	1	1
4	4	20	2.2901e+06	16	2882	1	1	60	4992	NaN	1	6	494	0	16	8	0	0	0	1	0
4	4	21	2.3101e+06	53	2750	0	0	38	3896	0	1	6	591	0	407	5	1	0	0	0	1
4	4	22	2.3242e+06	67	2752	0	0	25	3896	NaN	0	3	1391	0	308	4	0	1	0	0	0
4	4	23	2.3376e+06	24	2580	1	1	71	3896	NaN	1	5	856	0	24	9	0	0	1	0	0
4	4	24	2.3563e+06	23	2925	1	2	75	4648	1	1	6	1042	1	123	10	0	0	0	1	1
4	4	25	2.3742e+06	32	2990	1	2	24	4512	1	0	2	408	0	132	3	0	0	1	0	1
4	4	26	2.3875e+06	49	2714	0	0	33	4512	NaN	0	1	599	0	383	5	0	1	0	0	0
4	4	27	2.4023e+06	8	2673	1	2	52	4512	NaN	0	5	2149	0	108	7	0	0	0	1	0
4	4	28	2.4181e+06	72	2585	0	0	62	2608	1	1	5	593	1	371	8	1	0	0	0	1
4	4	29	2.4375e+06	61	2763	0	0	10	6344	0	0	1	355	1	326	2	0	1	0	0	1
4	4	30	2.4504e+06	70	2542	0	0	2	6344	NaN	0	1	387	0	316	1	0	1	0	0	0
4	4	31	2.4669e+06	31	2728	1	1	56	2967	1	0	6	744	0	31	7	0	0	1	0	1
4	4	32	2.4822e+06	38	2949	1	1	67	2967	NaN	1	5	2365	0	38	9	0	0	0	1	0
4	4	33	2.4954e+06	64	2723	0	0	9	2967	NaN	0	1	491	0	332	2	0	1	0	0	0
4	4	34	2.5104e+06	12	2758	1	2	3	2967	NaN	0	6	2296	0	112	1	0	0	0	1	0
4	4	35	2.5307e+06	33	2626	1	1	44	6408	0	0	6	1205	1	33	6	0	0	0	1	1
4	4	36	2.5459e+06	30	2582	1	1	72	6408	NaN	1	6	2598	0	30	9	0	0	1	0	0
4	4	37	2.5635e+06	42	2874	0	0	14	3783	1	0	6	972	0	379	2	1	0	0	0	1
4	4	38	2.5786e+06	65	2551	0	0	73	3783	NaN	1	6	2576	0	315	10	0	1	0	0	0
4	4	39	2.5921e+06	9	2603	1	1	43	3783	NaN	0	6	921	0	9	6	0	0	0	1	0
4	4	40	2.6074e+06	41	2694	0	0	70	1919	0	0	5	706	1	314	9	1	0	0	0	1
4	4	41	2.626e+06	79	2988	0	0	50	1919	NaN	1	1	355	0	341	7	0	1	0	0	0
4	4	42	2.6392e+06	63	2980	0	0	34	1919	NaN	0	1	303	0	410	5	0	1	0	0	0
4	4	43	2.6561e+06	2	2800	1	2	11	3528	1	0	6	563	0	102	2	0	0	0	1	1
4	4	44	2.6697e+06	11	2757	1	2	8	3528	NaN	1	5	818	0	111	1	0	0	1	0	0
4	4	45	2.6834e+06	36	2659	1	2	23	3528	NaN	0	5	1008	0	136	3	0	0	1	0	0
4	4	46	2.6968e+06	75	2730	0	0	26	3528	NaN	1	3	715	0	414	4	0	1	0	0	0
4	4	47	2.7104e+06	37	2616	1	2	16	3528	NaN	1	6	1006	0	137	2	0	0	1	0	0
4	4	48	2.7241e+06	35	2572	1	1	4	3528	NaN	0	6	1056	0	35	1	0	0	0	1	0
4	4	49	2.7375e+06	62	2871	0	0	17	3528	NaN	1	2	587	0	355	3	0	1	0	0	0
4	4	50	2.7512e+06	52	2692	0	0	30	3528	NaN	0	6	1040	0	312	4	1	0	0	0	0
4	4	51	2.7693e+06	40	2865	1	1	80	4600	0	1	6	581	0	40	10	0	0	1	0	1
4	4	52	2.7831e+06	76	2846	0	0	69	4600	NaN	1	6	974	0	404	9	1	0	0	0	0
4	4	53	2.8017e+06	13	2689	1	1	39	5064	1	0	6	867	0	13	5	0	0	1	0	1
4	4	54	2.8163e+06	80	2945	0	0	29	5064	NaN	0	6	1610	0	328	4	1	0	0	0	0
4	4	55	2.8307e+06	69	2800	0	0	46	5064	NaN	1	6	1641	0	347	6	1	0	0	0	0
4	4	56	2.8447e+06	34	2678	1	1	76	5064	NaN	1	6	1341	0	34	10	0	0	0	1	0
4	4	57	2.8615e+06	54	2647	0	0	1	2432	1	1	2	1759	1	353	1	0	1	0	0	1
4	4	58	2.8747e+06	57	2835	0	0	66	2432	NaN	0	1	357	0	362	9	0	1	0	0	0
4	4	59	2.8898e+06	46	2727	0	0	54	1688	1	1	6	675	1	349	7	1	0	0	0	1
4	4	60	2.9034e+06	15	2853	1	2	27	1688	NaN	1	3	723	0	115	4	0	0	0	1	0
4	4	61	2.9223e+06	78	2663	0	0	22	1928	1	0	2	483	0	412	3	1	0	0	0	1
4	4	62	2.9352e+06	74	2526	0	0	57	1928	NaN	1	2	398	0	364	8	0	1	0	0	0
4	4	63	2.9484e+06	60	2783	0	0	41	1928	NaN	1	2	384	0	333	6	0	1	0	0	0
4	4	64	2.9621e+06	28	2805	1	2	31	1928	NaN	0	6	896	0	128	4	0	0	1	0	0
4	4	65	2.9805e+06	29	2837	1	2	19	3760	0	1	6	1788	0	129	3	0	0	0	1	1
4	4	66	2.9938e+06	59	2511	0	0	78	3760	NaN	0	6	779	0	405	10	1	0	0	0	0
4	4	67	3.0104e+06	73	2749	0	0	42	1736	1	1	3	2198	1	305	6	0	1	0	0	1
4	4	68	3.024e+06	27	2565	1	1	32	1736	NaN	0	6	939	0	27	4	0	0	1	0	0
4	4	69	3.0372e+06	68	2813	0	0	6	1736	NaN	0	6	462	0	395	1	1	0	0	0	0
4	4	70	3.0515e+06	71	2932	0	0	61	1736	NaN	1	6	1326	0	317	8	1	0	0	0	0
4	4	71	3.0655e+06	17	2509	1	1	48	1736	NaN	0	6	1518	0	17	6	0	0	1	0	0
4	4	72	3.079e+06	20	2724	1	1	36	1736	NaN	1	6	757	0	20	5	0	0	0	1	0
4	4	73	3.0961e+06	22	2954	1	1	20	3256	1	1	2	952	1	22	3	0	0	0	1	1
4	4	74	3.1095e+06	45	2870	0	0	58	3256	NaN	1	2	526	0	391	8	0	1	0	0	0
4	4	75	3.1225e+06	26	2504	1	2	28	3256	NaN	0	6	462	0	126	4	0	0	0	1	0
4	4	76	3.1395e+06	6	2870	1	2	15	2688	1	0	6	1448	0	106	2	0	0	1	0	1
4	4	77	3.1527e+06	55	2655	0	0	53	2688	NaN	0	6	530	0	387	7	1	0	0	0	0
4	4	78	3.1664e+06	7	2860	1	2	59	2688	NaN	1	6	852	0	107	8	0	0	0	1	0
4	4	79	3.1802e+06	18	2710	1	2	47	2688	NaN	0	6	1093	0	118	6	0	0	1	0	0
4	4	80	3.1962e+06	43	2625	0	0	13	2432	1	1	6	962	1	323	2	1	0	0	0	1
5	5	1	2.0614e+06	9	2663	1	2	76	3048	0	1	7	1091	0	109	10	0	0	0	1	1
5	5	2	2.078e+06	63	2804	0	0	6	3344	0	0	7	463	1	410	1	1	0	0	0	1
5	5	3	2.0919e+06	22	2735	1	1	68	3344	NaN	1	7	1177	0	22	9	0	0	0	1	0
5	5	4	2.1089e+06	11	2529	1	1	24	3408	1	0	7	1094	0	11	3	0	0	1	0	1
5	5	5	2.1229e+06	58	2998	0	0	78	3408	NaN	1	7	1027	0	327	10	1	0	0	0	0
5	5	6	2.1382e+06	70	2685	0	0	42	3408	NaN	0	5	2567	0	316	6	0	1	0	0	0
5	5	7	2.1523e+06	4	2682	1	2	3	3408	NaN	0	7	1414	0	104	1	0	0	0	1	0
5	5	8	2.1704e+06	3	2812	1	2	16	4279	1	1	7	990	1	103	2	0	0	1	0	1
5	5	9	2.1852e+06	15	2751	1	2	52	4279	NaN	1	7	2110	0	115	7	0	0	0	1	0
5	5	10	2.201e+06	78	2784	0	0	58	2184	1	0	1	843	0	412	8	0	1	0	0	1
5	5	11	2.2169e+06	73	2619	0	0	69	2088	1	1	7	1161	1	305	9	1	0	0	0	1
5	5	12	2.2306e+06	30	2990	1	1	43	2088	NaN	1	7	696	0	30	6	0	0	0	1	0
5	5	13	2.2465e+06	68	2787	0	0	13	1992	0	0	7	1181	1	395	2	1	0	0	0	1
5	5	14	2.26e+06	28	2633	1	1	60	1992	NaN	1	7	837	0	28	8	0	0	0	1	0
5	5	15	2.2737e+06	29	2592	1	1	35	1992	NaN	0	7	1109	0	29	5	0	0	0	1	0
5	5	16	2.2871e+06	66	2693	0	0	41	1992	NaN	0	1	701	0	411	6	0	1	0	0	0
5	5	17	2.3003e+06	48	2503	0	0	1	1992	NaN	0	1	718	0	373	1	0	1	0	0	0
5	5	18	2.3139e+06	20	2619	1	1	55	1992	NaN	1	7	986	0	20	7	0	0	1	0	0
5	5	19	2.3305e+06	72	2872	0	0	26	2864	1	1	1	872	1	371	4	0	1	0	0	1
5	5	20	2.3437e+06	38	2852	1	2	12	2864	NaN	0	7	329	0	138	2	0	0	0	1	0
5	5	21	2.361e+06	46	2910	0	0	34	2864	NaN	1	1	1258	0	349	5	0	1	0	0	0
5	5	22	2.3751e+06	18	2545	1	1	47	2864	NaN	1	7	1562	0	18	6	0	0	1	0	0
5	5	23	2.3891e+06	80	2928	0	0	62	2864	NaN	0	7	1024	0	328	8	1	0	0	0	0
5	5	24	2.4029e+06	51	2991	0	0	74	2864	NaN	1	1	807	0	419	10	0	1	0	0	0
5	5	25	2.4195e+06	67	2588	0	0	21	2504	0	0	7	1536	1	308	3	1	0	0	0	1
5	5	26	2.4325e+06	17	2534	1	2	28	2504	NaN	1	7	458	0	117	4	0	0	0	1	0
5	5	27	2.4469e+06	23	2614	1	1	40	2504	NaN	0	7	1751	0	23	5	0	0	1	0	0
5	5	28	2.4601e+06	77	2990	0	0	50	2504	NaN	0	1	299	0	378	7	0	1	0	0	0
5	5	29	2.4743e+06	74	2796	0	0	22	2504	NaN	1	7	1415	0	364	3	1	0	0	0	0
5	5	30	2.4886e+06	44	2817	0	0	46	2504	NaN	0	7	1447	0	330	6	1	0	0	0	0
5	5	31	2.5027e+06	26	2740	1	1	71	2504	NaN	1	7	1385	0	26	9	0	0	1	0	0
5	5	32	2.5166e+06	45	2743	0	0	53	2504	NaN	1	7	1100	0	391	7	1	0	0	0	0
5	5	33	2.535e+06	7	2964	1	1	20	4320	1	0	7	1211	0	7	3	0	0	0	1	1
5	5	34	2.5507e+06	47	2762	0	0	2	2520	1	1	1	392	1	377	1	0	1	0	0	1
5	5	35	2.5686e+06	49	2610	0	0	33	3360	0	0	2	1980	1	383	5	0	1	0	0	1
5	5	36	2.5826e+06	24	2807	1	2	32	3360	NaN	0	7	1127	0	124	4	0	0	1	0	0
5	5	37	2.597e+06	12	2963	1	2	64	3360	NaN	0	7	1492	0	112	8	0	0	1	0	0
5	5	38	2.6113e+06	60	2815	0	0	5	3360	NaN	1	7	1464	0	333	1	1	0	0	0	0
5	5	39	2.6243e+06	25	2712	1	2	75	3360	NaN	1	7	321	0	125	10	0	0	0	1	0
5	5	40	2.6396e+06	43	2938	0	0	66	1872	1	1	1	472	1	323	9	0	1	0	0	1
5	5	41	2.6557e+06	57	2701	0	0	38	1872	NaN	0	7	1109	0	362	5	1	0	0	0	0
5	5	42	2.6694e+06	56	2614	0	0	49	1872	NaN	0	7	1112	0	350	7	0	1	0	0	0
5	5	43	2.683e+06	19	2518	1	1	7	1872	NaN	0	7	1096	0	19	1	0	0	1	0	0
5	5	44	2.699e+06	79	2989	0	0	57	2423	1	1	1	597	1	341	8	0	1	0	0	1
5	5	45	2.715e+06	37	2557	1	2	67	2064	1	1	7	1343	1	137	9	0	0	0	1	1
5	5	46	2.7282e+06	61	2971	0	0	18	2064	NaN	0	1	264	0	326	3	0	1	0	0	0
5	5	47	2.7414e+06	64	2935	0	0	29	2064	NaN	0	7	264	0	332	4	1	0	0	0	0
5	5	48	2.7559e+06	33	2575	1	1	63	2064	NaN	0	7	1936	0	33	8	0	0	1	0	0
5	5	49	2.7724e+06	21	2632	1	2	72	2480	1	1	7	1386	1	121	9	0	0	1	0	1
5	5	50	2.7853e+06	2	2556	1	2	80	2480	NaN	0	7	313	0	102	10	0	0	1	0	0
5	5	51	2.7982e+06	65	2597	0	0	30	2480	NaN	1	7	358	0	315	4	1	0	0	0	0
5	5	52	2.812e+06	8	2625	1	2	15	2480	NaN	0	7	1160	0	108	2	0	0	1	0	0
5	5	53	2.8251e+06	41	2559	0	0	70	2480	NaN	0	7	523	0	314	9	1	0	0	0	0
5	5	54	2.8387e+06	55	2820	0	0	77	2480	NaN	0	7	782	0	387	10	1	0	0	0	0
5	5	55	2.8533e+06	40	2664	1	1	51	2480	NaN	1	3	1972	0	40	7	0	0	0	1	0
5	5	56	2.8721e+06	53	2822	0	0	10	5656	0	1	1	309	0	407	2	0	1	0	0	1
5	5	57	2.8852e+06	32	2711	1	2	31	5656	NaN	0	7	404	0	132	4	0	0	1	0	0
5	5	58	2.8994e+06	5	2903	1	2	19	5656	NaN	1	7	1304	0	105	3	0	0	0	1	0
5	5	59	2.9157e+06	54	2905	0	0	73	1488	1	1	2	1921	1	353	10	0	1	0	0	1
5	5	60	2.9324e+06	31	2695	1	1	11	2496	0	0	7	1517	1	31	2	0	0	0	1	1
5	5	61	2.95e+06	35	2908	1	1	59	2496	NaN	0	7	2133	0	35	8	0	0	0	1	0
5	5	62	2.964e+06	34	2926	1	1	36	2496	NaN	1	7	1132	0	34	5	0	0	0	1	0
5	5	63	2.9791e+06	62	2661	0	0	17	2496	NaN	1	3	2453	0	355	3	0	1	0	0	0
5	5	64	2.9946e+06	6	2576	1	2	56	2136	1	0	7	837	0	106	7	0	0	1	0	1
5	5	65	3.0107e+06	16	2787	1	1	79	2840	1	1	7	375	1	16	10	0	0	1	0	1
5	5	66	3.0236e+06	39	2645	1	1	39	2840	NaN	0	7	270	0	39	5	0	0	1	0	0
5	5	67	3.0365e+06	76	2655	0	0	61	2840	NaN	1	7	282	0	404	8	1	0	0	0	0
5	5	68	3.0542e+06	10	2996	1	2	27	3360	0	0	7	1327	1	110	4	0	0	0	1	1
5	5	69	3.068e+06	52	2597	0	0	45	3360	NaN	0	7	1310	0	312	6	1	0	0	0	0
5	5	70	3.0811e+06	50	2755	0	0	65	3360	NaN	1	1	323	0	386	9	0	1	0	0	0
5	5	71	3.0946e+06	71	2646	0	0	9	3360	NaN	1	3	797	0	317	2	0	1	0	0	0
5	5	72	3.1089e+06	1	2880	1	1	23	3360	NaN	0	7	1491	0	1	3	0	0	1	0	0
5	5	73	3.1289e+06	59	2860	0	0	54	5744	0	0	7	1349	1	405	7	1	0	0	0	1
5	5	74	3.142e+06	69	2836	0	0	25	5744	NaN	1	4	321	0	347	4	0	1	0	0	0
5	5	75	3.1583e+06	14	2631	1	2	4	3335	0	0	7	285	1	114	1	0	0	0	1	1
5	5	76	3.1738e+06	27	2862	1	2	48	2240	1	1	7	418	1	127	6	0	0	1	0	1
5	5	77	3.1907e+06	42	2722	0	0	14	3184	0	0	7	988	1	379	2	1	0	0	0	1
5	5	78	3.2036e+06	75	2559	0	0	37	3184	NaN	1	7	367	0	414	5	1	0	0	0	0
5	5	79	3.2174e+06	13	2778	1	2	8	3184	NaN	1	7	1027	0	113	1	0	0	1	0	0
5	5	80	3.2322e+06	36	2810	1	1	44	3184	NaN	1	7	2059	0	36	6	0	0	0	1	0
6	6	1	1.9603e+06	9	2718	1	1	76	4559	1	0	6	1704	0	9	10	0	0	0	1	1
6	6	2	1.9778e+06	63	2926	0	0	6	2832	0	0	7	1745	1	410	1	1	0	0	0	1
6	6	3	1.9921e+06	22	2744	1	2	68	2832	NaN	0	6	1565	0	122	9	0	0	0	1	0
6	6	4	2.0146e+06	11	2744	1	2	24	5752	1	1	3	4009	1	111	3	0	0	1	0	1
6	6	5	2.0288e+06	58	2595	0	0	78	5752	NaN	1	6	1644	0	327	10	1	0	0	0	0
6	6	6	2.0433e+06	70	2896	0	0	42	5752	NaN	0	2	1647	0	316	6	0	1	0	0	0
6	6	7	2.0586e+06	4	2712	1	1	3	5752	NaN	1	3	2553	0	4	1	0	0	0	1	0
6	6	8	2.0782e+06	3	2818	1	1	16	5640	1	0	1	1123	0	3	2	0	0	1	0	1
6	6	9	2.0935e+06	15	2655	1	1	52	5640	NaN	0	4	2714	0	15	7	0	0	0	1	0
6	6	10	2.1122e+06	78	2992	0	0	58	3296	1	0	3	2391	0	412	8	0	1	0	0	1
6	6	11	2.13e+06	73	2785	0	0	69	4008	1	1	6	973	1	305	9	1	0	0	0	1
6	6	12	2.1449e+06	30	2551	1	2	43	4008	NaN	0	5	2336	0	130	6	0	0	0	1	0
6	6	13	2.1611e+06	68	2813	0	0	13	2336	0	0	3	1163	1	395	2	1	0	0	0	1
6	6	14	2.1755e+06	28	2659	1	2	60	2336	NaN	0	6	1734	0	128	8	0	0	0	1	0
6	6	15	2.1901e+06	29	2538	1	2	35	2336	NaN	1	4	2003	0	129	5	0	0	0	1	0
6	6	16	2.2036e+06	66	2750	0	0	41	2336	NaN	0	2	798	0	411	6	0	1	0	0	0
6	6	17	2.2172e+06	48	2911	0	0	1	2336	NaN	0	2	683	0	373	1	0	1	0	0	0
6	6	18	2.2322e+06	20	2883	1	2	55	2336	NaN	0	3	2132	0	120	7	0	0	1	0	0
6	6	19	2.2508e+06	72	2655	0	0	26	3072	1	1	5	2845	1	371	4	0	1	0	0	1
6	6	20	2.265e+06	38	2868	1	1	12	3072	NaN	1	3	1391	0	38	2	0	0	0	1	0
6	6	21	2.3172e+06	46	2736	0	0	34	3072	NaN	1	3	1677	0	349	5	0	1	0	0	0
6	6	22	2.332e+06	18	2559	1	2	47	3072	NaN	0	4	2229	0	118	6	0	0	1	0	0
6	6	23	2.3481e+06	80	2997	0	0	62	3072	NaN	0	2	3157	0	328	8	1	0	0	0	0
6	6	24	2.3633e+06	51	2774	0	0	74	3072	NaN	1	6	2431	0	419	10	0	1	0	0	0
6	6	25	2.3822e+06	67	2559	0	0	21	2624	0	0	6	3769	1	308	3	1	0	0	0	1
6	6	26	2.3967e+06	17	2713	1	1	28	2624	NaN	0	7	1750	0	17	4	0	0	0	1	0
6	6	27	2.4115e+06	23	2914	1	2	40	2624	NaN	1	6	1867	0	123	5	0	0	1	0	0
6	6	28	2.4257e+06	77	2671	0	0	50	2624	NaN	0	3	1591	0	378	7	0	1	0	0	0
6	6	29	2.4401e+06	74	2775	0	0	22	2624	NaN	1	4	1593	0	364	3	1	0	0	0	0
6	6	30	2.4556e+06	44	2949	0	0	46	2624	NaN	0	2	2555	0	330	6	1	0	0	0	0
6	6	31	2.4692e+06	26	2570	1	2	71	2624	NaN	0	6	1063	0	126	9	0	0	1	0	0
6	6	32	2.4827e+06	45	2557	0	0	53	2624	NaN	1	3	911	0	391	7	1	0	0	0	0
6	6	33	2.5034e+06	7	2790	1	2	20	5704	0	1	6	2171	0	107	3	0	0	0	1	1
6	6	34	2.5197e+06	47	2947	0	0	2	2432	1	1	2	1011	1	377	1	0	1	0	0	1
6	6	35	2.5393e+06	49	2598	0	0	33	3736	0	0	4	3273	1	383	5	0	1	0	0	1
6	6	36	2.5543e+06	24	2671	1	1	32	3736	NaN	1	4	2311	0	24	4	0	0	1	0	0
6	6	37	2.5692e+06	12	2640	1	1	64	3736	NaN	1	2	2258	0	12	8	0	0	1	0	0
6	6	38	2.5829e+06	60	2572	0	0	5	3736	NaN	1	3	1120	0	333	1	1	0	0	0	0
6	6	39	2.5983e+06	25	2954	1	1	75	3736	NaN	0	4	2430	0	25	10	0	0	0	1	0
6	6	40	2.6143e+06	43	2792	0	0	66	2224	1	1	1	982	1	323	9	0	1	0	0	1
6	6	41	2.647e+06	57	2846	0	0	38	2224	NaN	0	6	1817	0	362	5	1	0	0	0	0
6	6	42	2.6605e+06	56	2847	0	0	49	2224	NaN	0	1	664	0	350	7	0	1	0	0	0
6	6	43	2.6744e+06	19	2667	1	2	7	2224	NaN	1	2	1202	0	119	1	0	0	1	0	0
6	6	44	2.6916e+06	79	2568	0	0	57	2864	1	1	2	1716	1	341	8	0	1	0	0	1
6	6	45	2.711e+06	37	2851	1	1	67	4887	0	0	3	1724	1	37	9	0	0	0	1	1
6	6	46	2.7262e+06	61	2565	0	0	18	4887	NaN	0	2	2605	0	326	3	0	1	0	0	0
6	6	47	2.741e+06	64	2570	0	0	29	4887	NaN	0	4	2311	0	332	4	1	0	0	0	0
6	6	48	2.756e+06	33	2719	1	2	63	4887	NaN	1	5	2262	0	133	8	0	0	1	0	0
6	6	49	2.7764e+06	21	2773	1	1	72	5176	0	0	6	2429	1	21	9	0	0	1	0	1
6	6	50	2.7917e+06	2	2780	1	1	80	5176	NaN	1	4	2535	0	2	10	0	0	1	0	0
6	6	51	2.806e+06	65	2612	0	0	30	5176	NaN	1	6	1666	0	315	4	1	0	0	0	0
6	6	52	2.8218e+06	8	2551	1	1	15	5176	NaN	1	4	3298	0	8	2	0	0	1	0	0
6	6	53	2.8356e+06	41	2700	0	0	70	5176	NaN	0	6	1067	0	314	9	1	0	0	0	0
6	6	54	2.8499e+06	55	2525	0	0	77	5176	NaN	0	1	1771	0	387	10	1	0	0	0	0
6	6	55	2.8647e+06	40	2589	1	2	51	5176	NaN	0	2	2254	0	140	7	0	0	0	1	0
6	6	56	2.8866e+06	53	2642	0	0	10	7143	0	1	3	2171	0	407	2	0	1	0	0	1
6	6	57	2.902e+06	32	2870	1	1	31	7143	NaN	1	7	2460	0	32	4	0	0	1	0	0
6	6	58	2.9167e+06	5	2870	1	1	19	7143	NaN	0	3	1815	0	5	3	0	0	0	1	0
6	6	59	2.9329e+06	54	2784	0	0	73	2072	1	1	7	1407	1	353	10	0	1	0	0	1
6	6	60	2.952e+06	31	2948	1	2	11	3592	0	1	6	2511	0	131	2	0	0	0	1	1
6	6	61	2.9796e+06	35	2656	1	2	59	3592	NaN	1	6	2177	0	135	8	0	0	0	1	0
6	6	62	2.9938e+06	34	2932	1	2	36	3592	NaN	0	1	1245	0	134	5	0	0	0	1	0
6	6	63	3.0077e+06	62	2652	0	0	17	3592	NaN	1	2	1201	0	355	3	0	1	0	0	0
6	6	64	3.0258e+06	6	2647	1	1	56	2968	0	1	5	2496	0	6	7	0	0	1	0	1
6	6	65	3.046e+06	16	2973	1	2	79	4784	0	0	6	2447	1	116	10	0	0	1	0	1
6	6	66	3.0615e+06	39	2593	1	2	39	4784	NaN	1	2	2944	0	139	5	0	0	1	0	0
6	6	67	3.0764e+06	76	2795	0	0	61	4784	NaN	1	2	2146	0	404	8	1	0	0	0	0
6	6	68	3.0943e+06	10	2502	1	1	27	3784	0	1	5	1601	0	10	4	0	0	0	1	1
6	6	69	3.1093e+06	52	2914	0	0	45	3784	NaN	0	6	2070	0	312	6	1	0	0	0	0
6	6	70	3.1241e+06	50	2518	0	0	65	3784	NaN	1	2	2303	0	386	9	0	1	0	0	0
6	6	71	3.1377e+06	71	2690	0	0	9	3784	NaN	1	6	928	0	317	2	0	1	0	0	0
6	6	72	3.1517e+06	1	2815	1	2	23	3784	NaN	1	7	1220	0	101	3	0	0	1	0	0
6	6	73	3.1714e+06	59	2506	0	0	54	5864	0	0	5	1303	1	405	7	1	0	0	0	1
6	6	74	3.1861e+06	69	2857	0	0	25	5864	NaN	1	5	1895	0	347	4	0	1	0	0	0
6	6	75	3.2022e+06	14	2648	1	1	4	2328	0	1	5	1138	0	14	1	0	0	0	1	1
6	6	76	3.2201e+06	27	2869	1	1	48	2504	1	0	3	2461	0	27	6	0	0	1	0	1
6	6	77	3.2393e+06	42	2650	0	0	14	4231	0	0	5	2397	1	379	2	1	0	0	0	1
6	6	78	3.2546e+06	75	2510	0	0	37	4231	NaN	1	6	2800	0	414	5	1	0	0	0	0
6	6	79	3.2689e+06	13	2863	1	1	8	4231	NaN	0	6	1399	0	13	1	0	0	1	0	0
6	6	80	3.2837e+06	36	2506	1	2	44	4231	NaN	0	6	2307	0	136	6	0	0	0	1	0
7	7	1	2.2946e+06	74	2748	0	0	69	2272	1	1	3	2784	1	364	9	1	0	0	0	1
7	7	2	2.3146e+06	13	2832	1	1	75	5079	0	0	5	2093	1	13	10	0	0	0	1	1
7	7	3	2.338e+06	26	2573	1	2	11	8264	1	0	6	2551	0	126	2	0	0	0	1	1
7	7	4	2.3529e+06	77	2903	0	0	22	8264	NaN	0	2	1972	0	378	3	1	0	0	0	0
7	7	5	2.3672e+06	15	2528	1	2	31	8264	NaN	1	6	1841	0	115	4	0	0	1	0	0
7	7	6	2.3879e+06	71	2700	0	0	54	4656	1	1	6	3300	1	317	7	1	0	0	0	1
7	7	7	2.4071e+06	37	2772	1	1	59	3727	0	0	4	2760	1	37	8	0	0	0	1	1
7	7	8	2.4293e+06	29	2850	1	1	8	4152	1	0	4	5179	0	29	1	0	0	1	0	1
7	7	9	2.4447e+06	6	2664	1	1	79	4152	NaN	1	5	2765	0	6	10	0	0	1	0	0
7	7	10	2.4592e+06	49	2848	0	0	50	4152	NaN	0	1	1613	0	383	7	0	1	0	0	0
7	7	11	2.4752e+06	17	2821	1	2	48	4152	NaN	1	5	3245	0	117	6	0	0	1	0	0
7	7	12	2.4909e+06	62	2935	0	0	29	4152	NaN	1	6	2702	0	355	4	1	0	0	0	0
7	7	13	2.5078e+06	7	2797	1	1	3	4152	NaN	0	3	4147	0	7	1	0	0	0	1	0
7	7	14	2.5231e+06	68	2689	0	0	21	4152	NaN	0	5	2667	0	395	3	1	0	0	0	0
7	7	15	2.5392e+06	20	2580	1	2	47	4152	NaN	0	3	3482	0	120	6	0	0	1	0	0
7	7	16	2.5537e+06	1	2529	1	2	16	4152	NaN	1	7	1995	0	101	2	0	0	1	0	0
7	7	17	2.5711e+06	19	2769	1	2	67	4152	NaN	1	5	4589	0	119	9	0	0	0	1	0
7	7	18	2.5861e+06	78	2534	0	0	18	4152	NaN	0	2	2448	0	412	3	0	1	0	0	0
7	7	19	2.601e+06	54	2678	0	0	46	4152	NaN	1	6	2276	0	353	6	1	0	0	0	0
7	7	20	2.6215e+06	27	2869	1	2	60	3584	1	1	6	4055	1	127	8	0	0	0	1	1
7	7	21	2.6442e+06	69	2674	0	0	25	3584	NaN	1	3	3676	0	347	4	0	1	0	0	0
7	7	22	2.6622e+06	55	2537	0	0	6	2912	0	0	6	2492	1	387	1	1	0	0	0	1
7	7	23	2.6812e+06	9	2635	1	2	12	3984	0	1	6	2411	0	109	2	0	0	0	1	1
7	7	24	2.7026e+06	75	2615	0	0	61	6072	1	1	6	2740	1	414	8	1	0	0	0	1
7	7	25	2.7169e+06	33	2836	1	1	20	6072	NaN	0	2	1467	0	33	3	0	0	0	1	0
7	7	26	2.7335e+06	32	2870	1	1	4	6072	NaN	1	6	3726	0	32	1	0	0	0	1	0
7	7	27	2.7483e+06	30	2881	1	1	51	6072	NaN	1	2	1903	0	30	7	0	0	0	1	0
7	7	28	2.7637e+06	65	2539	0	0	10	6072	NaN	1	1	2886	0	315	2	0	1	0	0	0
7	7	29	2.7782e+06	48	2891	0	0	77	6072	NaN	0	6	1608	0	373	10	1	0	0	0	0
7	7	30	2.8013e+06	53	2532	0	0	26	8327	1	1	4	2203	1	407	4	0	1	0	0	1
7	7	31	2.8159e+06	38	2781	1	2	7	8327	NaN	0	5	1840	0	138	1	0	0	1	0	0
7	7	32	2.8307e+06	57	2589	0	0	53	8327	NaN	0	6	2263	0	362	7	1	0	0	0	0
7	7	33	2.8464e+06	58	2700	0	0	37	8327	NaN	1	3	2913	0	327	5	1	0	0	0	0
7	7	34	2.865e+06	51	2532	0	0	45	3456	1	1	6	2656	1	419	6	1	0	0	0	1
7	7	35	2.8798e+06	23	2654	1	2	63	3456	NaN	1	6	2203	0	123	8	0	0	1	0	0
7	7	36	2.8965e+06	64	2800	0	0	2	2264	0	0	2	1555	1	332	1	0	1	0	0	1
7	7	37	2.9107e+06	2	2639	1	2	40	2264	NaN	0	6	1602	0	102	5	0	0	1	0	0
7	7	38	2.9254e+06	10	2913	1	2	19	2264	NaN	0	1	1839	0	110	3	0	0	0	1	0
7	7	39	2.9418e+06	5	2919	1	2	71	2264	NaN	1	4	3417	0	105	9	0	0	1	0	0
7	7	40	2.9595e+06	43	2805	0	0	62	2648	1	1	6	2297	1	323	8	1	0	0	0	1
7	7	41	2.9812e+06	42	2520	0	0	38	2648	NaN	0	6	1810	0	379	5	1	0	0	0	0
7	7	42	2.9967e+06	63	2944	0	0	73	2648	NaN	0	6	2621	0	410	10	0	1	0	0	0
7	7	43	3.0145e+06	25	2939	1	2	52	3136	1	1	2	1720	1	125	7	0	0	0	1	1
7	7	44	3.0286e+06	47	2828	0	0	1	3136	NaN	1	2	1285	0	377	1	0	1	0	0	0
7	7	45	3.0505e+06	14	2598	1	1	36	5576	0	1	5	3763	0	14	5	0	0	0	1	1
7	7	46	3.0711e+06	59	2981	0	0	58	5664	1	0	2	1919	0	405	8	0	1	0	0	1
7	7	47	3.0915e+06	61	2950	0	0	65	4688	0	0	5	2763	1	326	9	0	1	0	0	1
7	7	48	3.1073e+06	36	2687	1	2	44	4688	NaN	0	5	3095	0	136	6	0	0	0	1	0
7	7	49	3.122e+06	22	2803	1	1	56	4688	NaN	1	3	1899	0	22	7	0	0	1	0	0
7	7	50	3.1376e+06	24	2865	1	2	76	4688	NaN	0	2	2806	0	124	10	0	0	0	1	0
7	7	51	3.153e+06	66	2577	0	0	66	4688	NaN	0	2	2824	0	411	9	0	1	0	0	0
7	7	52	3.1677e+06	8	2785	1	1	64	4688	NaN	1	7	1855	0	8	8	0	0	1	0	0
7	7	53	3.1897e+06	18	2850	1	2	27	4304	1	0	6	4915	0	118	4	0	0	0	1	1
7	7	54	3.2044e+06	3	2750	1	1	23	4304	NaN	0	5	1949	0	3	3	0	0	1	0	0
7	7	55	3.2218e+06	73	2914	0	0	70	1792	1	1	6	2676	1	305	9	1	0	0	0	1
7	7	56	3.2407e+06	44	2500	0	0	14	3104	0	0	3	3319	1	330	2	1	0	0	0	1
7	7	57	3.2547e+06	76	2541	0	0	78	3104	NaN	1	2	1433	0	404	10	1	0	0	0	0
7	7	58	3.2698e+06	16	2976	1	2	32	3104	NaN	0	6	2194	0	116	4	0	0	1	0	0
7	7	59	3.2847e+06	40	2778	1	1	68	3104	NaN	1	5	2132	0	40	9	0	0	0	1	0
7	7	60	3.3036e+06	4	2546	1	1	39	3584	1	1	4	2753	1	4	5	0	0	1	0	1
7	7	61	3.3255e+06	50	2698	0	0	9	3584	NaN	1	6	2334	0	386	2	0	1	0	0	0
7	7	62	3.3406e+06	52	2756	0	0	49	3584	NaN	0	3	2299	0	312	7	0	1	0	0	0
7	7	63	3.3568e+06	46	2584	0	0	74	2000	1	1	2	1689	1	349	10	0	1	0	0	1
7	7	64	3.3734e+06	31	2821	1	1	72	2000	NaN	0	6	3708	0	31	9	0	0	1	0	0
7	7	65	3.392e+06	70	2858	0	0	33	2384	0	0	3	3414	1	316	5	0	1	0	0	1
7	7	66	3.4098e+06	67	2675	0	0	13	2736	0	0	6	2341	1	308	2	1	0	0	0	1
7	7	67	3.4254e+06	72	2657	0	0	41	2736	NaN	1	7	2984	0	371	6	0	1	0	0	0
7	7	68	3.4402e+06	39	2817	1	2	55	2736	NaN	1	2	1977	0	139	7	0	0	1	0	0
7	7	69	3.4553e+06	79	2678	0	0	57	2736	NaN	1	3	2464	0	341	8	0	1	0	0	0
7	7	70	3.4751e+06	56	2680	0	0	34	3192	0	0	4	3914	1	350	5	0	1	0	0	1
7	7	71	3.4898e+06	21	2681	1	1	43	3192	NaN	0	6	1980	0	21	6	0	0	0	1	0
7	7	72	3.5068e+06	41	2905	0	0	17	3192	NaN	0	3	4121	0	314	3	0	1	0	0	0
7	7	73	3.5213e+06	60	2998	0	0	30	3192	NaN	1	1	1510	0	333	4	1	0	0	0	0
7	7	74	3.5368e+06	11	2544	1	1	35	3192	NaN	0	2	2981	0	11	5	0	0	0	1	0
7	7	75	3.5518e+06	45	2574	0	0	5	3192	NaN	1	5	2463	0	391	1	1	0	0	0	0
7	7	76	3.5684e+06	34	2954	1	1	24	3192	NaN	1	6	3655	0	34	3	0	0	1	0	0
7	7	77	3.5849e+06	28	2532	1	2	28	3192	NaN	0	4	3936	0	128	4	0	0	0	1	0
7	7	78	3.5995e+06	35	2513	1	1	80	3192	NaN	0	3	2103	0	35	10	0	0	1	0	0
7	7	79	3.616e+06	80	2956	0	0	42	3192	NaN	0	6	3534	0	328	6	0	1	0	0	0
7	7	80	3.6321e+06	12	2622	1	1	15	3192	NaN	1	3	3513	0	12	2	0	0	1	0	0
8	8	1	2.3225e+06	74	2926	0	0	69	6087	1	1	7	274	1	364	9	1	0	0	0	1
8	8	2	2.3474e+06	13	2518	1	2	75	10008	-1	1	6	367	0	113	10	0	0	0	1	1
8	8	3	2.3648e+06	26	2578	1	1	11	4168	1	1	5	633	1	26	2	0	0	0	1	1
8	8	4	2.378e+06	77	2870	0	0	22	4168	NaN	0	6	336	0	378	3	1	0	0	0	0
8	8	5	2.3911e+06	15	2898	1	1	31	4168	NaN	0	7	224	0	15	4	0	0	1	0	0
8	8	6	2.4071e+06	71	2720	0	0	54	3000	1	1	6	306	1	317	7	1	0	0	0	1
8	8	7	2.4227e+06	37	2658	1	2	59	2568	1	1	6	325	1	137	8	0	0	0	1	1
8	8	8	2.4404e+06	29	2851	1	2	8	4296	1	1	3	567	1	129	1	0	0	1	0	1
8	8	9	2.4537e+06	6	2998	1	2	79	4296	NaN	0	6	277	0	106	10	0	0	1	0	0
8	8	10	2.4675e+06	49	2973	0	0	50	4296	NaN	0	1	851	0	383	7	0	1	0	0	0
8	8	11	2.4807e+06	17	2722	1	1	48	4296	NaN	0	6	453	0	17	6	0	0	1	0	0
8	8	12	2.4939e+06	62	2579	0	0	29	4296	NaN	1	5	710	0	355	4	1	0	0	0	0
8	8	13	2.5072e+06	7	2865	1	2	3	4296	NaN	1	6	351	0	107	1	0	0	0	1	0
8	8	14	2.5202e+06	68	2686	0	0	21	4296	NaN	0	4	366	0	395	3	1	0	0	0	0
8	8	15	2.5332e+06	20	2563	1	1	47	4296	NaN	1	6	418	0	20	6	0	0	1	0	0
8	8	16	2.5462e+06	1	2703	1	1	16	4296	NaN	0	7	325	0	1	2	0	0	1	0	0
8	8	17	2.5592e+06	19	2775	1	1	67	4296	NaN	0	6	250	0	19	9	0	0	0	1	0
8	8	18	2.5722e+06	78	2613	0	0	18	4296	NaN	0	1	345	0	412	3	0	1	0	0	0
8	8	19	2.5852e+06	54	2715	0	0	46	4296	NaN	1	6	310	0	353	6	1	0	0	0	0
8	8	20	2.6004e+06	27	2617	1	1	60	2264	1	0	6	298	0	27	8	0	0	0	1	1
8	8	21	2.6171e+06	69	2788	0	0	25	2264	NaN	1	1	67	0	347	4	0	1	0	0	0
8	8	22	2.6328e+06	55	2544	0	0	6	2768	0	0	6	427	1	387	1	1	0	0	0	1
8	8	23	2.6526e+06	9	2852	1	1	12	6664	0	0	7	242	1	9	2	0	0	0	1	1
8	8	24	2.6717e+06	75	2573	0	0	61	4936	1	1	7	1575	1	414	8	1	0	0	0	1
8	8	25	2.685e+06	33	2906	1	2	20	4936	NaN	1	6	407	0	133	3	0	0	0	1	0
8	8	26	2.6985e+06	32	2992	1	2	4	4936	NaN	0	7	584	0	132	1	0	0	0	1	0
8	8	27	2.7128e+06	30	2764	1	2	51	4936	NaN	0	5	1491	0	130	7	0	0	0	1	0
8	8	28	2.7259e+06	65	2915	0	0	10	4936	NaN	1	2	227	0	315	2	0	1	0	0	0
8	8	29	2.7388e+06	48	2674	0	0	77	4936	NaN	0	6	239	0	373	10	1	0	0	0	0
8	8	30	2.7565e+06	53	2673	0	0	26	4248	1	1	2	716	1	407	4	0	1	0	0	1
8	8	31	2.7705e+06	38	2770	1	1	7	4248	NaN	1	5	1223	0	38	1	0	0	1	0	0
8	8	32	2.7834e+06	57	2773	0	0	53	4248	NaN	0	6	143	0	362	7	1	0	0	0	0
8	8	33	2.7962e+06	58	2516	0	0	37	4248	NaN	1	6	318	0	327	5	1	0	0	0	0
8	8	34	2.8109e+06	51	2530	0	0	45	1959	1	1	7	245	1	419	6	1	0	0	0	1
8	8	35	2.8249e+06	23	2701	1	1	63	1959	NaN	0	3	1217	0	23	8	0	0	1	0	0
8	8	36	2.8411e+06	64	2992	0	0	2	3040	0	0	1	178	1	332	1	0	1	0	0	1
8	8	37	2.8541e+06	2	2816	1	1	40	3040	NaN	1	7	201	0	2	5	0	0	1	0	0
8	8	38	2.8678e+06	10	2984	1	1	19	3040	NaN	1	6	714	0	10	3	0	0	0	1	0
8	8	39	2.8807e+06	5	2731	1	1	71	3040	NaN	0	6	210	0	5	9	0	0	1	0	0
8	8	40	2.8955e+06	43	2541	0	0	62	1664	0	1	5	556	0	323	8	1	0	0	0	1
8	8	41	2.9113e+06	42	2785	0	0	38	1664	NaN	0	7	226	0	379	5	1	0	0	0	0
8	8	42	2.9244e+06	63	2854	0	0	73	1664	NaN	0	2	200	0	410	10	0	1	0	0	0
8	8	43	2.941e+06	25	2834	1	1	52	3520	1	0	3	270	0	25	7	0	0	0	1	1
8	8	44	2.9542e+06	47	2528	0	0	1	3520	NaN	1	2	707	0	377	1	0	1	0	0	0
8	8	45	2.9697e+06	14	2845	1	2	36	2272	0	0	6	365	1	114	5	0	0	0	1	1
8	8	46	2.9867e+06	59	2640	0	0	58	4008	1	0	3	363	0	405	8	0	1	0	0	1
8	8	47	3.0034e+06	61	2966	0	0	65	3400	0	0	3	278	1	326	9	0	1	0	0	1
8	8	48	3.0163e+06	36	2559	1	1	44	3400	NaN	1	7	422	0	36	6	0	0	0	1	0
8	8	49	3.0298e+06	22	2984	1	2	56	3400	NaN	0	6	526	0	122	7	0	0	1	0	0
8	8	50	3.0429e+06	24	2656	1	1	76	3400	NaN	1	6	415	0	24	10	0	0	0	1	0
8	8	51	3.056e+06	66	2900	0	0	66	3400	NaN	0	2	243	0	411	9	0	1	0	0	0
8	8	52	3.0689e+06	8	2587	1	2	64	3400	NaN	0	6	251	0	108	8	0	0	1	0	0
8	8	53	3.0857e+06	18	2575	1	1	27	3968	1	1	6	234	1	18	4	0	0	0	1	1
8	8	54	3.0986e+06	3	2672	1	2	23	3968	NaN	1	2	304	0	103	3	0	0	1	0	0
8	8	55	3.1133e+06	73	2573	0	0	70	1815	1	1	7	255	1	305	9	1	0	0	0	1
8	8	56	3.1279e+06	44	2645	0	0	14	1736	1	0	6	251	0	330	2	1	0	0	0	1
8	8	57	3.1415e+06	76	2661	0	0	78	1736	NaN	1	6	938	0	404	10	1	0	0	0	0
8	8	58	3.1543e+06	16	2509	1	1	32	1736	NaN	1	3	353	0	16	4	0	0	1	0	0
8	8	59	3.1672e+06	40	2622	1	2	68	1736	NaN	0	6	251	0	140	9	0	0	0	1	0
8	8	60	3.1825e+06	4	2830	1	2	39	2288	0	0	6	249	1	104	5	0	0	1	0	1
8	8	61	3.1997e+06	50	2678	0	0	9	2288	NaN	1	1	213	0	386	2	0	1	0	0	0
8	8	62	3.2129e+06	52	2863	0	0	49	2288	NaN	0	3	307	0	312	7	0	1	0	0	0
8	8	63	3.2275e+06	46	2586	0	0	74	1583	1	1	1	432	1	349	10	0	1	0	0	1
8	8	64	3.2404e+06	31	2707	1	2	72	1583	NaN	1	6	243	0	131	9	0	0	1	0	0
8	8	65	3.2552e+06	70	2528	0	0	33	1784	0	0	2	445	1	316	5	0	1	0	0	1
8	8	66	3.27e+06	67	2704	0	0	13	1895	0	0	7	249	1	308	2	1	0	0	0	1
8	8	67	3.2848e+06	72	2924	0	0	41	1895	NaN	1	5	1862	0	371	6	0	1	0	0	0
8	8	68	3.2981e+06	39	2962	1	1	55	1895	NaN	0	2	311	0	39	7	0	0	1	0	0
8	8	69	3.3123e+06	79	2991	0	0	57	1895	NaN	1	3	1251	0	341	8	0	1	0	0	0
8	8	70	3.3268e+06	56	2520	0	0	34	1896	0	0	1	133	1	350	5	0	1	0	0	1
8	8	71	3.3398e+06	21	2599	1	2	43	1896	NaN	1	6	340	0	121	6	0	0	0	1	0
8	8	72	3.3528e+06	41	2677	0	0	17	1896	NaN	0	1	332	0	314	3	0	1	0	0	0
8	8	73	3.3658e+06	60	2719	0	0	30	1896	NaN	1	6	290	0	333	4	1	0	0	0	0
8	8	74	3.3801e+06	11	2725	1	2	35	1896	NaN	1	7	1570	0	111	5	0	0	0	1	0
8	8	75	3.3929e+06	45	2563	0	0	5	1896	NaN	1	6	230	0	391	1	1	0	0	0	0
8	8	76	3.4059e+06	34	2673	1	2	24	1896	NaN	0	6	355	0	134	3	0	0	1	0	0
8	8	77	3.4193e+06	28	2724	1	1	28	1896	NaN	1	6	728	0	28	4	0	0	0	1	0
8	8	78	3.4342e+06	35	2591	1	2	80	1896	NaN	1	6	2244	0	135	10	0	0	1	0	0
8	8	79	3.4472e+06	80	2727	0	0	42	1896	NaN	0	3	335	0	328	6	0	1	0	0	0
8	8	80	3.4608e+06	12	2599	1	2	15	1896	NaN	0	6	953	0	112	2	0	0	1	0	0
9	9	1	2.3639e+06	49	2790	0	0	62	1920	NaN	0	6	1261	0	383	8	1	0	0	0	0
9	9	2	2.3822e+06	64	2726	0	0	49	4248	1	0	6	1383	0	332	7	0	1	0	0	1
9	9	3	2.3982e+06	39	2818	1	1	52	4248	NaN	0	4	3125	0	39	7	0	0	0	1	0
9	9	4	2.4118e+06	13	2705	1	2	31	4248	NaN	1	7	956	0	113	4	0	0	1	0	0
9	9	5	2.426e+06	58	2735	0	0	45	4248	NaN	1	5	1457	0	327	6	1	0	0	0	0
9	9	6	2.4401e+06	43	2518	0	0	61	4248	NaN	1	5	1569	0	323	8	1	0	0	0	0
9	9	7	2.4544e+06	80	2837	0	0	66	4248	NaN	0	3	1434	0	328	9	0	1	0	0	0
9	9	8	2.4676e+06	14	2737	1	1	28	4248	NaN	1	7	436	0	14	4	0	0	0	1	0
9	9	9	2.481e+06	47	2621	0	0	46	4248	NaN	1	7	859	0	377	6	1	0	0	0	0
9	9	10	2.4947e+06	78	2642	0	0	38	4248	NaN	0	5	1054	0	412	5	1	0	0	0	0
9	9	11	2.5082e+06	74	2695	0	0	13	4248	NaN	1	6	786	0	364	2	1	0	0	0	0
9	9	12	2.5228e+06	2	2591	1	1	63	4248	NaN	1	3	2020	0	2	8	0	0	1	0	0
9	9	13	2.5363e+06	30	2760	1	1	7	4248	NaN	1	5	717	0	30	1	0	0	1	0	0
9	9	14	2.5505e+06	10	2889	1	2	47	4248	NaN	0	4	1358	0	110	6	0	0	1	0	0
9	9	15	2.5642e+06	48	2548	0	0	25	4248	NaN	0	2	1138	0	373	4	0	1	0	0	0
9	9	16	2.5789e+06	70	2719	0	0	74	4248	NaN	0	4	2007	0	316	10	0	1	0	0	0
9	9	17	2.5957e+06	69	2559	0	0	6	3040	1	1	6	1217	1	347	1	1	0	0	0	1
9	9	18	2.6183e+06	11	2763	1	1	64	7607	1	0	5	2170	0	11	8	0	0	1	0	1
9	9	19	2.6411e+06	42	2727	0	0	9	9208	0	0	5	950	1	379	2	0	1	0	0	1
9	9	20	2.6604e+06	40	2510	1	1	75	5479	1	1	6	1244	1	40	10	0	0	0	1	1
9	9	21	2.7066e+06	22	2534	1	1	35	1936	1	1	5	3414	1	22	5	0	0	0	1	1
9	9	22	2.7198e+06	46	2792	0	0	57	1936	NaN	1	1	474	0	349	8	0	1	0	0	0
9	9	23	2.7334e+06	6	2826	1	2	15	1936	NaN	0	5	798	0	106	2	0	0	1	0	0
9	9	24	2.7591e+06	3	2994	1	2	20	10012	-1	1	5	664	0	103	3	0	0	0	1	1
9	9	25	2.7734e+06	5	2853	1	1	40	10012	NaN	0	4	1434	0	5	5	0	0	1	0	0
9	9	26	2.7943e+06	73	2658	0	0	29	5455	1	1	7	2823	1	305	4	1	0	0	0	1
9	9	27	2.8081e+06	36	2800	1	2	76	5455	NaN	0	6	932	0	136	10	0	0	0	1	0
9	9	28	2.8219e+06	57	2901	0	0	17	5455	NaN	0	3	923	0	362	3	0	1	0	0	0
9	9	29	2.8376e+06	34	2995	1	1	39	5455	NaN	1	4	2670	0	34	5	0	0	1	0	0
9	9	30	2.8525e+06	67	2829	0	0	5	5455	NaN	0	6	2132	0	308	1	1	0	0	0	0
9	9	31	2.8658e+06	54	2557	0	0	65	5455	NaN	1	2	745	0	353	9	0	1	0	0	0
9	9	32	2.8793e+06	62	2630	0	0	42	5455	NaN	1	6	899	0	355	6	0	1	0	0	0
9	9	33	2.8953e+06	26	2949	1	2	36	5455	NaN	0	3	3041	0	126	5	0	0	0	1	0
9	9	34	2.9095e+06	25	2828	1	2	27	5455	NaN	1	6	1375	0	125	4	0	0	0	1	0
9	9	35	2.9252e+06	68	2583	0	0	14	1919	0	0	6	1161	1	395	2	1	0	0	0	1
9	9	36	2.9391e+06	45	2765	0	0	53	1919	NaN	1	6	1167	0	391	7	1	0	0	0	0
9	9	37	2.9542e+06	19	2507	1	2	8	1919	NaN	1	5	2549	0	119	1	0	0	1	0	0
9	9	38	2.9676e+06	12	2586	1	2	71	1919	NaN	0	6	865	0	112	9	0	0	1	0	0
9	9	39	2.9879e+06	52	2580	0	0	78	6296	1	0	6	1367	0	312	10	1	0	0	0	1
9	9	40	3.0037e+06	27	2883	1	1	11	6296	NaN	0	4	2954	0	27	2	0	0	0	1	0
9	9	41	3.0378e+06	71	2997	0	0	22	6296	NaN	1	6	1175	0	317	3	1	0	0	0	0
9	9	42	3.0601e+06	66	2654	0	0	26	7175	0	0	3	2495	1	411	4	0	1	0	0	1
9	9	43	3.0735e+06	76	2723	0	0	73	7175	NaN	1	2	680	0	404	10	0	1	0	0	0
9	9	44	3.0943e+06	7	2871	1	1	12	6536	1	0	6	1338	0	7	2	0	0	0	1	1
9	9	45	3.1082e+06	72	2629	0	0	54	6536	NaN	1	6	1286	0	371	7	1	0	0	0	0
9	9	46	3.1219e+06	44	2621	0	0	34	6536	NaN	0	5	1147	0	330	5	0	1	0	0	0
9	9	47	3.1387e+06	31	2697	1	2	48	3336	1	1	6	714	1	131	6	0	0	1	0	1
9	9	48	3.1527e+06	59	2615	0	0	21	3336	NaN	0	6	1408	0	405	3	1	0	0	0	0
9	9	49	3.1711e+06	37	2955	1	1	55	5144	0	0	6	354	1	37	7	0	0	1	0	1
9	9	50	3.1902e+06	21	2610	1	1	32	4976	0	0	5	1439	1	21	4	0	0	1	0	1
9	9	51	3.2059e+06	60	2827	0	0	69	2544	1	1	6	381	1	333	9	1	0	0	0	1
9	9	52	3.2198e+06	23	2867	1	2	23	2544	NaN	1	6	1062	0	123	3	0	0	1	0	0
9	9	53	3.2346e+06	8	2988	1	1	60	2544	NaN	1	6	1732	0	8	8	0	0	0	1	0
9	9	54	3.2484e+06	61	2666	0	0	50	2544	NaN	0	7	1196	0	326	7	0	1	0	0	0
9	9	55	3.2647e+06	17	2972	1	1	72	2656	1	0	6	646	0	17	9	0	0	1	0	1
9	9	56	3.2814e+06	33	2623	1	2	43	2456	1	1	3	1618	1	133	6	0	0	0	1	1
9	9	57	3.3018e+06	50	2832	0	0	10	6464	1	1	6	1134	1	386	2	0	1	0	0	1
9	9	58	3.3166e+06	29	2963	1	2	59	6464	NaN	1	3	1801	0	129	8	0	0	0	1	0
9	9	59	3.3329e+06	16	2725	1	2	56	2680	0	0	5	972	1	116	7	0	0	1	0	1
9	9	60	3.3461e+06	63	2917	0	0	1	2680	NaN	0	3	286	0	410	1	0	1	0	0	0
9	9	61	3.3898e+06	35	2758	1	1	67	2680	NaN	0	5	2017	0	35	9	0	0	0	1	0
9	9	62	3.4027e+06	18	2630	1	1	80	2680	NaN	1	6	224	0	18	10	0	0	1	0	0
9	9	63	3.4166e+06	32	2789	1	1	44	2680	NaN	1	5	1159	0	32	6	0	0	0	1	0
9	9	64	3.4307e+06	65	2881	0	0	2	2680	NaN	1	5	1198	0	315	1	0	1	0	0	0
9	9	65	3.4439e+06	4	2535	1	2	24	2680	NaN	0	6	650	0	104	3	0	0	1	0	0
9	9	66	3.4601e+06	51	2832	0	0	70	2912	1	1	6	502	1	419	9	1	0	0	0	1
9	9	67	3.4761e+06	55	2741	0	0	41	2640	0	0	6	641	1	387	6	0	1	0	0	1
9	9	68	3.49e+06	75	2745	0	0	33	2640	NaN	1	6	1073	0	414	5	0	1	0	0	0
9	9	69	3.5046e+06	20	2884	1	2	3	2640	NaN	0	5	1747	0	120	1	0	0	0	1	0
9	9	70	3.5201e+06	28	2971	1	2	79	2152	0	0	6	415	1	128	10	0	0	1	0	1
9	9	71	3.539e+06	24	2546	1	1	51	3608	0	1	5	2764	0	24	7	0	0	0	1	1
9	9	72	3.5526e+06	56	2817	0	0	18	3608	NaN	0	2	764	0	350	3	0	1	0	0	0
9	9	73	3.5673e+06	53	2883	0	0	37	3608	NaN	1	4	1835	0	407	5	1	0	0	0	0
9	9	74	3.5808e+06	77	2823	0	0	30	3608	NaN	0	6	722	0	378	4	1	0	0	0	0
9	9	75	3.5948e+06	1	2819	1	1	16	3608	NaN	0	6	1164	0	1	2	0	0	1	0	0
9	9	76	3.6078e+06	38	2523	1	2	4	3608	NaN	0	5	473	0	138	1	0	0	0	1	0
9	9	77	3.6242e+06	9	2794	1	2	68	2672	1	1	6	951	1	109	9	0	0	0	1	1
9	9	78	3.6398e+06	79	2777	0	0	77	2128	1	1	6	695	1	341	10	1	0	0	0	1
9	9	79	3.6537e+06	41	2775	0	0	58	2128	NaN	0	6	1096	0	314	8	0	1	0	0	0
9	9	80	3.6695e+06	15	2808	1	2	19	2128	NaN	1	5	2957	0	115	3	0	0	0	1	0
10	10	1	2.4005e+06	49	2749	0	0	62	1912	NaN	0	7	1087	0	383	8	1	0	0	0	0
10	10	2	2.4173e+06	64	2585	0	0	49	3047	1	0	2	1117	0	332	7	0	1	0	0	1
10	10	3	2.4318e+06	39	2980	1	2	52	3047	NaN	1	6	1544	0	139	7	0	0	0	1	0
10	10	4	2.446e+06	13	2882	1	1	31	3047	NaN	0	7	1384	0	13	4	0	0	1	0	0
10	10	5	2.4594e+06	58	2606	0	0	45	3047	NaN	1	7	818	0	327	6	1	0	0	0	0
10	10	6	2.4728e+06	43	2661	0	0	61	3047	NaN	1	7	695	0	323	8	1	0	0	0	0
10	10	7	2.4871e+06	80	2950	0	0	66	3047	NaN	0	3	1334	0	328	9	0	1	0	0	0
10	10	8	2.5006e+06	14	2567	1	2	28	3047	NaN	0	6	923	0	114	4	0	0	0	1	0
10	10	9	2.5142e+06	47	2921	0	0	46	3047	NaN	1	6	737	0	377	6	1	0	0	0	0
10	10	10	2.5278e+06	78	2889	0	0	38	3047	NaN	0	7	666	0	412	5	1	0	0	0	0
10	10	11	2.5418e+06	74	2652	0	0	13	3047	NaN	1	6	1365	0	364	2	1	0	0	0	0
10	10	12	2.5554e+06	2	2549	1	2	63	3047	NaN	0	7	1033	0	102	8	0	0	1	0	0
10	10	13	2.569e+06	30	2801	1	2	7	3047	NaN	0	7	841	0	130	1	0	0	1	0	0
10	10	14	2.5831e+06	10	2759	1	1	47	3047	NaN	1	6	1354	0	10	6	0	0	1	0	0
10	10	15	2.5965e+06	48	2645	0	0	25	3047	NaN	0	1	802	0	373	4	0	1	0	0	0
10	10	16	2.6105e+06	70	2919	0	0	74	3047	NaN	0	3	1078	0	316	10	0	1	0	0	0
10	10	17	2.6278e+06	69	2775	0	0	6	2624	1	1	4	1901	1	347	1	1	0	0	0	1
10	10	18	2.6443e+06	11	2847	1	2	64	2632	1	1	5	1007	1	111	8	0	0	1	0	1
10	10	19	2.6609e+06	42	2608	0	0	9	2928	0	0	1	1006	1	379	2	0	1	0	0	1
10	10	20	2.6771e+06	40	2643	1	2	75	2407	0	0	6	1184	1	140	10	0	0	0	1	1
10	10	21	2.698e+06	22	2680	1	2	35	1880	0	0	5	1892	1	122	5	0	0	0	1	1
10	10	22	2.7117e+06	46	2945	0	0	57	1880	NaN	1	3	736	0	349	8	0	1	0	0	0
10	10	23	2.7252e+06	6	2861	1	1	15	1880	NaN	1	7	721	0	6	2	0	0	1	0	0
10	10	24	2.7421e+06	3	2698	1	1	20	3200	1	0	2	962	0	3	3	0	0	0	1	1
10	10	25	2.7564e+06	5	2940	1	2	40	3200	NaN	1	7	1431	0	105	5	0	0	1	0	0
10	10	26	2.7727e+06	73	2878	0	0	29	2352	1	1	6	1051	1	305	4	1	0	0	0	1
10	10	27	2.7862e+06	36	2690	1	1	76	2352	NaN	1	6	832	0	36	10	0	0	0	1	0
10	10	28	2.7995e+06	57	2571	0	0	17	2352	NaN	0	1	705	0	362	3	0	1	0	0	0
10	10	29	2.8132e+06	34	2971	1	2	39	2352	NaN	0	7	750	0	134	5	0	0	1	0	0
10	10	30	2.8282e+06	67	2759	0	0	5	2352	NaN	0	6	2283	0	308	1	1	0	0	0	0
10	10	31	2.8415e+06	54	2789	0	0	65	2352	NaN	1	1	466	0	353	9	0	1	0	0	0
10	10	32	2.8546e+06	62	2529	0	0	42	2352	NaN	1	2	571	0	355	6	0	1	0	0	0
10	10	33	2.8678e+06	26	2707	1	1	36	2352	NaN	1	7	536	0	26	5	0	0	0	1	0
10	10	34	2.8814e+06	25	2883	1	1	27	2352	NaN	0	3	680	0	25	4	0	0	0	1	0
10	10	35	2.8974e+06	68	2846	0	0	14	2687	0	0	7	565	1	395	2	1	0	0	0	1
10	10	36	2.9107e+06	45	2793	0	0	53	2687	NaN	1	6	523	0	391	7	1	0	0	0	0
10	10	37	2.9242e+06	19	2753	1	1	8	2687	NaN	0	5	665	0	19	1	0	0	1	0	0
10	10	38	2.9385e+06	12	2654	1	1	71	2687	NaN	1	6	1661	0	12	9	0	0	1	0	0
10	10	39	2.9544e+06	52	2703	0	0	78	2608	1	0	7	566	0	312	10	1	0	0	0	1
10	10	40	2.9676e+06	27	2550	1	2	11	2608	NaN	1	3	674	0	127	2	0	0	0	1	0
10	10	41	2.9851e+06	71	2635	0	0	22	2608	NaN	1	7	764	0	317	3	1	0	0	0	0
10	10	42	3.0015e+06	66	2701	0	0	26	3216	0	0	1	537	1	411	4	0	1	0	0	1
10	10	43	3.015e+06	76	2942	0	0	73	3216	NaN	1	2	543	0	404	10	0	1	0	0	0
10	10	44	3.0327e+06	7	2557	1	2	12	3568	1	1	6	1547	1	107	2	0	0	0	1	1
10	10	45	3.0462e+06	72	2747	0	0	54	3568	NaN	1	7	826	0	371	7	1	0	0	0	0
10	10	46	3.0594e+06	44	2681	0	0	34	3568	NaN	0	1	486	0	330	5	0	1	0	0	0
10	10	47	3.0756e+06	31	2710	1	1	48	2975	1	0	6	544	0	31	6	0	0	1	0	1
10	10	48	3.0892e+06	59	2944	0	0	21	2975	NaN	0	7	614	0	405	3	1	0	0	0	0
10	10	49	3.1042e+06	37	2986	1	2	55	1520	1	1	7	526	1	137	7	0	0	1	0	1
10	10	50	3.1194e+06	21	2767	1	2	32	1807	1	1	7	655	1	121	4	0	0	1	0	1
10	10	51	3.1348e+06	60	2769	0	0	69	1848	1	1	6	741	1	333	9	1	0	0	0	1
10	10	52	3.1483e+06	23	2576	1	1	23	1848	NaN	0	4	976	0	23	3	0	0	1	0	0
10	10	53	3.1619e+06	8	2685	1	2	60	1848	NaN	0	7	862	0	108	8	0	0	0	1	0
10	10	54	3.1753e+06	61	2565	0	0	50	1848	NaN	0	2	877	0	326	7	0	1	0	0	0
10	10	55	3.192e+06	17	2888	1	2	72	3080	1	1	6	751	1	117	9	0	0	1	0	1
10	10	56	3.209e+06	33	2984	1	1	43	3327	1	0	6	608	0	33	6	0	0	0	1	1
10	10	57	3.2284e+06	50	2995	0	0	10	3832	1	1	3	2587	1	386	2	0	1	0	0	1
10	10	58	3.2428e+06	29	2740	1	1	59	3832	NaN	0	4	1766	0	29	8	0	0	0	1	0
10	10	59	3.2601e+06	16	2963	1	1	56	3824	0	1	6	498	0	16	7	0	0	1	0	1
10	10	60	3.2731e+06	63	2518	0	0	1	3824	NaN	0	1	457	0	410	1	0	1	0	0	0
10	10	61	3.2908e+06	35	2532	1	2	67	3824	NaN	1	7	727	0	135	9	0	0	0	1	0
10	10	62	3.3044e+06	18	2871	1	2	80	3824	NaN	0	6	639	0	118	10	0	0	1	0	0
10	10	63	3.3178e+06	32	2920	1	2	44	3824	NaN	0	7	561	0	132	6	0	0	0	1	0
10	10	64	3.332e+06	65	2922	0	0	2	3824	NaN	1	1	1191	0	315	1	0	1	0	0	0
10	10	65	3.3452e+06	4	2607	1	1	24	3824	NaN	1	2	615	0	4	3	0	0	1	0	0
10	10	66	3.3621e+06	51	2957	0	0	70	3168	1	1	5	809	1	419	9	1	0	0	0	1
10	10	67	3.3789e+06	55	2801	0	0	41	3424	0	0	1	611	1	387	6	0	1	0	0	1
10	10	68	3.3926e+06	75	2880	0	0	33	3424	NaN	1	1	759	0	414	5	0	1	0	0	0
10	10	69	3.406e+06	20	2968	1	1	3	3424	NaN	1	7	466	0	20	1	0	0	0	1	0
10	10	70	3.4227e+06	28	2899	1	1	79	3280	1	1	7	557	1	28	10	0	0	1	0	1
10	10	71	3.4392e+06	24	2850	1	2	51	3096	0	0	6	505	1	124	7	0	0	0	1	1
10	10	72	3.4526e+06	56	2893	0	0	18	3096	NaN	0	1	535	0	350	3	0	1	0	0	0
10	10	73	3.4661e+06	53	2875	0	0	37	3096	NaN	1	7	600	0	407	5	1	0	0	0	0
10	10	74	3.4796e+06	77	2961	0	0	30	3096	NaN	0	7	586	0	378	4	1	0	0	0	0
10	10	75	3.4936e+06	1	2692	1	2	16	3096	NaN	1	7	1320	0	101	2	0	0	1	0	0
10	10	76	3.5067e+06	38	2641	1	1	4	3096	NaN	1	6	483	0	38	1	0	0	0	1	0
10	10	77	3.5254e+06	9	2662	1	1	68	3992	0	0	6	2021	1	9	9	0	0	0	1	1
10	10	78	3.5409e+06	79	2670	0	0	77	1976	1	1	7	923	1	341	10	1	0	0	0	1
10	10	79	3.5546e+06	41	2999	0	0	58	1976	NaN	0	2	696	0	314	8	0	1	0	0	0
10	10	80	3.5686e+06	15	2969	1	1	19	1976	NaN	0	5	1005	0	15	3	0	0	0	1	0
11	11	1	1.9031e+06	16	2874	1	2	27	2680	NaN	0	1	504	0	116	4	0	0	0	1	0
11	11	2	1.9185e+06	41	2579	0	0	5	2368	0	0	7	437	1	314	1	1	0	0	0	1
11	11	3	1.9345e+06	60	2551	0	0	9	3048	1	1	1	504	1	333	2	0	1	0	0	1
11	11	4	1.9477e+06	52	2699	0	0	17	3048	NaN	0	1	462	0	312	3	0	1	0	0	0
11	11	5	1.9611e+06	24	2862	1	1	63	3048	NaN	1	7	522	0	24	8	0	0	1	0	0
11	11	6	1.9745e+06	11	2906	1	2	7	3048	NaN	1	7	570	0	111	1	0	0	1	0	0
11	11	7	1.9928e+06	14	2627	1	2	35	4704	1	0	7	931	0	114	5	0	0	0	1	1
11	11	8	2.0059e+06	55	2538	0	0	78	4704	NaN	0	7	573	0	387	10	1	0	0	0	0
11	11	9	2.021e+06	22	2809	1	1	23	4704	NaN	1	7	2279	0	22	3	0	0	1	0	0
11	11	10	2.0342e+06	68	2734	0	0	41	4704	NaN	0	1	494	0	395	6	0	1	0	0	0
11	11	11	2.0481e+06	43	2558	0	0	70	4704	NaN	1	7	1325	0	323	9	1	0	0	0	0
11	11	12	2.0668e+06	9	2980	1	1	39	5120	0	0	7	561	1	9	5	0	0	1	0	1
11	11	13	2.0805e+06	80	2954	0	0	73	5120	NaN	0	1	777	0	328	10	0	1	0	0	0
11	11	14	2.0946e+06	63	2547	0	0	18	5120	NaN	0	1	1613	0	410	3	0	1	0	0	0
11	11	15	2.1089e+06	28	2665	1	1	44	5120	NaN	1	1	1626	0	28	6	0	0	0	1	0
11	11	16	2.1295e+06	39	2898	1	1	56	5488	0	0	7	2230	1	39	7	0	0	1	0	1
11	11	17	2.1432e+06	10	2856	1	1	3	5488	NaN	1	7	856	0	10	1	0	0	0	1	0
11	11	18	2.1567e+06	75	2691	0	0	22	5488	NaN	1	1	827	0	414	3	1	0	0	0	0
11	11	19	2.1751e+06	19	2537	1	2	64	5159	0	1	7	630	0	119	8	0	0	1	0	1
11	11	20	2.1883e+06	67	2600	0	0	77	5159	NaN	0	7	654	0	308	10	1	0	0	0	0
11	11	21	2.2105e+06	72	2819	0	0	10	5159	NaN	1	1	590	0	371	2	0	1	0	0	0
11	11	22	2.2241e+06	21	2976	1	2	8	5159	NaN	1	7	608	0	121	1	0	0	1	0	0
11	11	23	2.2402e+06	13	2590	1	2	24	5159	NaN	1	7	3505	0	113	3	0	0	1	0	0
11	11	24	2.2537e+06	38	2625	1	2	79	5159	NaN	0	7	932	0	138	10	0	0	1	0	0
11	11	25	2.2747e+06	66	2851	0	0	53	7744	1	0	7	446	0	411	7	1	0	0	0	1
11	11	26	2.2878e+06	53	2702	0	0	62	7744	NaN	1	7	387	0	407	8	1	0	0	0	0
11	11	27	2.3028e+06	47	2734	0	0	66	7744	NaN	1	1	2246	0	377	9	0	1	0	0	0
11	11	28	2.3166e+06	32	2933	1	2	32	7744	NaN	0	7	848	0	132	4	0	0	1	0	0
11	11	29	2.331e+06	6	2516	1	1	55	7744	NaN	1	7	1913	0	6	7	0	0	1	0	0
11	11	30	2.3447e+06	33	2647	1	1	59	7744	NaN	0	7	1060	0	33	8	0	0	0	1	0
11	11	31	2.3647e+06	76	2969	0	0	65	5663	1	1	1	1372	1	404	9	0	1	0	0	1
11	11	32	2.3804e+06	46	2806	0	0	13	2144	1	1	7	723	1	349	2	1	0	0	0	1
11	11	33	2.4015e+06	35	2893	1	2	75	5056	0	1	7	3134	0	135	10	0	0	0	1	1
11	11	34	2.4194e+06	61	2752	0	0	38	4448	0	0	7	712	1	326	5	1	0	0	0	1
11	11	35	2.4336e+06	54	2840	0	0	6	4448	NaN	1	7	1393	0	353	1	1	0	0	0	0
11	11	36	2.4466e+06	37	2644	1	1	67	4448	NaN	0	1	384	0	37	9	0	0	0	1	0
11	11	37	2.4601e+06	29	2732	1	1	31	4448	NaN	0	7	716	0	29	4	0	0	1	0	0
11	11	38	2.4734e+06	78	2859	0	0	57	4448	NaN	0	1	430	0	412	8	0	1	0	0	0
11	11	39	2.4869e+06	65	2787	0	0	33	4448	NaN	1	1	765	0	315	5	0	1	0	0	0
11	11	40	2.5035e+06	5	2882	1	1	15	3008	0	0	7	668	1	5	2	0	0	1	0	1
11	11	41	2.5262e+06	26	2614	1	1	43	4672	0	1	7	1693	0	26	6	0	0	0	1	1
11	11	42	2.5395e+06	49	2804	0	0	29	4672	NaN	0	7	504	0	383	4	1	0	0	0	0
11	11	43	2.5524e+06	70	2595	0	0	58	4672	NaN	0	1	406	0	316	8	0	1	0	0	0
11	11	44	2.5712e+06	69	2763	0	0	21	3776	1	1	1	2271	1	347	3	1	0	0	0	1
11	11	45	2.5847e+06	40	2670	1	1	16	3776	NaN	1	7	756	0	40	2	0	0	1	0	0
11	11	46	2.6029e+06	12	2555	1	2	80	4784	0	0	7	936	1	112	10	0	0	1	0	1
11	11	47	2.6159e+06	74	2696	0	0	2	4784	NaN	1	1	297	0	364	1	0	1	0	0	0
11	11	48	2.6328e+06	25	2941	1	1	60	2487	0	0	7	1481	1	25	8	0	0	0	1	1
11	11	49	2.646e+06	7	2756	1	2	52	2487	NaN	1	1	452	0	107	7	0	0	0	1	0
11	11	50	2.6594e+06	4	2881	1	2	28	2487	NaN	0	1	576	0	104	4	0	0	0	1	0
11	11	51	2.677e+06	71	2918	0	0	1	4504	1	1	1	156	1	317	1	0	1	0	0	1
11	11	52	2.6905e+06	2	2894	1	2	47	4504	NaN	0	7	599	0	102	6	0	0	1	0	0
11	11	53	2.7067e+06	23	2930	1	2	12	2431	1	1	7	820	1	123	2	0	0	0	1	1
11	11	54	2.7227e+06	56	2625	0	0	30	2848	0	0	7	561	1	350	4	1	0	0	0	1
11	11	55	2.7365e+06	51	2994	0	0	50	2848	NaN	1	1	818	0	419	7	0	1	0	0	0
11	11	56	2.7498e+06	18	2588	1	2	48	2848	NaN	0	7	706	0	118	6	0	0	1	0	0
11	11	57	2.7657e+06	73	2892	0	0	34	2432	1	1	1	619	1	305	5	0	1	0	0	1
11	11	58	2.7795e+06	64	2702	0	0	14	2432	NaN	0	7	1086	0	332	2	1	0	0	0	0
11	11	59	2.7944e+06	36	2509	1	1	68	2432	NaN	1	7	2334	0	36	9	0	0	0	1	0
11	11	60	2.8076e+06	48	2536	0	0	49	2432	NaN	0	1	693	0	373	7	0	1	0	0	0
11	11	61	2.8355e+06	50	2740	0	0	37	3528	1	1	1	1203	1	386	5	1	0	0	0	1
11	11	62	2.8497e+06	15	2807	1	1	11	3528	NaN	0	7	1407	0	15	2	0	0	0	1	0
11	11	63	2.8637e+06	79	2643	0	0	42	3528	NaN	1	1	1349	0	341	6	0	1	0	0	0
11	11	64	2.8829e+06	30	2936	1	1	51	4840	0	1	1	1467	0	30	7	0	0	0	1	1
11	11	65	2.8963e+06	34	2857	1	2	76	4840	NaN	0	7	573	0	134	10	0	0	0	1	0
11	11	66	2.9099e+06	58	2713	0	0	69	4840	NaN	1	7	874	0	327	9	1	0	0	0	0
11	11	67	2.9288e+06	27	2780	1	2	36	5552	0	1	7	561	0	127	5	0	0	0	1	1
11	11	68	2.942e+06	31	2500	1	2	4	5552	NaN	1	7	672	0	131	1	0	0	0	1	0
11	11	69	2.9608e+06	77	2761	0	0	74	3328	0	0	7	2769	1	378	10	0	1	0	0	1
11	11	70	2.974e+06	1	2710	1	1	20	3328	NaN	0	1	465	0	1	3	0	0	0	1	0
11	11	71	2.9876e+06	8	2948	1	1	40	3328	NaN	1	7	722	0	8	5	0	0	1	0	0
11	11	72	3.0021e+06	57	2756	0	0	54	3328	NaN	0	7	1704	0	362	7	1	0	0	0	0
11	11	73	3.0154e+06	45	2714	0	0	25	3328	NaN	1	1	568	0	391	4	0	1	0	0	0
11	11	74	3.0327e+06	44	2866	0	0	46	3536	1	0	7	967	0	330	6	1	0	0	0	1
11	11	75	3.0464e+06	3	2601	1	1	71	3536	NaN	0	7	1045	0	3	9	0	0	1	0	0
11	11	76	3.06e+06	42	2990	0	0	61	3536	NaN	0	7	643	0	379	8	1	0	0	0	0
11	11	77	3.0734e+06	17	2757	1	2	19	3536	NaN	1	1	604	0	117	3	0	0	0	1	0
11	11	78	3.0917e+06	59	2508	0	0	45	5391	0	0	7	473	1	405	6	1	0	0	0	1
11	11	79	3.105e+06	62	2714	0	0	26	5391	NaN	1	1	554	0	355	4	0	1	0	0	0
11	11	80	3.118e+06	20	2539	1	2	72	5391	NaN	0	7	528	0	120	9	0	0	1	0	0
12	12	1	2.1584e+06	16	2871	1	1	27	3504	NaN	1	4	2087	0	16	4	0	0	0	1	0
12	12	2	2.1732e+06	41	2904	0	0	5	1656	0	0	7	272	1	314	1	1	0	0	0	1
12	12	3	2.1899e+06	60	2722	0	0	9	3712	0	1	1	214	0	333	2	0	1	0	0	1
12	12	4	2.2034e+06	52	2724	0	0	17	3712	NaN	0	1	821	0	312	3	0	1	0	0	0
12	12	5	2.2165e+06	24	2814	1	2	63	3712	NaN	0	7	293	0	124	8	0	0	1	0	0
12	12	6	2.2294e+06	11	2707	1	1	7	3712	NaN	0	7	221	0	11	1	0	0	1	0	0
12	12	7	2.2519e+06	14	2846	1	1	35	5880	0	1	3	3723	0	14	5	0	0	0	1	1
12	12	8	2.265e+06	55	2797	0	0	78	5880	NaN	0	6	349	0	387	10	1	0	0	0	0
12	12	9	2.2788e+06	22	2861	1	2	23	5880	NaN	0	4	981	0	122	3	0	0	1	0	0
12	12	10	2.2919e+06	68	2897	0	0	41	5880	NaN	0	1	211	0	395	6	0	1	0	0	0
12	12	11	2.3051e+06	43	2913	0	0	70	5880	NaN	1	7	255	0	323	9	1	0	0	0	0
12	12	12	2.3226e+06	9	2852	1	2	39	4688	1	1	7	19	1	109	5	0	0	1	0	1
12	12	13	2.3355e+06	80	2619	0	0	73	4688	NaN	0	2	222	0	328	10	0	1	0	0	0
12	12	14	2.3485e+06	63	2861	0	0	18	4688	NaN	0	1	204	0	410	3	0	1	0	0	0
12	12	15	2.3617e+06	28	2678	1	2	44	4688	NaN	0	6	449	0	128	6	0	0	0	1	0
12	12	16	2.3781e+06	39	2608	1	2	56	3088	1	1	5	760	1	139	7	0	0	1	0	1
12	12	17	2.3919e+06	10	2530	1	2	3	3088	NaN	0	4	1258	0	110	1	0	0	0	1	0
12	12	18	2.4048e+06	75	2577	0	0	22	3088	NaN	1	3	368	0	414	3	1	0	0	0	0
12	12	19	2.4209e+06	19	2637	1	1	64	3240	1	0	7	217	0	19	8	0	0	1	0	1
12	12	20	2.4349e+06	67	2791	0	0	77	3240	NaN	0	6	1232	0	308	10	1	0	0	0	0
12	12	21	2.4505e+06	72	2555	0	0	10	3240	NaN	1	1	224	0	371	2	0	1	0	0	0
12	12	22	2.4637e+06	21	2932	1	1	8	3240	NaN	0	7	266	0	21	1	0	0	1	0	0
12	12	23	2.478e+06	13	2685	1	1	24	3240	NaN	0	5	1540	0	13	3	0	0	1	0	0
12	12	24	2.4908e+06	38	2586	1	1	79	3240	NaN	1	7	255	0	38	10	0	0	1	0	0
12	12	25	2.5067e+06	66	2876	0	0	53	2832	1	0	6	211	0	411	7	1	0	0	0	1
12	12	26	2.5198e+06	53	2818	0	0	62	2832	NaN	1	7	241	0	407	8	1	0	0	0	0
12	12	27	2.5326e+06	47	2595	0	0	66	2832	NaN	1	2	216	0	377	9	0	1	0	0	0
12	12	28	2.5471e+06	32	2823	1	1	32	2832	NaN	1	5	1751	0	32	4	0	0	1	0	0
12	12	29	2.5601e+06	6	2694	1	2	55	2832	NaN	0	7	262	0	106	7	0	0	1	0	0
12	12	30	2.5732e+06	33	2907	1	2	59	2832	NaN	1	6	232	0	133	8	0	0	0	1	0
12	12	31	2.588e+06	76	2534	0	0	65	2016	1	1	1	177	1	404	9	0	1	0	0	1
12	12	32	2.6025e+06	46	2817	0	0	13	1560	1	1	6	185	1	349	2	1	0	0	0	1
12	12	33	2.6195e+06	35	2544	1	1	75	2983	0	0	5	1414	1	35	10	0	0	0	1	1
12	12	34	2.6395e+06	61	2866	0	0	38	6896	1	0	6	292	0	326	5	1	0	0	0	1
12	12	35	2.6525e+06	54	2787	0	0	6	6896	NaN	1	7	214	0	353	1	1	0	0	0	0
12	12	36	2.6658e+06	37	2769	1	2	67	6896	NaN	1	4	550	0	137	9	0	0	0	1	0
12	12	37	2.679e+06	29	2936	1	2	31	6896	NaN	1	7	212	0	129	4	0	0	1	0	0
12	12	38	2.6919e+06	78	2662	0	0	57	6896	NaN	0	1	258	0	412	8	0	1	0	0	0
12	12	39	2.705e+06	65	2931	0	0	33	6896	NaN	1	1	210	0	315	5	0	1	0	0	0
12	12	40	2.7198e+06	5	2561	1	2	15	1944	1	1	7	235	1	105	2	0	0	1	0	1
12	12	41	2.7427e+06	26	2638	1	2	43	5952	1	0	6	624	0	126	6	0	0	0	1	1
12	12	42	2.7558e+06	49	2927	0	0	29	5952	NaN	0	6	228	0	383	4	1	0	0	0	0
12	12	43	2.7689e+06	70	2897	0	0	58	5952	NaN	0	2	200	0	316	8	0	1	0	0	0
12	12	44	2.7863e+06	69	2956	0	0	21	3872	1	1	2	530	1	347	3	1	0	0	0	1
12	12	45	2.7999e+06	40	2745	1	2	16	3872	NaN	0	6	885	0	140	2	0	0	1	0	0
12	12	46	2.8154e+06	12	2917	1	1	80	2072	1	1	7	557	1	12	10	0	0	1	0	1
12	12	47	2.8285e+06	74	2890	0	0	2	2072	NaN	1	2	186	0	364	1	0	1	0	0	0
12	12	48	2.8465e+06	25	2696	1	2	60	5104	1	1	6	215	1	125	8	0	0	0	1	1
12	12	49	2.8614e+06	7	2511	1	1	52	5104	NaN	0	5	2383	0	7	7	0	0	0	1	0
12	12	50	2.8762e+06	4	2620	1	1	28	5104	NaN	1	4	2168	0	4	4	0	0	0	1	0
12	12	51	2.8921e+06	71	2716	0	0	1	2944	0	1	1	236	0	317	1	0	1	0	0	1
12	12	52	2.9049e+06	2	2669	1	1	47	2944	NaN	1	7	179	0	2	6	0	0	1	0	0
12	12	53	2.9255e+06	23	2778	1	1	12	7640	1	0	7	229	0	23	2	0	0	0	1	1
12	12	54	2.9409e+06	56	2597	0	0	30	2512	0	0	6	268	1	350	4	1	0	0	0	1
12	12	55	2.9539e+06	51	2631	0	0	50	2512	NaN	1	1	340	0	419	7	0	1	0	0	0
12	12	56	2.9667e+06	18	2588	1	1	48	2512	NaN	1	7	264	0	18	6	0	0	1	0	0
12	12	57	2.983e+06	73	2857	0	0	34	3152	1	1	1	227	1	305	5	0	1	0	0	1
12	12	58	2.9959e+06	64	2675	0	0	14	3152	NaN	0	7	241	0	332	2	1	0	0	0	0
12	12	59	3.0102e+06	36	2987	1	2	68	3152	NaN	0	5	1337	0	136	9	0	0	0	1	0
12	12	60	3.023e+06	48	2610	0	0	49	3152	NaN	0	1	235	0	373	7	0	1	0	0	0
12	12	61	3.0436e+06	50	2973	0	0	37	3280	1	1	6	272	1	386	5	1	0	0	0	1
12	12	62	3.057e+06	15	2564	1	2	11	3280	NaN	1	6	797	0	115	2	0	0	0	1	0
12	12	63	3.07e+06	79	2636	0	0	42	3280	NaN	1	2	395	0	341	6	0	1	0	0	0
12	12	64	3.0868e+06	30	2776	1	2	51	3000	0	0	4	989	1	130	7	0	0	0	1	1
12	12	65	3.1027e+06	34	2678	1	1	76	3000	NaN	1	5	3300	0	34	10	0	0	0	1	0
12	12	66	3.1174e+06	58	2790	0	0	69	3000	NaN	1	6	1881	0	327	9	1	0	0	0	0
12	12	67	3.1373e+06	27	2546	1	1	36	5160	0	0	5	2201	1	27	5	0	0	0	1	1
12	12	68	3.1503e+06	31	2711	1	1	4	5160	NaN	0	7	303	0	31	1	0	0	0	1	0
12	12	69	3.1686e+06	77	2561	0	0	74	4872	1	0	2	869	0	378	10	0	1	0	0	1
12	12	70	3.1824e+06	1	2835	1	2	20	4872	NaN	1	3	942	0	101	3	0	0	0	1	0
12	12	71	3.1952e+06	8	2697	1	2	40	4872	NaN	0	7	109	0	108	5	0	0	1	0	0
12	12	72	3.2102e+06	57	2672	0	0	54	4872	NaN	0	5	2382	0	362	7	1	0	0	0	0
12	12	73	3.2231e+06	45	2696	0	0	25	4872	NaN	1	1	236	0	391	4	0	1	0	0	0
12	12	74	3.2399e+06	44	2768	0	0	46	3735	0	0	7	269	1	330	6	1	0	0	0	1
12	12	75	3.2528e+06	3	2609	1	2	71	3735	NaN	1	7	277	0	103	9	0	0	1	0	0
12	12	76	3.266e+06	42	2982	0	0	61	3735	NaN	0	7	235	0	379	8	1	0	0	0	0
12	12	77	3.2791e+06	17	2884	1	1	19	3735	NaN	0	2	223	0	17	3	0	0	0	1	0
12	12	78	3.2968e+06	59	2744	0	0	45	4768	1	0	6	249	0	405	6	1	0	0	0	1
12	12	79	3.3099e+06	62	2715	0	0	26	4768	NaN	1	2	372	0	355	4	0	1	0	0	0
12	12	80	3.323e+06	20	2841	1	1	72	4768	NaN	1	7	213	0	20	9	0	0	1	0	0
13	13	1	2.228e+06	33	2553	1	2	76	2176	NaN	1	5	2648	0	133	10	0	0	0	1	0
13	13	2	2.2432e+06	39	2517	1	2	31	2176	NaN	1	2	2707	0	139	4	0	0	1	0	0
13	13	3	2.2655e+06	40	2726	1	2	48	7567	1	0	3	1978	0	140	6	0	0	1	0	1
13	13	4	2.2851e+06	73	2926	0	0	9	6320	1	1	1	424	1	305	2	0	1	0	0	1
13	13	5	2.2993e+06	77	2902	0	0	77	6320	NaN	0	6	1264	0	378	10	1	0	0	0	0
13	13	6	2.3148e+06	76	2995	0	0	33	6320	NaN	1	1	2533	0	404	5	0	1	0	0	0
13	13	7	2.3302e+06	5	2820	1	2	3	6320	NaN	1	4	2528	0	105	1	0	0	0	1	0
13	13	8	2.3469e+06	68	2837	0	0	66	3455	0	0	1	451	1	395	9	0	1	0	0	1
13	13	9	2.3654e+06	8	2689	1	1	15	4248	0	1	5	1611	0	8	2	0	0	1	0	1
13	13	10	2.3797e+06	65	2637	0	0	38	4248	NaN	1	5	1584	0	315	5	1	0	0	0	0
13	13	11	2.3971e+06	58	2769	0	0	74	3816	1	1	1	874	1	327	10	0	1	0	0	1
13	13	12	2.4111e+06	48	2861	0	0	18	3816	NaN	0	1	1125	0	373	3	0	1	0	0	0
13	13	13	2.43e+06	3	2917	1	2	68	4488	1	1	7	1436	1	103	9	0	0	0	1	1
13	13	14	2.4454e+06	62	2654	0	0	26	4488	NaN	1	4	2797	0	355	4	0	1	0	0	0
13	13	15	2.4611e+06	23	2898	1	2	80	4488	NaN	1	7	2851	0	123	10	0	0	1	0	0
13	13	16	2.4753e+06	42	2595	0	0	17	4488	NaN	0	1	1586	0	379	3	0	1	0	0	0
13	13	17	2.49e+06	15	2645	1	2	11	4488	NaN	1	7	2089	0	115	2	0	0	0	1	0
13	13	18	2.5043e+06	12	2968	1	2	71	4488	NaN	0	6	1272	0	112	9	0	0	1	0	0
13	13	19	2.5282e+06	53	2909	0	0	78	7928	0	1	1	3049	0	407	10	1	0	0	0	1
13	13	20	2.5484e+06	26	2563	1	2	7	4632	0	0	1	3053	1	126	1	0	0	1	0	1
13	13	21	2.5783e+06	80	2640	0	0	22	4632	NaN	0	4	1924	0	328	3	1	0	0	0	0
13	13	22	2.5922e+06	34	2789	1	2	12	4632	NaN	0	1	1104	0	134	2	0	0	0	1	0
13	13	23	2.6062e+06	2	2686	1	1	75	4632	NaN	1	1	1322	0	2	10	0	0	0	1	0
13	13	24	2.62e+06	63	2867	0	0	6	4632	NaN	0	6	994	0	410	1	1	0	0	0	0
13	13	25	2.6386e+06	19	2645	1	2	55	5328	1	1	1	618	1	119	7	0	0	1	0	1
13	13	26	2.6527e+06	24	2700	1	2	59	5328	NaN	0	4	1369	0	124	8	0	0	0	1	0
13	13	27	2.6662e+06	35	2553	1	1	40	5328	NaN	0	7	932	0	35	5	0	0	1	0	0
13	13	28	2.6821e+06	60	2569	0	0	1	2400	1	1	1	921	1	333	1	0	1	0	0	1
13	13	29	2.6997e+06	6	2880	1	1	47	2695	0	1	7	2059	0	6	6	0	0	1	0	1
13	13	30	2.7141e+06	56	2932	0	0	61	2695	NaN	0	6	1536	0	350	8	1	0	0	0	0
13	13	31	2.7304e+06	9	2908	1	1	36	2320	1	0	1	1040	0	9	5	0	0	0	1	1
13	13	32	2.7517e+06	59	2671	0	0	13	7304	1	0	4	1375	0	405	2	1	0	0	0	1
13	13	33	2.7674e+06	43	2993	0	0	21	7304	NaN	1	7	2685	0	323	3	1	0	0	0	0
13	13	34	2.7805e+06	47	2517	0	0	53	7304	NaN	1	1	534	0	377	7	1	0	0	0	0
13	13	35	2.7943e+06	28	2684	1	1	4	7304	NaN	1	4	1150	0	28	1	0	0	0	1	0
13	13	36	2.8117e+06	70	2709	0	0	69	3280	0	0	6	1388	1	316	9	1	0	0	0	1
13	13	37	2.8264e+06	7	2704	1	1	24	3280	NaN	0	1	2063	0	7	3	0	0	1	0	0
13	13	38	2.8418e+06	27	2868	1	1	28	3280	NaN	0	1	2481	0	27	4	0	0	0	1	0
13	13	39	2.8551e+06	79	2567	0	0	5	3280	NaN	1	7	712	0	341	1	1	0	0	0	0
13	13	40	2.8701e+06	4	2607	1	1	56	3280	NaN	1	4	2405	0	4	7	0	0	1	0	0
13	13	41	2.9044e+06	61	2852	0	0	37	3280	NaN	0	1	373	0	326	5	1	0	0	0	0
13	13	42	2.9174e+06	13	2855	1	2	43	3280	NaN	1	1	109	0	113	6	0	0	0	1	0
13	13	43	2.9324e+06	36	2684	1	2	19	3280	NaN	0	4	2301	0	136	3	0	0	0	1	0
13	13	44	2.9497e+06	44	2908	0	0	54	4336	0	0	1	46	1	330	7	1	0	0	0	1
13	13	45	2.9626e+06	78	2529	0	0	58	4336	NaN	0	1	403	0	412	8	0	1	0	0	0
13	13	46	2.9762e+06	38	2530	1	1	39	4336	NaN	1	7	1070	0	38	5	0	0	1	0	0
13	13	47	2.9902e+06	16	2656	1	2	8	4336	NaN	0	7	1330	0	116	1	0	0	1	0	0
13	13	48	3.0036e+06	21	2502	1	1	52	4336	NaN	0	1	946	0	21	7	0	0	0	1	0
13	13	49	3.0169e+06	57	2729	0	0	29	4336	NaN	0	7	615	0	362	4	1	0	0	0	0
13	13	50	3.0305e+06	54	2932	0	0	42	4336	NaN	1	1	594	0	353	6	0	1	0	0	0
13	13	51	3.0435e+06	31	2640	1	1	60	4336	NaN	0	6	385	0	31	8	0	0	0	1	0
13	13	52	3.0578e+06	22	2778	1	1	67	4336	NaN	1	1	1523	0	22	9	0	0	0	1	0
13	13	53	3.074e+06	49	2677	0	0	73	3040	0	0	1	548	1	383	10	0	1	0	0	1
13	13	54	3.0878e+06	32	2545	1	1	35	3040	NaN	1	4	1192	0	32	5	0	0	0	1	0
13	13	55	3.1052e+06	74	2607	0	0	62	2488	1	1	5	2384	1	364	8	1	0	0	0	1
13	13	56	3.1194e+06	20	2724	1	2	51	2488	NaN	0	1	1466	0	120	7	0	0	0	1	0
13	13	57	3.1331e+06	18	2990	1	2	44	2488	NaN	0	5	664	0	118	6	0	0	0	1	0
13	13	58	3.1507e+06	30	2804	1	1	79	4584	0	1	3	262	0	30	10	0	0	1	0	1
13	13	59	3.1665e+06	51	2856	0	0	34	4584	NaN	1	7	2923	0	419	5	0	1	0	0	0
13	13	60	3.1815e+06	14	2860	1	1	16	4584	NaN	1	5	2108	0	14	2	0	0	1	0	0
13	13	61	3.2145e+06	64	2838	0	0	46	4584	NaN	0	6	3242	0	332	6	1	0	0	0	0
13	13	62	3.2338e+06	75	2976	0	0	2	3952	1	1	2	2337	1	414	1	0	1	0	0	1
13	13	63	3.2508e+06	37	2834	1	2	23	3952	NaN	1	6	4221	0	137	3	0	0	1	0	0
13	13	64	3.2699e+06	66	2588	0	0	10	6096	0	0	1	414	1	411	2	0	1	0	0	1
13	13	65	3.2844e+06	45	2767	0	0	41	6096	NaN	1	4	1739	0	391	6	0	1	0	0	0
13	13	66	3.301e+06	67	2692	0	0	30	3056	0	0	7	835	1	308	4	1	0	0	0	1
13	13	67	3.32e+06	29	2800	1	1	72	4895	1	0	4	1248	0	29	9	0	0	1	0	1
13	13	68	3.3365e+06	71	2677	0	0	14	2904	1	1	7	984	1	317	2	1	0	0	0	1
13	13	69	3.3517e+06	69	2723	0	0	57	2904	NaN	1	1	2457	0	347	8	0	1	0	0	0
13	13	70	3.3655e+06	55	2542	0	0	25	2904	NaN	0	4	1313	0	387	4	0	1	0	0	0
13	13	71	3.382e+06	25	2873	1	1	20	3352	1	0	1	218	0	25	3	0	0	0	1	1
13	13	72	3.4034e+06	50	2833	0	0	65	6576	1	1	4	1971	1	386	9	0	1	0	0	1
13	13	73	3.4207e+06	41	2521	0	0	50	3976	0	0	1	841	1	314	7	0	1	0	0	1
13	13	74	3.4349e+06	72	2666	0	0	45	3976	NaN	1	1	1567	0	371	6	1	0	0	0	0
13	13	75	3.4479e+06	1	2553	1	2	32	3976	NaN	1	7	467	0	101	4	0	0	1	0	0
13	13	76	3.4619e+06	11	2965	1	1	64	3976	NaN	0	7	1002	0	11	8	0	0	1	0	0
13	13	77	3.4761e+06	46	2764	0	0	49	3976	NaN	1	4	1493	0	349	7	0	1	0	0	0
13	13	78	3.4897e+06	52	2875	0	0	70	3976	NaN	0	7	687	0	312	9	1	0	0	0	0
13	13	79	3.5031e+06	17	2875	1	1	27	3976	NaN	0	3	513	0	17	4	0	0	0	1	0
13	13	80	3.5178e+06	10	2536	1	2	63	3976	NaN	0	7	2168	0	110	8	0	0	1	0	0
14	14	1	2.22e+06	33	2885	1	1	76	2328	NaN	0	6	2070	0	33	10	0	0	0	1	0
14	14	2	2.2341e+06	39	2880	1	1	31	2328	NaN	0	6	1170	0	39	4	0	0	1	0	0
14	14	3	2.255e+06	40	2739	1	1	48	5823	1	1	5	2335	1	40	6	0	0	1	0	1
14	14	4	2.2721e+06	73	2733	0	0	9	4008	1	1	1	403	1	305	2	0	1	0	0	1
14	14	5	2.2856e+06	77	2754	0	0	77	4008	NaN	0	7	773	0	378	10	1	0	0	0	0
14	14	6	2.2985e+06	76	2573	0	0	33	4008	NaN	1	1	303	0	404	5	0	1	0	0	0
14	14	7	2.3126e+06	5	2574	1	1	3	4008	NaN	0	6	1573	0	5	1	0	0	0	1	0
14	14	8	2.3296e+06	68	2549	0	0	66	2535	0	0	1	1833	1	395	9	0	1	0	0	1
14	14	9	2.3487e+06	8	2643	1	2	15	5064	0	0	7	1457	1	108	2	0	0	1	0	1
14	14	10	2.3617e+06	65	2661	0	0	38	5064	NaN	1	7	380	0	315	5	1	0	0	0	0
14	14	11	2.3806e+06	58	2689	0	0	74	3072	1	1	5	3097	1	327	10	0	1	0	0	1
14	14	12	2.394e+06	48	2804	0	0	18	3072	NaN	0	1	564	0	373	3	0	1	0	0	0
14	14	13	2.4116e+06	3	2618	1	1	68	3840	1	0	7	1172	0	3	9	0	0	0	1	1
14	14	14	2.425e+06	62	2622	0	0	26	3840	NaN	1	1	804	0	355	4	0	1	0	0	0
14	14	15	2.4386e+06	23	2871	1	1	80	3840	NaN	0	6	698	0	23	10	0	0	1	0	0
14	14	16	2.4522e+06	42	2786	0	0	17	3840	NaN	0	1	839	0	379	3	0	1	0	0	0
14	14	17	2.4659e+06	15	2873	1	1	11	3840	NaN	0	7	868	0	15	2	0	0	0	1	0
14	14	18	2.4794e+06	12	2891	1	1	71	3840	NaN	1	6	567	0	12	9	0	0	1	0	0
14	14	19	2.5006e+06	53	2963	0	0	78	7776	1	1	7	506	1	407	10	1	0	0	0	1
14	14	20	2.5167e+06	26	2867	1	1	7	3176	0	1	7	69	0	26	1	0	0	1	0	1
14	14	21	2.5392e+06	80	2735	0	0	22	3176	NaN	0	6	2082	0	328	3	1	0	0	0	0
14	14	22	2.5552e+06	34	2973	1	1	12	3176	NaN	1	7	2953	0	34	2	0	0	0	1	0
14	14	23	2.5681e+06	2	2584	1	2	75	3176	NaN	0	7	364	0	102	10	0	0	0	1	0
14	14	24	2.5812e+06	63	2677	0	0	6	3176	NaN	0	7	436	0	410	1	1	0	0	0	0
14	14	25	2.6e+06	19	2737	1	1	55	3896	1	0	6	2157	0	19	7	0	0	1	0	1
14	14	26	2.6157e+06	24	2617	1	1	59	3896	NaN	1	6	3051	0	24	8	0	0	0	1	0
14	14	27	2.6299e+06	35	2644	1	2	40	3896	NaN	1	6	1585	0	135	5	0	0	1	0	0
14	14	28	2.6459e+06	60	2588	0	0	1	2864	1	1	1	538	1	333	1	0	1	0	0	1
14	14	29	2.6612e+06	6	2655	1	2	47	2224	0	0	7	521	1	106	6	0	0	1	0	1
14	14	30	2.6747e+06	56	2932	0	0	61	2224	NaN	0	7	479	0	350	8	1	0	0	0	0
14	14	31	2.6924e+06	9	2854	1	2	36	4272	1	1	7	650	1	109	5	0	0	0	1	1
14	14	32	2.71e+06	59	2754	0	0	13	4471	1	0	7	312	0	405	2	1	0	0	0	1
14	14	33	2.7233e+06	43	2771	0	0	21	4471	NaN	1	6	554	0	323	3	1	0	0	0	0
14	14	34	2.7366e+06	47	2815	0	0	53	4471	NaN	1	7	501	0	377	7	1	0	0	0	0
14	14	35	2.7498e+06	28	2770	1	2	4	4471	NaN	0	7	476	0	128	1	0	0	0	1	0
14	14	36	2.7677e+06	70	2698	0	0	69	2912	0	0	6	2309	1	316	9	1	0	0	0	1
14	14	37	2.7828e+06	7	2852	1	2	24	2912	NaN	1	6	2219	0	107	3	0	0	1	0	0
14	14	38	2.7965e+06	27	2939	1	2	28	2912	NaN	1	6	749	0	127	4	0	0	0	1	0
14	14	39	2.8099e+06	79	2981	0	0	5	2912	NaN	1	6	434	0	341	1	1	0	0	0	0
14	14	40	2.8236e+06	4	2827	1	2	56	2912	NaN	0	5	864	0	104	7	0	0	1	0	0
14	14	41	2.8558e+06	61	2978	0	0	37	2912	NaN	0	7	1255	0	326	5	1	0	0	0	0
14	14	42	2.8724e+06	13	2560	1	1	43	2912	NaN	0	5	4063	0	13	6	0	0	0	1	0
14	14	43	2.8861e+06	36	2741	1	1	19	2912	NaN	1	5	920	0	36	3	0	0	0	1	0
14	14	44	2.9035e+06	44	2942	0	0	54	2720	0	0	5	1742	1	330	7	1	0	0	0	1
14	14	45	2.9195e+06	78	2508	0	0	58	2720	NaN	0	5	3584	0	412	8	0	1	0	0	0
14	14	46	2.9325e+06	38	2561	1	2	39	2720	NaN	0	7	396	0	138	5	0	0	1	0	0
14	14	47	2.9465e+06	16	2685	1	1	8	2720	NaN	1	6	1361	0	16	1	0	0	1	0	0
14	14	48	2.9607e+06	21	2853	1	2	52	2720	NaN	1	5	1305	0	121	7	0	0	0	1	0
14	14	49	2.9738e+06	57	2609	0	0	29	2720	NaN	0	6	542	0	362	4	1	0	0	0	0
14	14	50	2.987e+06	54	2578	0	0	42	2720	NaN	1	1	545	0	353	6	0	1	0	0	0
14	14	51	2.9997e+06	31	2563	1	2	60	2720	NaN	1	7	182	0	131	8	0	0	0	1	0
14	14	52	3.0127e+06	22	2556	1	2	67	2720	NaN	0	6	473	0	122	9	0	0	0	1	0
14	14	53	3.0294e+06	49	2540	0	0	73	2472	0	0	5	1665	1	383	10	0	1	0	0	1
14	14	54	3.0425e+06	32	2620	1	2	35	2472	NaN	0	7	524	0	132	5	0	0	0	1	0
14	14	55	3.0588e+06	74	2597	0	0	62	2712	1	1	7	1007	1	364	8	1	0	0	0	1
14	14	56	3.0757e+06	20	2677	1	1	51	2712	NaN	1	6	4233	0	20	7	0	0	0	1	0
14	14	57	3.0906e+06	18	2959	1	1	44	2712	NaN	1	6	1874	0	18	6	0	0	0	1	0
14	14	58	3.1081e+06	30	2746	1	2	79	4376	0	0	7	386	1	130	10	0	0	1	0	1
14	14	59	3.1217e+06	51	2571	0	0	34	4376	NaN	1	1	1062	0	419	5	0	1	0	0	0
14	14	60	3.1359e+06	14	2628	1	2	16	4376	NaN	0	6	1546	0	114	2	0	0	1	0	0
14	14	61	3.167e+06	64	2889	0	0	46	4376	NaN	0	6	3081	0	332	6	1	0	0	0	0
14	14	62	3.1845e+06	75	2626	0	0	2	4336	1	1	2	502	1	414	1	0	1	0	0	1
14	14	63	3.1991e+06	37	2624	1	1	23	4336	NaN	0	5	1949	0	37	3	0	0	1	0	0
14	14	64	3.2165e+06	66	2807	0	0	10	4544	0	0	1	79	1	411	2	0	1	0	0	1
14	14	65	3.2296e+06	45	2647	0	0	41	4544	NaN	1	2	437	0	391	6	0	1	0	0	0
14	14	66	3.2472e+06	67	2708	0	0	30	2496	0	0	5	2408	1	308	4	1	0	0	0	1
14	14	67	3.2694e+06	29	2946	1	2	72	6496	0	1	6	2792	0	129	9	0	0	1	0	1
14	14	68	3.2892e+06	71	2613	0	0	14	5256	1	1	6	1957	1	317	2	1	0	0	0	1
14	14	69	3.3067e+06	69	2851	0	0	57	5256	NaN	1	3	4683	0	347	8	0	1	0	0	0
14	14	70	3.3197e+06	55	2520	0	0	25	5256	NaN	0	1	476	0	387	4	0	1	0	0	0
14	14	71	3.3419e+06	25	2528	1	2	20	6528	1	1	5	3132	1	125	3	0	0	0	1	1
14	14	72	3.3608e+06	50	2992	0	0	65	5135	1	1	1	804	1	386	9	0	1	0	0	1
14	14	73	3.3835e+06	41	2603	0	0	50	6560	0	0	3	3526	1	314	7	0	1	0	0	1
14	14	74	3.398e+06	72	2775	0	0	45	6560	NaN	1	6	1701	0	371	6	1	0	0	0	0
14	14	75	3.4118e+06	1	2972	1	1	32	6560	NaN	0	6	803	0	1	4	0	0	1	0	0
14	14	76	3.427e+06	11	2636	1	2	64	6560	NaN	1	6	2554	0	111	8	0	0	1	0	0
14	14	77	3.4402e+06	46	2765	0	0	49	6560	NaN	1	1	550	0	349	7	0	1	0	0	0
14	14	78	3.4535e+06	52	2733	0	0	70	6560	NaN	0	7	548	0	312	9	1	0	0	0	0
14	14	79	3.4669e+06	17	2775	1	2	27	6560	NaN	1	6	608	0	117	4	0	0	0	1	0
14	14	80	3.48e+06	10	2664	1	1	63	6560	NaN	1	7	389	0	10	8	0	0	1	0	0
15	15	1	2.0056e+06	7	2500	1	1	75	7400	NaN	0	6	1304	0	7	10	0	0	0	1	0
15	15	2	2.0217e+06	45	2860	0	0	13	2688	1	1	7	554	1	391	2	1	0	0	0	1
15	15	3	2.0478e+06	12	2575	1	1	63	10004	-1	1	6	1522	0	12	8	0	0	1	0	1
15	15	4	2.0609e+06	23	2777	1	1	72	10004	NaN	0	6	382	0	23	9	0	0	1	0	0
15	15	5	2.0741e+06	9	2712	1	1	51	10004	NaN	0	1	483	0	9	7	0	0	0	1	0
15	15	6	2.0881e+06	52	2883	0	0	21	10004	NaN	0	5	1133	0	312	3	1	0	0	0	0
15	15	7	2.1024e+06	79	2580	0	0	57	10004	NaN	1	5	1737	0	341	8	0	1	0	0	0
15	15	8	2.1204e+06	22	2775	1	1	36	4392	0	1	5	805	0	22	5	0	0	0	1	1
15	15	9	2.1387e+06	29	2961	1	2	76	4008	1	1	6	1320	1	129	10	0	0	0	1	1
15	15	10	2.157e+06	16	2971	1	2	11	3575	0	0	6	1789	1	116	2	0	0	0	1	1
15	15	11	2.1707e+06	66	2582	0	0	22	3575	NaN	0	6	1071	0	411	3	1	0	0	0	0
15	15	12	2.1847e+06	17	2906	1	1	7	3575	NaN	0	6	1153	0	17	1	0	0	1	0	0
15	15	13	2.199e+06	13	2564	1	2	55	3575	NaN	1	6	1725	0	113	7	0	0	1	0	0
15	15	14	2.2123e+06	2	2691	1	1	59	3575	NaN	1	6	644	0	2	8	0	0	0	1	0
15	15	15	2.2301e+06	55	2876	0	0	17	3792	0	0	3	1136	1	387	3	0	1	0	0	1
15	15	16	2.2449e+06	3	2531	1	1	43	3792	NaN	0	5	2206	0	3	6	0	0	0	1	0
15	15	17	2.26e+06	67	2742	0	0	53	3792	NaN	0	6	2345	0	308	7	1	0	0	0	0
15	15	18	2.2771e+06	30	2595	1	1	27	3264	0	1	5	1316	0	30	4	0	0	0	1	1
15	15	19	2.2911e+06	46	2724	0	0	34	3264	NaN	1	4	1233	0	349	5	0	1	0	0	0
15	15	20	2.3049e+06	73	2832	0	0	69	3264	NaN	1	5	990	0	305	9	1	0	0	0	0
15	15	21	2.36e+06	48	2605	0	0	74	3264	NaN	0	5	1638	0	373	10	0	1	0	0	0
15	15	22	2.3729e+06	24	2660	1	1	15	3264	NaN	1	6	252	0	24	2	0	0	1	0	0
15	15	23	2.3865e+06	20	2550	1	2	24	3264	NaN	0	5	1051	0	120	3	0	0	1	0	0
15	15	24	2.4004e+06	42	2757	0	0	65	3264	NaN	0	5	1132	0	379	9	0	1	0	0	0
15	15	25	2.4137e+06	5	2577	1	2	31	3264	NaN	1	6	769	0	105	4	0	0	1	0	0
15	15	26	2.4314e+06	61	2510	0	0	14	4544	1	0	7	622	0	326	2	1	0	0	0	1
15	15	27	2.4451e+06	40	2815	1	2	40	4544	NaN	0	6	927	0	140	5	0	0	1	0	0
15	15	28	2.4591e+06	80	2846	0	0	66	4544	NaN	0	4	1129	0	328	9	0	1	0	0	0
15	15	29	2.4723e+06	62	2651	0	0	2	4544	NaN	1	2	594	0	355	1	0	1	0	0	0
15	15	30	2.486e+06	32	2988	1	1	16	4544	NaN	1	6	731	0	32	2	0	0	1	0	0
15	15	31	2.5002e+06	71	2655	0	0	37	4544	NaN	1	6	1517	0	317	5	1	0	0	0	0
15	15	32	2.518e+06	57	2949	0	0	29	3952	0	0	7	914	1	362	4	1	0	0	0	1
15	15	33	2.5309e+06	19	2623	1	2	67	3952	NaN	1	7	311	0	119	9	0	0	0	1	0
15	15	34	2.5471e+06	64	2687	0	0	77	2504	0	0	6	920	1	332	10	1	0	0	0	1
15	15	35	2.5659e+06	75	2671	0	0	61	5504	1	1	7	676	1	414	8	1	0	0	0	1
15	15	36	2.5797e+06	74	2903	0	0	41	5504	NaN	1	4	841	0	364	6	0	1	0	0	0
15	15	37	2.5937e+06	34	2752	1	1	4	5504	NaN	1	6	1298	0	34	1	0	0	0	1	0
15	15	38	2.6086e+06	8	2627	1	2	79	2080	0	0	6	221	1	108	10	0	0	1	0	1
15	15	39	2.6245e+06	70	2580	0	0	10	2080	NaN	0	6	3322	0	316	2	0	1	0	0	0
15	15	40	2.6382e+06	58	2786	0	0	58	2080	NaN	1	5	846	0	327	8	0	1	0	0	0
15	15	41	2.6658e+06	69	2891	0	0	38	2080	NaN	1	7	1012	0	347	5	1	0	0	0	0
15	15	42	2.6845e+06	33	2686	1	2	23	5744	1	1	6	273	1	133	3	0	0	1	0	1
15	15	43	2.7003e+06	44	2818	0	0	6	2720	0	0	6	247	1	330	1	1	0	0	0	1
15	15	44	2.7133e+06	77	2772	0	0	45	2720	NaN	0	6	267	0	378	6	1	0	0	0	0
15	15	45	2.7266e+06	53	2646	0	0	49	2720	NaN	1	4	680	0	407	7	0	1	0	0	0
15	15	46	2.7403e+06	38	2940	1	2	20	2720	NaN	0	5	759	0	138	3	0	0	0	1	0
15	15	47	2.7547e+06	68	2674	0	0	9	2720	NaN	0	4	1662	0	395	2	0	1	0	0	0
15	15	48	2.7701e+06	10	2598	1	2	32	2120	0	0	6	733	1	110	4	0	0	1	0	1
15	15	49	2.7832e+06	47	2540	0	0	54	2120	NaN	1	2	549	0	377	7	1	0	0	0	0
15	15	50	2.8013e+06	50	2937	0	0	46	4560	1	1	6	651	1	386	6	1	0	0	0	1
15	15	51	2.8148e+06	4	2670	1	1	60	4560	NaN	1	5	840	0	4	8	0	0	0	1	0
15	15	52	2.8298e+06	78	2776	0	0	33	4560	NaN	0	4	2223	0	412	5	0	1	0	0	0
15	15	53	2.8428e+06	41	2680	0	0	25	4560	NaN	0	1	252	0	314	4	0	1	0	0	0
15	15	54	2.8577e+06	21	2816	1	1	44	1768	0	0	6	314	1	21	6	0	0	0	1	1
15	15	55	2.8747e+06	76	2857	0	0	73	2896	1	1	4	1244	1	404	10	0	1	0	0	1
15	15	56	2.8877e+06	63	2819	0	0	18	2896	NaN	0	2	263	0	410	3	0	1	0	0	0
15	15	57	2.9008e+06	15	2900	1	2	28	2896	NaN	1	6	137	0	115	4	0	0	0	1	0
15	15	58	2.9144e+06	59	2670	0	0	50	2896	NaN	0	5	984	0	405	7	0	1	0	0	0
15	15	59	2.9308e+06	72	2525	0	0	1	2744	1	1	4	1101	1	371	1	0	1	0	0	1
15	15	60	2.9446e+06	60	2998	0	0	78	2744	NaN	1	6	868	0	333	10	1	0	0	0	0
15	15	61	2.9621e+06	36	2807	1	2	19	2744	NaN	0	4	340	0	136	3	0	0	0	1	0
15	15	62	2.9802e+06	31	2510	1	2	52	3368	1	1	6	2235	1	131	7	0	0	0	1	1
15	15	63	2.9934e+06	28	2835	1	2	35	3368	NaN	0	6	315	0	128	5	0	0	0	1	0
15	15	64	3.0093e+06	49	2500	0	0	42	2400	0	0	3	1034	1	383	6	0	1	0	0	1
15	15	65	3.0226e+06	6	2619	1	1	80	2400	NaN	1	7	712	0	6	10	0	0	1	0	0
15	15	66	3.0357e+06	1	2768	1	2	12	2400	NaN	1	7	318	0	101	2	0	0	0	1	0
15	15	67	3.0486e+06	26	2597	1	2	3	2400	NaN	0	7	257	0	126	1	0	0	0	1	0
15	15	68	3.0625e+06	51	2739	0	0	26	2400	NaN	1	5	1201	0	419	4	0	1	0	0	0
15	15	69	3.0762e+06	43	2869	0	0	70	2400	NaN	1	7	775	0	323	9	1	0	0	0	0
15	15	70	3.0904e+06	35	2952	1	2	48	2400	NaN	1	6	1290	0	135	6	0	0	1	0	0
15	15	71	3.1065e+06	25	2742	1	1	8	3280	1	0	7	57	0	25	1	0	0	1	0	1
15	15	72	3.1193e+06	56	2570	0	0	62	3280	NaN	0	7	286	0	350	8	1	0	0	0	0
15	15	73	3.1332e+06	14	2604	1	2	71	3280	NaN	0	6	1314	0	114	9	0	0	1	0	0
15	15	74	3.1481e+06	65	2513	0	0	30	2216	1	1	7	138	1	315	4	1	0	0	0	1
15	15	75	3.1657e+06	11	2697	1	1	47	4248	1	0	6	666	0	11	6	0	0	1	0	1
15	15	76	3.1818e+06	37	2599	1	2	39	3208	0	1	7	277	0	137	5	0	0	1	0	1
15	15	77	3.1947e+06	18	2718	1	1	68	3208	NaN	1	6	246	0	18	9	0	0	0	1	0
15	15	78	3.2078e+06	54	2887	0	0	5	3208	NaN	1	7	209	0	353	1	1	0	0	0	0
15	15	79	3.2249e+06	27	2708	1	1	56	2896	1	0	6	1452	0	27	7	0	0	1	0	1
15	15	80	3.2382e+06	39	2722	1	1	64	2896	NaN	0	6	626	0	39	8	0	0	1	0	0
16	16	1	1.9608e+06	7	2742	1	2	75	2959	NaN	1	6	1308	0	107	10	0	0	0	1	0
16	16	2	1.9779e+06	45	2961	0	0	13	2960	1	1	6	1218	1	391	2	1	0	0	0	1
16	16	3	1.9963e+06	12	2950	1	2	63	3536	0	0	6	1854	1	112	8	0	0	1	0	1
16	16	4	2.0101e+06	23	2686	1	2	72	3536	NaN	1	6	1091	0	123	9	0	0	1	0	0
16	16	5	2.0234e+06	9	2751	1	2	51	3536	NaN	1	5	586	0	109	7	0	0	0	1	0
16	16	6	2.0373e+06	52	2984	0	0	21	3536	NaN	0	5	932	0	312	3	1	0	0	0	0
16	16	7	2.0512e+06	79	2911	0	0	57	3536	NaN	1	5	994	0	341	8	0	1	0	0	0
16	16	8	2.0674e+06	22	2575	1	2	36	3112	0	0	6	533	1	122	5	0	0	0	1	1
16	16	9	2.0858e+06	29	2994	1	1	76	4584	1	0	6	780	0	29	10	0	0	0	1	1
16	16	10	2.1035e+06	16	2598	1	1	11	4616	1	1	6	511	1	16	2	0	0	0	1	1
16	16	11	2.1183e+06	66	2945	0	0	22	4616	NaN	0	4	1917	0	411	3	1	0	0	0	0
16	16	12	2.1317e+06	17	2873	1	2	7	4616	NaN	1	5	519	0	117	1	0	0	1	0	0
16	16	13	2.146e+06	13	2558	1	1	55	4616	NaN	0	6	1724	0	13	7	0	0	1	0	0
16	16	14	2.1613e+06	2	2680	1	2	59	4616	NaN	0	6	2645	0	102	8	0	0	0	1	0
16	16	15	2.1786e+06	55	2969	0	0	17	3855	0	0	2	453	1	387	3	0	1	0	0	1
16	16	16	2.1918e+06	3	2545	1	2	43	3855	NaN	1	4	643	0	103	6	0	0	0	1	0
16	16	17	2.2055e+06	67	2556	0	0	53	3855	NaN	0	5	1164	0	308	7	1	0	0	0	0
16	16	18	2.2311e+06	30	2877	1	2	27	10009	-1	0	4	700	0	130	4	0	0	0	1	1
16	16	19	2.2447e+06	46	2960	0	0	34	10009	NaN	1	4	665	0	349	5	0	1	0	0	0
16	16	20	2.2583e+06	73	2854	0	0	69	10009	NaN	1	6	693	0	305	9	1	0	0	0	0
16	16	21	2.2772e+06	48	2890	0	0	74	10009	NaN	0	6	1639	0	373	10	0	1	0	0	0
16	16	22	2.2912e+06	24	2944	1	2	15	10009	NaN	0	6	1040	0	124	2	0	0	1	0	0
16	16	23	2.3043e+06	20	2608	1	1	24	10009	NaN	1	5	567	0	20	3	0	0	1	0	0
16	16	24	2.3175e+06	42	2583	0	0	65	10009	NaN	0	4	601	0	379	9	0	1	0	0	0
16	16	25	2.3305e+06	5	2573	1	1	31	10009	NaN	0	5	419	0	5	4	0	0	1	0	0
16	16	26	2.3496e+06	61	2640	0	0	14	6112	0	0	6	410	1	326	2	1	0	0	0	1
16	16	27	2.3645e+06	40	2680	1	1	40	6112	NaN	1	5	2218	0	40	5	0	0	1	0	0
16	16	28	2.3792e+06	80	2509	0	0	66	6112	NaN	0	6	2150	0	328	9	0	1	0	0	0
16	16	29	2.3923e+06	62	2527	0	0	2	6112	NaN	1	4	549	0	355	1	0	1	0	0	0
16	16	30	2.4062e+06	32	2973	1	2	16	6112	NaN	0	5	952	0	132	2	0	0	1	0	0
16	16	31	2.4207e+06	71	2911	0	0	37	6112	NaN	1	2	1599	0	317	5	1	0	0	0	0
16	16	32	2.4397e+06	57	2526	0	0	29	5856	1	0	2	643	0	362	4	1	0	0	0	1
16	16	33	2.4531e+06	19	2829	1	1	67	5856	NaN	0	3	607	0	19	9	0	0	0	1	0
16	16	34	2.4722e+06	64	2794	0	0	77	5016	0	0	3	1296	1	332	10	1	0	0	0	1
16	16	35	2.4892e+06	75	2692	0	0	61	3847	0	1	3	441	0	414	8	1	0	0	0	1
16	16	36	2.5025e+06	74	2770	0	0	41	3847	NaN	1	3	567	0	364	6	0	1	0	0	0
16	16	37	2.5157e+06	34	2628	1	2	4	3847	NaN	0	4	544	0	134	1	0	0	0	1	0
16	16	38	2.5317e+06	8	2795	1	1	79	2687	0	1	6	532	0	8	10	0	0	1	0	1
16	16	39	2.5456e+06	70	2804	0	0	10	2687	NaN	0	3	1163	0	316	2	0	1	0	0	0
16	16	40	2.5592e+06	58	2610	0	0	58	2687	NaN	1	4	1005	0	327	8	0	1	0	0	0
16	16	41	2.5855e+06	69	2765	0	0	38	2687	NaN	1	5	1095	0	347	5	1	0	0	0	0
16	16	42	2.6017e+06	33	2611	1	1	23	3176	1	0	2	452	0	33	3	0	0	1	0	1
16	16	43	2.6192e+06	44	2665	0	0	6	4000	0	0	4	753	1	330	1	1	0	0	0	1
16	16	44	2.6333e+06	77	2847	0	0	45	4000	NaN	0	4	1314	0	378	6	1	0	0	0	0
16	16	45	2.6463e+06	53	2699	0	0	49	4000	NaN	1	2	330	0	407	7	0	1	0	0	0
16	16	46	2.6603e+06	38	2859	1	1	20	4000	NaN	1	4	1132	0	38	3	0	0	0	1	0
16	16	47	2.674e+06	68	2853	0	0	9	4000	NaN	0	1	813	0	395	2	0	1	0	0	0
16	16	48	2.6916e+06	10	2988	1	1	32	3864	0	1	4	765	0	10	4	0	0	1	0	1
16	16	49	2.7055e+06	47	2658	0	0	54	3864	NaN	1	4	1235	0	377	7	1	0	0	0	0
16	16	50	2.7236e+06	50	2805	0	0	46	3968	1	1	5	1338	1	386	6	1	0	0	0	1
16	16	51	2.7368e+06	4	2664	1	2	60	3968	NaN	0	6	548	0	104	8	0	0	0	1	0
16	16	52	2.7498e+06	78	2590	0	0	33	3968	NaN	0	3	440	0	412	5	0	1	0	0	0
16	16	53	2.7631e+06	41	2505	0	0	25	3968	NaN	0	1	746	0	314	4	0	1	0	0	0
16	16	54	2.7788e+06	21	2716	1	2	44	2648	1	1	5	384	1	121	6	0	0	0	1	1
16	16	55	2.7967e+06	76	2662	0	0	73	4928	1	1	3	326	1	404	10	0	1	0	0	1
16	16	56	2.8099e+06	63	2755	0	0	18	4928	NaN	0	2	414	0	410	3	0	1	0	0	0
16	16	57	2.824e+06	15	2581	1	1	28	4928	NaN	0	6	1495	0	15	4	0	0	0	1	0
16	16	58	2.8374e+06	59	2816	0	0	50	4928	NaN	0	2	619	0	405	7	0	1	0	0	0
16	16	59	2.8537e+06	72	2508	0	0	1	3360	1	1	2	439	1	371	1	0	1	0	0	1
16	16	60	2.867e+06	60	2709	0	0	78	3360	NaN	1	5	596	0	333	10	1	0	0	0	0
16	16	61	2.8878e+06	36	2715	1	1	19	3360	NaN	1	3	845	0	36	3	0	0	0	1	0
16	16	62	2.904e+06	31	2857	1	1	52	1896	1	0	5	1442	0	31	7	0	0	0	1	1
16	16	63	2.9174e+06	28	2926	1	1	35	1896	NaN	1	4	497	0	28	5	0	0	0	1	0
16	16	64	2.9338e+06	49	2758	0	0	42	2936	0	0	3	670	1	383	6	0	1	0	0	1
16	16	65	2.9475e+06	6	2782	1	2	80	2936	NaN	0	6	975	0	106	10	0	0	1	0	0
16	16	66	2.9607e+06	1	2716	1	1	12	2936	NaN	0	5	476	0	1	2	0	0	0	1	0
16	16	67	2.9738e+06	26	2524	1	1	3	2936	NaN	1	3	508	0	26	1	0	0	0	1	0
16	16	68	2.988e+06	51	2931	0	0	26	2936	NaN	1	4	1252	0	419	4	0	1	0	0	0
16	16	69	3.0016e+06	43	2745	0	0	70	2936	NaN	1	5	869	0	323	9	1	0	0	0	0
16	16	70	3.0146e+06	35	2519	1	1	48	2936	NaN	0	4	511	0	35	6	0	0	1	0	0
16	16	71	3.0314e+06	25	2666	1	2	8	3112	1	1	3	1047	1	125	1	0	0	1	0	1
16	16	72	3.0449e+06	56	2998	0	0	62	3112	NaN	0	5	490	0	350	8	1	0	0	0	0
16	16	73	3.0591e+06	14	2816	1	1	71	3112	NaN	1	6	1383	0	14	9	0	0	1	0	0
16	16	74	3.0749e+06	65	2834	0	0	30	2368	1	1	4	630	1	315	4	1	0	0	0	1
16	16	75	3.0917e+06	11	2569	1	2	47	3104	1	1	5	1112	1	111	6	0	0	1	0	1
16	16	76	3.1091e+06	37	2804	1	1	39	3911	1	0	6	697	0	37	5	0	0	1	0	1
16	16	77	3.1232e+06	18	2561	1	2	68	3911	NaN	0	5	1514	0	118	9	0	0	0	1	0
16	16	78	3.1367e+06	54	2629	0	0	5	3911	NaN	1	6	878	0	353	1	1	0	0	0	0
16	16	79	3.1526e+06	27	2704	1	2	56	1960	1	1	3	1254	1	127	7	0	0	1	0	1
16	16	80	3.1656e+06	39	2515	1	2	64	1960	NaN	1	5	491	0	139	8	0	0	1	0	0
17	17	1	1.887e+06	26	2684	1	2	3	6544	0	0	5	1292	1	126	1	0	0	0	1	1
17	17	2	1.9022e+06	1	2809	1	1	51	1576	1	0	4	867	0	1	7	0	0	0	1	1
17	17	3	1.9183e+06	72	2965	0	0	58	1576	NaN	1	5	3052	0	371	8	0	1	0	0	0
17	17	4	1.9328e+06	38	2653	1	1	76	1576	NaN	1	6	1848	0	38	10	0	0	0	1	0
17	17	5	1.9464e+06	40	2647	1	2	8	1576	NaN	0	7	966	0	140	1	0	0	1	0	0
17	17	6	1.9627e+06	17	2809	1	1	52	1576	NaN	0	5	3568	0	17	7	0	0	0	1	0
17	17	7	1.9792e+06	51	2686	0	0	33	3216	1	1	3	614	1	419	5	0	1	0	0	1
17	17	8	1.9927e+06	49	2621	0	0	62	3216	NaN	0	5	853	0	383	8	1	0	0	0	0
17	17	9	2.0079e+06	16	2558	1	2	48	3216	NaN	0	4	2661	0	116	6	0	0	1	0	0
17	17	10	2.022e+06	43	2619	0	0	22	3216	NaN	1	3	1507	0	323	3	1	0	0	0	0
17	17	11	2.0362e+06	53	2515	0	0	53	3216	NaN	1	4	1610	0	407	7	1	0	0	0	0
17	17	12	2.0498e+06	14	2882	1	1	31	3216	NaN	1	6	774	0	14	4	0	0	1	0	0
17	17	13	2.0645e+06	21	2795	1	1	36	3216	NaN	0	5	1912	0	21	5	0	0	0	1	0
17	17	14	2.0817e+06	11	2651	1	1	75	2679	1	0	6	1795	0	11	10	0	0	0	1	1
17	17	15	2.0946e+06	63	2621	0	0	18	2679	NaN	0	2	279	0	410	3	0	1	0	0	0
17	17	16	2.1085e+06	6	2917	1	1	44	2679	NaN	1	5	992	0	6	6	0	0	0	1	0
17	17	17	2.1223e+06	46	2762	0	0	13	2679	NaN	1	6	1042	0	349	2	1	0	0	0	0
17	17	18	2.1353e+06	4	2807	1	2	56	2679	NaN	0	3	169	0	104	7	0	0	1	0	0
17	17	19	2.1492e+06	3	2708	1	2	19	2679	NaN	1	3	1223	0	103	3	0	0	0	1	0
17	17	20	2.1636e+06	5	2929	1	2	64	2679	NaN	1	7	1553	0	105	8	0	0	1	0	0
17	17	21	2.1834e+06	48	2985	0	0	41	2679	NaN	0	5	3715	0	373	6	0	1	0	0	0
17	17	22	2.1974e+06	12	2987	1	2	55	2679	NaN	0	3	1031	0	112	7	0	0	1	0	0
17	17	23	2.2127e+06	59	2894	0	0	21	2679	NaN	0	5	2444	0	405	3	1	0	0	0	0
17	17	24	2.2311e+06	37	2954	1	2	80	3888	0	1	5	1565	0	137	10	0	0	1	0	1
17	17	25	2.246e+06	80	2878	0	0	29	1328	1	0	5	640	0	328	4	1	0	0	0	1
17	17	26	2.2598e+06	47	2738	0	0	70	1328	NaN	1	7	1085	0	377	9	1	0	0	0	0
17	17	27	2.2738e+06	7	2593	1	1	47	1328	NaN	0	6	1410	0	7	6	0	0	1	0	0
17	17	28	2.2873e+06	58	2541	0	0	34	1328	NaN	1	3	997	0	327	5	0	1	0	0	0
17	17	29	2.3012e+06	41	2572	0	0	30	1328	NaN	0	6	1280	0	314	4	1	0	0	0	0
17	17	30	2.3151e+06	73	2820	0	0	66	1328	NaN	1	5	1092	0	305	9	0	1	0	0	0
17	17	31	2.3383e+06	29	2578	1	2	60	9096	1	1	6	1530	1	129	8	0	0	0	1	1
17	17	32	2.3586e+06	50	2581	0	0	77	6368	0	1	5	1338	0	386	10	1	0	0	0	1
17	17	33	2.3742e+06	28	2610	1	2	4	2328	0	0	6	703	1	128	1	0	0	0	1	1
17	17	34	2.3942e+06	57	2809	0	0	50	2112	0	0	3	5134	1	362	7	0	1	0	0	1
17	17	35	2.4072e+06	35	2576	1	2	63	2112	NaN	1	7	359	0	135	8	0	0	1	0	0
17	17	36	2.4224e+06	9	2940	1	2	67	1687	1	1	5	603	1	109	9	0	0	0	1	1
17	17	37	2.437e+06	76	2760	0	0	1	1687	NaN	1	4	1873	0	404	1	0	1	0	0	0
17	17	38	2.4539e+06	67	2527	0	0	17	1928	0	0	3	2458	1	308	3	0	1	0	0	1
17	17	39	2.4668e+06	8	2673	1	2	28	1928	NaN	0	6	225	0	108	4	0	0	0	1	0
17	17	40	2.48e+06	2	2631	1	1	16	1928	NaN	1	5	503	0	2	2	0	0	1	0	0
17	17	41	2.499e+06	20	2641	1	1	39	895	1	1	5	732	1	20	5	0	0	1	0	1
17	17	42	2.5122e+06	65	2584	0	0	6	895	NaN	1	7	627	0	315	1	1	0	0	0	0
17	17	43	2.5255e+06	22	2815	1	2	27	895	NaN	0	5	474	0	122	4	0	0	0	1	0
17	17	44	2.5404e+06	75	2756	0	0	54	1639	1	1	6	538	1	414	7	1	0	0	0	1
17	17	45	2.5566e+06	30	2860	1	1	11	1768	0	1	5	1488	0	30	2	0	0	0	1	1
17	17	46	2.5734e+06	33	2749	1	1	7	3680	0	0	3	441	1	33	1	0	0	1	0	1
17	17	47	2.5873e+06	10	2836	1	1	68	3680	NaN	1	4	1075	0	10	9	0	0	0	1	0
17	17	48	2.6004e+06	44	2555	0	0	25	3680	NaN	0	3	523	0	330	4	0	1	0	0	0
17	17	49	2.6136e+06	74	2537	0	0	61	3680	NaN	1	6	689	0	364	8	1	0	0	0	0
17	17	50	2.628e+06	31	2646	1	2	35	3680	NaN	1	7	1685	0	131	5	0	0	0	1	0
17	17	51	2.6428e+06	62	2609	0	0	65	1128	1	1	5	1146	1	355	9	0	1	0	0	1
17	17	52	2.6574e+06	13	2852	1	1	32	1128	NaN	0	6	1685	0	13	4	0	0	1	0	0
17	17	53	2.6731e+06	64	2671	0	0	73	1128	NaN	0	6	3096	0	332	10	0	1	0	0	0
17	17	54	2.6873e+06	52	2676	0	0	45	1128	NaN	0	5	1506	0	312	6	1	0	0	0	0
17	17	55	2.702e+06	18	2700	1	1	23	1408	1	1	4	570	1	18	3	0	0	1	0	1
17	17	56	2.7152e+06	71	2722	0	0	37	1408	NaN	1	7	527	0	317	5	1	0	0	0	0
17	17	57	2.7287e+06	24	2991	1	2	71	1408	NaN	0	6	507	0	124	9	0	0	1	0	0
17	17	58	2.7422e+06	70	2646	0	0	42	1408	NaN	0	3	829	0	316	6	0	1	0	0	0
17	17	59	2.7554e+06	45	2712	0	0	26	1408	NaN	1	2	464	0	391	4	0	1	0	0	0
17	17	60	2.7689e+06	66	2551	0	0	14	1408	NaN	0	6	1008	0	411	2	1	0	0	0	0
17	17	61	2.7866e+06	36	2772	1	1	40	1336	1	1	5	945	1	36	5	0	0	1	0	1
17	17	62	2.8002e+06	19	2675	1	1	24	1336	NaN	0	5	932	0	19	3	0	0	1	0	0
17	17	63	2.8238e+06	23	2840	1	1	43	8048	1	0	5	2710	0	23	6	0	0	0	1	1
17	17	64	2.8398e+06	54	2729	0	0	10	1976	1	1	1	1316	1	353	2	0	1	0	0	1
17	17	65	2.853e+06	77	2880	0	0	69	1976	NaN	0	6	309	0	378	9	1	0	0	0	0
17	17	66	2.8694e+06	68	2985	0	0	5	2904	0	0	7	490	1	395	1	1	0	0	0	1
17	17	67	2.8845e+06	34	2735	1	1	20	1912	1	1	3	469	1	34	3	0	0	0	1	1
17	17	68	2.8974e+06	69	2787	0	0	46	1912	NaN	1	6	119	0	347	6	1	0	0	0	0
17	17	69	2.9105e+06	61	2981	0	0	74	1912	NaN	0	4	157	0	326	10	0	1	0	0	0
17	17	70	2.9238e+06	79	2912	0	0	57	1912	NaN	1	6	387	0	341	8	0	1	0	0	0
17	17	71	2.9389e+06	32	2821	1	2	12	1832	0	0	5	443	1	132	2	0	0	0	1	1
17	17	72	2.9571e+06	55	2718	0	0	49	1832	NaN	0	3	5523	0	387	7	0	1	0	0	0
17	17	73	2.9702e+06	42	2846	0	0	78	1832	NaN	0	5	181	0	379	10	1	0	0	0	0
17	17	74	2.9835e+06	15	2833	1	2	59	1832	NaN	1	6	534	0	115	8	0	0	0	1	0
17	17	75	2.9973e+06	60	2823	0	0	9	1832	NaN	1	3	984	0	333	2	0	1	0	0	0
17	17	76	3.0105e+06	27	2699	1	2	72	1832	NaN	1	6	445	0	127	9	0	0	1	0	0
17	17	77	3.0264e+06	56	2741	0	0	38	2992	0	0	7	239	1	350	5	1	0	0	0	1
17	17	78	3.0437e+06	25	2500	1	1	79	2304	0	0	7	2441	1	25	10	0	0	1	0	1
17	17	79	3.0589e+06	78	2871	0	0	2	2304	NaN	0	3	2386	0	412	1	0	1	0	0	0
17	17	80	3.0722e+06	39	2611	1	2	15	2304	NaN	1	6	675	0	139	2	0	0	1	0	0
18	18	1	2.0983e+06	26	2539	1	1	3	3632	0	1	5	2068	0	26	1	0	0	0	1	1
18	18	2	2.1169e+06	1	2819	1	2	51	2984	1	1	4	2745	1	101	7	0	0	0	1	1
18	18	3	2.1311e+06	72	2645	0	0	58	2984	NaN	1	1	1554	0	371	8	0	1	0	0	0
18	18	4	2.1484e+06	38	2627	1	2	76	2984	NaN	0	5	4684	0	138	10	0	0	0	1	0
18	18	5	2.1625e+06	40	2589	1	1	8	2984	NaN	1	7	1530	0	40	1	0	0	1	0	0
18	18	6	2.1775e+06	17	2721	1	2	52	2984	NaN	1	3	2272	0	117	7	0	0	0	1	0
18	18	7	2.1933e+06	51	2657	0	0	33	1920	1	1	1	1267	1	419	5	0	1	0	0	1
18	18	8	2.2061e+06	49	2753	0	0	62	1920	NaN	0	7	79	0	383	8	1	0	0	0	0
18	18	9	2.2201e+06	16	2975	1	1	48	1920	NaN	1	6	1020	0	16	6	0	0	1	0	0
18	18	10	2.2342e+06	43	2588	0	0	22	1920	NaN	1	6	1453	0	323	3	1	0	0	0	0
18	18	11	2.2497e+06	53	2838	0	0	53	1920	NaN	1	4	2699	0	407	7	1	0	0	0	0
18	18	12	2.2625e+06	14	2679	1	2	31	1920	NaN	0	7	140	0	114	4	0	0	1	0	0
18	18	13	2.2768e+06	21	2539	1	2	36	1920	NaN	1	3	1753	0	121	5	0	0	0	1	0
18	18	14	2.2958e+06	11	2504	1	2	75	3200	1	1	5	3304	1	111	10	0	0	0	1	1
18	18	15	2.309e+06	63	2958	0	0	18	3200	NaN	0	1	302	0	410	3	0	1	0	0	0
18	18	16	2.3225e+06	6	2675	1	2	44	3200	NaN	0	4	824	0	106	6	0	0	0	1	0
18	18	17	2.336e+06	46	2921	0	0	13	3200	NaN	1	7	538	0	349	2	1	0	0	0	0
18	18	18	2.3504e+06	4	2717	1	1	56	3200	NaN	1	5	1704	0	4	7	0	0	1	0	0
18	18	19	2.3646e+06	3	2627	1	1	19	3200	NaN	0	5	1620	0	3	3	0	0	0	1	0
18	18	20	2.3799e+06	5	2718	1	1	64	3200	NaN	0	6	2503	0	5	8	0	0	1	0	0
18	18	21	2.3963e+06	48	2938	0	0	41	3200	NaN	0	1	337	0	373	6	0	1	0	0	0
18	18	22	2.4111e+06	12	2769	1	1	55	3200	NaN	1	5	2101	0	12	7	0	0	1	0	0
18	18	23	2.4254e+06	59	2659	0	0	21	3200	NaN	0	6	1584	0	405	3	1	0	0	0	0
18	18	24	2.4427e+06	37	2560	1	1	80	2264	1	0	6	2491	0	37	10	0	0	1	0	1
18	18	25	2.4617e+06	80	2820	0	0	29	2176	0	0	6	4069	1	328	4	1	0	0	0	1
18	18	26	2.4749e+06	47	2893	0	0	70	2176	NaN	1	7	256	0	377	9	1	0	0	0	0
18	18	27	2.488e+06	7	2954	1	2	47	2176	NaN	1	7	248	0	107	6	0	0	1	0	0
18	18	28	2.5017e+06	58	2522	0	0	34	2176	NaN	1	2	1090	0	327	5	0	1	0	0	0
18	18	29	2.5148e+06	41	2826	0	0	30	2176	NaN	0	7	366	0	314	4	1	0	0	0	0
18	18	30	2.5278e+06	73	2581	0	0	66	2176	NaN	1	1	424	0	305	9	0	1	0	0	0
18	18	31	2.5454e+06	29	2626	1	1	60	3144	0	0	5	1839	1	29	8	0	0	0	1	1
18	18	32	2.5618e+06	50	2878	0	0	77	2224	1	1	7	1270	1	386	10	1	0	0	0	1
18	18	33	2.5782e+06	28	2622	1	1	4	2008	0	1	4	1777	0	28	1	0	0	0	1	1
18	18	34	2.5938e+06	57	2744	0	0	50	2336	0	0	1	493	1	362	7	0	1	0	0	1
18	18	35	2.6093e+06	35	2714	1	1	63	2336	NaN	0	6	2857	0	35	8	0	0	1	0	0
18	18	36	2.6292e+06	9	2603	1	1	67	2752	0	0	6	4486	1	9	9	0	0	0	1	1
18	18	37	2.6431e+06	76	2760	0	0	1	2752	NaN	1	2	1200	0	404	1	0	1	0	0	0
18	18	38	2.6614e+06	67	2896	0	0	17	1776	0	0	6	3580	1	308	3	0	1	0	0	1
18	18	39	2.6781e+06	8	2785	1	1	28	1776	NaN	1	6	3943	0	8	4	0	0	0	1	0
18	18	40	2.6918e+06	2	2645	1	2	16	1776	NaN	0	7	1040	0	102	2	0	0	1	0	0
18	18	41	2.71e+06	20	2544	1	2	39	1888	0	0	7	1024	1	120	5	0	0	1	0	1
18	18	42	2.7231e+06	65	2693	0	0	6	1888	NaN	1	7	353	0	315	1	1	0	0	0	0
18	18	43	2.7369e+06	22	2698	1	1	27	1888	NaN	1	3	1160	0	22	4	0	0	0	1	0
18	18	44	2.7539e+06	75	2583	0	0	54	2744	0	1	4	1649	0	414	7	1	0	0	0	1
18	18	45	2.7703e+06	30	2888	1	2	11	2024	0	0	6	1439	1	130	2	0	0	0	1	1
18	18	46	2.7872e+06	33	2938	1	2	7	3080	1	1	6	864	1	133	1	0	0	1	0	1
18	18	47	2.8017e+06	10	2701	1	2	68	3080	NaN	0	5	1830	0	110	9	0	0	0	1	0
18	18	48	2.8146e+06	44	2805	0	0	25	3080	NaN	0	1	61	0	330	4	0	1	0	0	0
18	18	49	2.8285e+06	74	2514	0	0	61	3080	NaN	1	6	1399	0	364	8	1	0	0	0	0
18	18	50	2.8415e+06	31	2658	1	1	35	3080	NaN	0	4	413	0	31	5	0	0	0	1	0
18	18	51	2.8584e+06	62	2782	0	0	65	2696	1	1	2	1349	1	355	9	0	1	0	0	1
18	18	52	2.872e+06	13	2799	1	2	32	2696	NaN	1	7	804	0	113	4	0	0	1	0	0
18	18	53	2.885e+06	64	2712	0	0	73	2696	NaN	0	1	336	0	332	10	0	1	0	0	0
18	18	54	2.8977e+06	52	2534	0	0	45	2696	NaN	0	7	150	0	312	6	1	0	0	0	0
18	18	55	2.915e+06	18	2664	1	2	23	3200	1	0	7	1495	0	118	3	0	0	1	0	1
18	18	56	2.9278e+06	71	2721	0	0	37	3200	NaN	1	7	14	0	317	5	1	0	0	0	0
18	18	57	2.9408e+06	24	2538	1	1	71	3200	NaN	1	7	472	0	24	9	0	0	1	0	0
18	18	58	2.9567e+06	70	2883	0	0	42	3200	NaN	0	5	3067	0	316	6	0	1	0	0	0
18	18	59	2.9697e+06	45	2698	0	0	26	3200	NaN	1	1	317	0	391	4	0	1	0	0	0
18	18	60	2.9844e+06	66	2828	0	0	14	3200	NaN	0	6	1832	0	411	2	1	0	0	0	0
18	18	61	3.0026e+06	36	2589	1	2	40	1624	0	0	6	1081	1	136	5	0	0	1	0	1
18	18	62	3.0158e+06	19	2802	1	2	24	1624	NaN	1	5	333	0	119	3	0	0	1	0	0
18	18	63	3.0314e+06	23	2661	1	2	43	2720	1	1	4	310	1	123	6	0	0	0	1	1
18	18	64	3.0471e+06	54	2713	0	0	10	2688	0	1	1	242	0	353	2	0	1	0	0	1
18	18	65	3.061e+06	77	2768	0	0	69	2688	NaN	0	7	1117	0	378	9	1	0	0	0	0
18	18	66	3.0757e+06	68	2568	0	0	5	1656	0	0	7	483	1	395	1	1	0	0	0	1
18	18	67	3.091e+06	34	2764	1	2	20	2080	0	0	6	528	1	134	3	0	0	0	1	1
18	18	68	3.104e+06	69	2702	0	0	46	2080	NaN	1	7	283	0	347	6	1	0	0	0	0
18	18	69	3.1191e+06	61	2537	0	0	74	2080	NaN	0	4	2531	0	326	10	0	1	0	0	0
18	18	70	3.1326e+06	79	2911	0	0	57	2080	NaN	1	2	626	0	341	8	0	1	0	0	0
18	18	71	3.1482e+06	32	2894	1	1	12	2416	1	1	7	245	1	32	2	0	0	0	1	1
18	18	72	3.1609e+06	55	2548	0	0	49	2416	NaN	0	1	206	0	387	7	0	1	0	0	0
18	18	73	3.1742e+06	42	2949	0	0	78	2416	NaN	0	7	321	0	379	10	1	0	0	0	0
18	18	74	3.1872e+06	15	2658	1	1	59	2416	NaN	0	5	355	0	15	8	0	0	0	1	0
18	18	75	3.2002e+06	60	2776	0	0	9	2416	NaN	1	1	230	0	333	2	0	1	0	0	0
18	18	76	3.2162e+06	27	2860	1	1	72	2416	NaN	0	6	3147	0	27	9	0	0	1	0	0
18	18	77	3.2307e+06	56	2502	0	0	38	1863	0	0	7	146	1	350	5	1	0	0	0	1
18	18	78	3.2468e+06	25	2753	1	2	79	2976	1	1	7	443	1	125	10	0	0	1	0	1
18	18	79	3.2607e+06	78	2963	0	0	2	2976	NaN	0	2	901	0	412	1	0	1	0	0	0
18	18	80	3.2748e+06	39	2738	1	1	15	2976	NaN	0	6	1356	0	39	2	0	0	1	0	0
19	19	1	1.9787e+06	7	2623	1	1	7	2696	NaN	0	7	1361	0	7	1	0	0	1	0	0
19	19	2	1.9955e+06	22	2902	1	1	8	2711	1	1	2	1231	1	22	1	0	0	1	0	1
19	19	3	2.0125e+06	63	2863	0	0	74	3648	0	0	1	440	1	410	10	0	1	0	0	1
19	19	4	2.0264e+06	64	2654	0	0	41	3648	NaN	0	1	1243	0	332	6	0	1	0	0	0
19	19	5	2.0408e+06	28	2997	1	2	16	3648	NaN	0	2	1458	0	128	2	0	0	1	0	0
19	19	6	2.0544e+06	50	2788	0	0	2	3648	NaN	1	1	769	0	386	1	0	1	0	0	0
19	19	7	2.0687e+06	3	2968	1	2	71	3648	NaN	1	5	1372	0	103	9	0	0	1	0	0
19	19	8	2.0849e+06	19	2970	1	2	59	2599	1	1	2	600	1	119	8	0	0	0	1	1
19	19	9	2.0998e+06	25	2522	1	1	27	2599	NaN	0	7	2459	0	25	4	0	0	0	1	0
19	19	10	2.1153e+06	43	2825	0	0	10	1544	1	1	1	1097	1	323	2	0	1	0	0	1
19	19	11	2.1292e+06	46	2958	0	0	42	1544	NaN	1	1	993	0	349	6	0	1	0	0	0
19	19	12	2.1433e+06	36	2961	1	1	75	1544	NaN	1	2	1140	0	36	10	0	0	0	1	0
19	19	13	2.1615e+06	29	2832	1	1	52	4784	1	0	2	565	0	29	7	0	0	0	1	1
19	19	14	2.181e+06	75	2954	0	0	30	4768	1	1	6	1714	1	414	4	1	0	0	0	1
19	19	15	2.1997e+06	55	2709	0	0	6	3352	0	0	5	2715	1	387	1	1	0	0	0	1
19	19	16	2.2144e+06	1	2718	1	1	48	3352	NaN	0	2	1965	0	1	6	0	0	1	0	0
19	19	17	2.2363e+06	18	2879	1	2	15	7784	0	0	2	1244	1	118	2	0	0	1	0	1
19	19	18	2.2493e+06	69	2573	0	0	50	7784	NaN	1	1	445	0	347	7	0	1	0	0	0
19	19	19	2.2629e+06	4	2693	1	1	4	7784	NaN	1	2	880	0	4	1	0	0	0	1	0
19	19	20	2.2806e+06	35	2674	1	1	19	4096	0	0	2	923	1	35	3	0	0	0	1	1
19	19	21	2.2996e+06	40	2544	1	1	31	4096	NaN	1	6	1027	0	40	4	0	0	1	0	0
19	19	22	2.3154e+06	58	2680	0	0	9	2136	1	1	2	935	1	327	2	0	1	0	0	1
19	19	23	2.3287e+06	53	2800	0	0	33	2136	NaN	1	1	533	0	407	5	0	1	0	0	0
19	19	24	2.3454e+06	12	2713	1	2	51	2168	0	0	5	1813	1	112	7	0	0	0	1	1
19	19	25	2.359e+06	78	2580	0	0	18	2168	NaN	0	2	1055	0	412	3	0	1	0	0	0
19	19	26	2.3736e+06	45	2922	0	0	46	2168	NaN	1	7	1713	0	391	6	1	0	0	0	0
19	19	27	2.3883e+06	14	2765	1	1	32	2168	NaN	1	5	1919	0	14	4	0	0	1	0	0
19	19	28	2.4016e+06	39	2518	1	2	55	2168	NaN	1	2	814	0	139	7	0	0	1	0	0
19	19	29	2.4157e+06	67	2831	0	0	69	2168	NaN	0	7	1229	0	308	9	1	0	0	0	0
19	19	30	2.4297e+06	34	2661	1	2	39	2168	NaN	0	6	1371	0	134	5	0	0	1	0	0
19	19	31	2.4468e+06	27	2551	1	1	23	2568	0	0	1	2046	1	27	3	0	0	1	0	1
19	19	32	2.4613e+06	20	2556	1	1	79	2568	NaN	1	7	1857	0	20	10	0	0	1	0	0
19	19	33	2.4794e+06	59	2822	0	0	65	3935	1	0	1	1382	0	405	9	0	1	0	0	1
19	19	34	2.4933e+06	17	2894	1	2	36	3935	NaN	1	2	1014	0	117	5	0	0	0	1	0
19	19	35	2.5074e+06	76	2878	0	0	58	3935	NaN	1	1	1188	0	404	8	0	1	0	0	0
19	19	36	2.524e+06	77	2778	0	0	22	3008	1	0	5	911	0	378	3	1	0	0	0	1
19	19	37	2.539e+06	38	2826	1	2	47	3008	NaN	0	2	2121	0	138	6	0	0	1	0	0
19	19	38	2.5526e+06	66	2850	0	0	49	3008	NaN	0	1	756	0	411	7	0	1	0	0	0
19	19	39	2.5664e+06	6	2812	1	1	76	3008	NaN	1	2	1039	0	6	10	0	0	0	1	0
19	19	40	2.5805e+06	21	2641	1	1	12	3008	NaN	0	3	1460	0	21	2	0	0	0	1	0
19	19	41	2.5997e+06	16	2889	1	1	28	3008	NaN	1	7	1367	0	16	4	0	0	0	1	0
19	19	42	2.6138e+06	79	2831	0	0	53	3008	NaN	1	5	1240	0	341	7	1	0	0	0	0
19	19	43	2.6313e+06	23	2755	1	2	43	2056	1	1	3	2705	1	123	6	0	0	0	1	1
19	19	44	2.6459e+06	57	2859	0	0	14	2056	NaN	0	6	1689	0	362	2	1	0	0	0	0
19	19	45	2.6614e+06	65	2809	0	0	78	1720	1	1	2	1046	1	315	10	1	0	0	0	1
19	19	46	2.678e+06	33	2654	1	2	64	2952	0	1	1	1022	0	133	8	0	0	1	0	1
19	19	47	2.6938e+06	56	2626	0	0	70	1952	0	0	7	1207	1	350	9	1	0	0	0	1
19	19	48	2.7085e+06	5	2847	1	1	56	1952	NaN	0	5	1863	0	5	7	0	0	1	0	0
19	19	49	2.7221e+06	62	2946	0	0	34	1952	NaN	1	1	600	0	355	5	0	1	0	0	0
19	19	50	2.7355e+06	37	2715	1	2	60	1952	NaN	1	2	676	0	137	8	0	0	0	1	0
19	19	51	2.7494e+06	48	2890	0	0	73	1952	NaN	0	1	1085	0	373	10	0	1	0	0	0
19	19	52	2.763e+06	71	2500	0	0	45	1952	NaN	1	6	1071	0	317	6	1	0	0	0	0
19	19	53	2.7769e+06	30	2518	1	2	68	1952	NaN	0	3	1416	0	130	9	0	0	0	1	0
19	19	54	2.7909e+06	51	2771	0	0	61	1952	NaN	1	7	1241	0	419	8	1	0	0	0	0
19	19	55	2.8039e+06	61	2812	0	0	25	1952	NaN	0	1	120	0	326	4	0	1	0	0	0
19	19	56	2.8182e+06	73	2841	0	0	21	1952	NaN	1	2	1499	0	305	3	1	0	0	0	0
19	19	57	2.8321e+06	9	2585	1	2	44	1952	NaN	1	7	1352	0	109	6	0	0	0	1	0
19	19	58	2.8478e+06	8	2949	1	2	35	1664	0	0	3	1076	1	108	5	0	0	0	1	1
19	19	59	2.8631e+06	2	2801	1	1	80	1472	1	1	2	1047	1	2	10	0	0	1	0	1
19	19	60	2.877e+06	47	2959	0	0	29	1472	NaN	1	7	950	0	377	4	1	0	0	0	0
19	19	61	2.8944e+06	26	2565	1	2	72	1472	NaN	0	2	818	0	126	9	0	0	1	0	0
19	19	62	2.9089e+06	10	2909	1	1	63	1472	NaN	1	5	1567	0	10	8	0	0	1	0	0
19	19	63	2.9229e+06	13	2958	1	2	11	1472	NaN	1	7	1146	0	113	2	0	0	0	1	0
19	19	64	2.9373e+06	42	2850	0	0	38	1472	NaN	0	2	1451	0	379	5	1	0	0	0	0
19	19	65	2.9532e+06	72	2784	0	0	1	2480	1	1	1	650	1	371	1	0	1	0	0	1
19	19	66	2.9668e+06	41	2687	0	0	54	2480	NaN	0	7	923	0	314	7	1	0	0	0	0
19	19	67	2.9807e+06	15	2783	1	1	67	2480	NaN	0	5	1151	0	15	9	0	0	0	1	0
19	19	68	2.9962e+06	44	2871	0	0	17	1856	0	0	1	799	1	330	3	0	1	0	0	1
19	19	69	3.0112e+06	54	2627	0	0	37	1583	1	1	2	749	1	353	5	1	0	0	0	1
19	19	70	3.0243e+06	70	2528	0	0	26	1583	NaN	0	1	627	0	316	4	0	1	0	0	0
19	19	71	3.0388e+06	31	2608	1	1	3	1583	NaN	0	6	1907	0	31	1	0	0	0	1	0
19	19	72	3.052e+06	68	2584	0	0	57	1583	NaN	0	1	544	0	395	8	0	1	0	0	0
19	19	73	3.066e+06	74	2714	0	0	77	1583	NaN	1	5	1357	0	364	10	1	0	0	0	0
19	19	74	3.0806e+06	24	2528	1	2	24	1583	NaN	0	2	2083	0	124	3	0	0	1	0	0
19	19	75	3.0978e+06	49	2620	0	0	13	2744	1	0	2	1824	0	383	2	1	0	0	0	1
19	19	76	3.1131e+06	60	2605	0	0	62	1456	1	1	7	1209	1	333	8	1	0	0	0	1
19	19	77	3.1277e+06	80	2733	0	0	5	1456	NaN	0	2	1906	0	328	1	1	0	0	0	0
19	19	78	3.1411e+06	32	2706	1	2	20	1456	NaN	0	3	667	0	132	3	0	0	0	1	0
19	19	79	3.1568e+06	11	2845	1	2	40	1576	1	1	3	1319	1	111	5	0	0	1	0	1
19	19	80	3.17e+06	52	2744	0	0	66	1576	NaN	0	1	503	0	312	9	0	1	0	0	0
20	20	1	1.9946e+06	7	2915	1	2	7	2912	NaN	1	7	412	0	107	1	0	0	1	0	0
20	20	2	2.0132e+06	22	2638	1	2	8	5735	0	0	7	210	1	122	1	0	0	1	0	1
20	20	3	2.0319e+06	63	2538	0	0	74	5000	0	0	1	1207	1	410	10	0	1	0	0	1
20	20	4	2.0457e+06	64	2683	0	0	41	5000	NaN	0	4	1052	0	332	6	0	1	0	0	0
20	20	5	2.0587e+06	28	2784	1	1	16	5000	NaN	1	7	235	0	28	2	0	0	1	0	0
20	20	6	2.0716e+06	50	2674	0	0	2	5000	NaN	1	1	255	0	386	1	0	1	0	0	0
20	20	7	2.0848e+06	3	2860	1	1	71	5000	NaN	0	7	300	0	3	9	0	0	1	0	0
20	20	8	2.1008e+06	19	2697	1	1	59	3039	1	0	6	261	0	19	8	0	0	0	1	1
20	20	9	2.1154e+06	25	2838	1	2	27	3039	NaN	1	3	1847	0	125	4	0	0	0	1	0
20	20	10	2.1298e+06	43	2515	0	0	10	1856	0	1	1	42	0	323	2	0	1	0	0	1
20	20	11	2.1437e+06	46	2805	0	0	42	1856	NaN	1	3	1087	0	349	6	0	1	0	0	0
20	20	12	2.1583e+06	36	2710	1	2	75	1856	NaN	0	6	1895	0	136	10	0	0	0	1	0
20	20	13	2.1738e+06	29	2627	1	2	52	2536	1	1	1	355	1	129	7	0	0	0	1	1
20	20	14	2.1908e+06	75	2815	0	0	30	3103	0	1	7	1088	0	414	4	1	0	0	0	1
20	20	15	2.2092e+06	55	2965	0	0	6	4616	0	0	7	817	1	387	1	1	0	0	0	1
20	20	16	2.2227e+06	1	2510	1	2	48	4616	NaN	1	7	908	0	101	6	0	0	1	0	0
20	20	17	2.24e+06	18	2805	1	1	15	4127	1	1	7	400	1	18	2	0	0	1	0	1
20	20	18	2.253e+06	69	2736	0	0	50	4127	NaN	1	1	246	0	347	7	0	1	0	0	0
20	20	19	2.2658e+06	4	2559	1	2	4	4127	NaN	0	7	238	0	104	1	0	0	0	1	0
20	20	20	2.2822e+06	35	2957	1	2	19	3192	0	1	1	295	0	135	3	0	0	0	1	1
20	20	21	2.3028e+06	40	2509	1	2	31	3192	NaN	0	7	261	0	140	4	0	0	1	0	0
20	20	22	2.3181e+06	58	2573	0	0	9	2408	1	1	1	284	1	327	2	0	1	0	0	1
20	20	23	2.3309e+06	53	2505	0	0	33	2408	NaN	1	1	284	0	407	5	0	1	0	0	0
20	20	24	2.346e+06	12	2956	1	1	51	1984	1	1	1	188	1	12	7	0	0	0	1	1
20	20	25	2.3599e+06	78	2650	0	0	18	1984	NaN	0	1	1212	0	412	3	0	1	0	0	0
20	20	26	2.3731e+06	45	2502	0	0	46	1984	NaN	1	7	768	0	391	6	1	0	0	0	0
20	20	27	2.3858e+06	14	2593	1	2	32	1984	NaN	0	7	81	0	114	4	0	0	1	0	0
20	20	28	2.4e+06	39	2973	1	1	55	1984	NaN	0	4	1240	0	39	7	0	0	1	0	0
20	20	29	2.4149e+06	67	2801	0	0	69	1984	NaN	0	6	2062	0	308	9	1	0	0	0	0
20	20	30	2.4299e+06	34	2530	1	1	39	1984	NaN	1	7	2479	0	34	5	0	0	1	0	0
20	20	31	2.4486e+06	27	2664	1	2	23	4080	1	1	6	1987	1	127	3	0	0	1	0	1
20	20	32	2.4614e+06	20	2544	1	2	79	4080	NaN	0	7	234	0	120	10	0	0	1	0	0
20	20	33	2.4791e+06	59	2581	0	0	65	3288	0	0	1	1883	1	405	9	0	1	0	0	1
20	20	34	2.4936e+06	17	2823	1	1	36	3288	NaN	0	6	1725	0	17	5	0	0	0	1	0
20	20	35	2.5074e+06	76	2672	0	0	58	3288	NaN	1	1	1108	0	404	8	0	1	0	0	0
20	20	36	2.5253e+06	77	2542	0	0	22	2912	1	0	6	2387	0	378	3	1	0	0	0	1
20	20	37	2.5387e+06	38	2887	1	1	47	2912	NaN	1	7	533	0	38	6	0	0	1	0	0
20	20	38	2.5514e+06	66	2722	0	0	49	2912	NaN	0	1	10	0	411	7	0	1	0	0	0
20	20	39	2.5655e+06	6	2636	1	2	76	2912	NaN	0	7	1456	0	106	10	0	0	0	1	0
20	20	40	2.5803e+06	21	2873	1	2	12	2912	NaN	1	7	1892	0	121	2	0	0	0	1	0
20	20	41	2.7768e+06	16	2678	1	2	28	2912	NaN	0	6	649	0	116	4	0	0	0	1	0
20	20	42	2.7911e+06	79	2870	0	0	53	2912	NaN	1	5	1421	0	341	7	1	0	0	0	0
20	20	43	2.8088e+06	23	2566	1	1	43	3095	1	0	6	2038	0	23	6	0	0	0	1	1
20	20	44	2.8215e+06	57	2513	0	0	14	3095	NaN	0	7	205	0	362	2	1	0	0	0	0
20	20	45	2.8367e+06	65	2565	0	0	78	1888	1	1	7	759	1	315	10	1	0	0	0	1
20	20	46	2.8529e+06	33	2602	1	1	64	3351	1	0	6	197	0	33	8	0	0	1	0	1
20	20	47	2.8681e+06	56	2693	0	0	70	2304	0	0	7	188	1	350	9	1	0	0	0	1
20	20	48	2.8814e+06	5	2791	1	2	56	2304	NaN	1	1	553	0	105	7	0	0	1	0	0
20	20	49	2.8942e+06	62	2603	0	0	34	2304	NaN	1	1	228	0	355	5	0	1	0	0	0
20	20	50	2.9085e+06	37	2805	1	1	60	2304	NaN	0	6	1522	0	37	8	0	0	0	1	0
20	20	51	2.9225e+06	48	2696	0	0	73	2304	NaN	0	2	1291	0	373	10	0	1	0	0	0
20	20	52	2.9355e+06	71	2744	0	0	45	2304	NaN	1	7	259	0	317	6	1	0	0	0	0
20	20	53	2.9485e+06	30	2872	1	1	68	2304	NaN	1	7	126	0	30	9	0	0	0	1	0
20	20	54	2.962e+06	51	3000	0	0	61	2304	NaN	1	7	480	0	419	8	1	0	0	0	0
20	20	55	2.9751e+06	61	2700	0	0	25	2304	NaN	0	1	386	0	326	4	0	1	0	0	0
20	20	56	2.9906e+06	73	2716	0	0	21	2304	NaN	1	3	2773	0	305	3	1	0	0	0	0
20	20	57	3.0036e+06	9	2809	1	1	44	2304	NaN	0	7	191	0	9	6	0	0	0	1	0
20	20	58	3.0208e+06	8	2980	1	1	35	4008	1	1	5	257	1	8	5	0	0	0	1	1
20	20	59	3.0406e+06	2	2820	1	2	80	6855	0	0	7	77	1	102	10	0	0	1	0	1
20	20	60	3.0538e+06	47	2665	0	0	29	6855	NaN	1	7	614	0	377	4	1	0	0	0	0
20	20	61	3.0694e+06	26	2524	1	1	72	6855	NaN	1	7	626	0	26	9	0	0	1	0	0
20	20	62	3.082e+06	10	2521	1	2	63	6855	NaN	0	7	116	0	110	8	0	0	1	0	0
20	20	63	3.0956e+06	13	2848	1	1	11	6855	NaN	0	6	751	0	13	2	0	0	0	1	0
20	20	64	3.1093e+06	42	2996	0	0	38	6855	NaN	0	7	714	0	379	5	1	0	0	0	0
20	20	65	3.1257e+06	72	2849	0	0	1	2400	1	1	1	1163	1	371	1	0	1	0	0	1
20	20	66	3.1401e+06	41	2946	0	0	54	2400	NaN	0	5	1472	0	314	7	1	0	0	0	0
20	20	67	3.154e+06	15	2560	1	2	67	2400	NaN	1	7	1288	0	115	9	0	0	0	1	0
20	20	68	3.172e+06	44	2520	0	0	17	4352	0	0	1	1200	1	330	3	0	1	0	0	1
20	20	69	3.1892e+06	54	2718	0	0	37	2528	1	1	7	1982	1	353	5	1	0	0	0	1
20	20	70	3.2021e+06	70	2679	0	0	26	2528	NaN	0	1	191	0	316	4	0	1	0	0	0
20	20	71	3.2151e+06	31	2707	1	2	3	2528	NaN	1	7	259	0	131	1	0	0	0	1	0
20	20	72	3.2295e+06	68	2770	0	0	57	2528	NaN	0	3	1690	0	395	8	0	1	0	0	0
20	20	73	3.2431e+06	74	2869	0	0	77	2528	NaN	1	7	732	0	364	10	1	0	0	0	0
20	20	74	3.2584e+06	24	2888	1	1	24	2528	NaN	1	2	2379	0	24	3	0	0	1	0	0
20	20	75	3.2773e+06	49	2997	0	0	13	4272	0	0	7	1598	1	383	2	1	0	0	0	1
20	20	76	3.2921e+06	60	2596	0	0	62	2104	1	1	7	197	1	333	8	1	0	0	0	1
20	20	77	3.3052e+06	80	2840	0	0	5	2104	NaN	0	6	255	0	328	1	1	0	0	0	0
20	20	78	3.319e+06	32	2562	1	1	20	2104	NaN	1	2	1192	0	32	3	0	0	0	1	0
20	20	79	3.3338e+06	11	2562	1	1	40	2208	1	0	7	106	0	11	5	0	0	1	0	1
20	20	80	3.3466e+06	52	2500	0	0	66	2208	NaN	0	1	241	0	312	9	0	1	0	0	0
21	21	1	2.3116e+06	26	2840	1	1	80	4088	0	1	4	4889	0	26	10	0	0	1	0	1
21	21	2	2.3301e+06	72	2648	0	0	10	5136	1	1	2	674	1	371	2	0	1	0	0	1
21	21	3	2.3498e+06	12	2545	1	1	15	6039	0	1	6	1165	0	12	2	0	0	1	0	1
21	21	4	2.3636e+06	57	2654	0	0	65	6039	NaN	0	2	1171	0	362	9	0	1	0	0	0
21	21	5	2.3768e+06	75	2762	0	0	62	6039	NaN	1	6	392	0	414	8	1	0	0	0	0
21	21	6	2.3898e+06	31	2858	1	2	39	6039	NaN	1	7	206	0	131	5	0	0	1	0	0
21	21	7	2.4034e+06	40	2591	1	2	11	6039	NaN	0	6	983	0	140	2	0	0	0	1	0
21	21	8	2.4165e+06	21	2967	1	1	52	6039	NaN	0	6	146	0	21	7	0	0	0	1	0
21	21	9	2.4344e+06	63	2785	0	0	70	3175	0	0	5	1893	1	410	9	1	0	0	0	1
21	21	10	2.4534e+06	6	2986	1	1	36	4912	1	1	6	1163	1	6	5	0	0	0	1	1
21	21	11	2.4717e+06	29	2822	1	2	63	4856	0	1	6	625	0	129	8	0	0	1	0	1
21	21	12	2.4872e+06	45	2997	0	0	54	4856	NaN	1	4	2486	0	391	7	1	0	0	0	0
21	21	13	2.5078e+06	9	2786	1	1	68	5424	1	0	5	2413	0	9	9	0	0	0	1	1
21	21	14	2.5226e+06	11	2853	1	2	27	5424	NaN	1	5	1922	0	111	4	0	0	0	1	0
21	21	15	2.541e+06	60	2949	0	0	1	5152	1	1	1	336	1	333	1	0	1	0	0	1
21	21	16	2.5545e+06	10	2995	1	1	59	5152	NaN	1	6	534	0	10	8	0	0	0	1	0
21	21	17	2.5729e+06	36	2956	1	2	24	4312	1	0	6	1139	0	136	3	0	0	1	0	1
21	21	18	2.5864e+06	22	2643	1	2	43	4312	NaN	0	4	833	0	122	6	0	0	0	1	0
21	21	19	2.6003e+06	61	2754	0	0	5	4312	NaN	0	6	1130	0	326	1	1	0	0	0	0
21	21	20	2.6133e+06	69	2636	0	0	9	4312	NaN	1	1	347	0	347	2	0	1	0	0	0
21	21	21	2.638e+06	47	2552	0	0	73	1408	1	1	2	595	1	377	10	0	1	0	0	1
21	21	22	2.6562e+06	14	2627	1	2	51	5455	0	0	6	211	1	114	7	0	0	0	1	1
21	21	23	2.6754e+06	7	2970	1	2	28	4840	0	1	7	1354	0	107	4	0	0	0	1	1
21	21	24	2.6943e+06	38	2553	1	1	35	3464	0	1	6	2933	0	38	5	0	0	0	1	1
21	21	25	2.7116e+06	51	2668	0	0	77	2832	1	1	6	1715	1	419	10	1	0	0	0	1
21	21	26	2.7291e+06	66	2517	0	0	57	4288	1	0	2	761	0	411	8	0	1	0	0	1
21	21	27	2.7445e+06	27	2611	1	1	67	4288	NaN	0	4	2727	0	27	9	0	0	0	1	0
21	21	28	2.7579e+06	62	2810	0	0	38	4288	NaN	1	6	627	0	355	5	1	0	0	0	0
21	21	29	2.7723e+06	3	2541	1	1	12	4288	NaN	0	5	1901	0	3	2	0	0	0	1	0
21	21	30	2.7873e+06	1	2991	1	2	76	4288	NaN	1	6	1979	0	101	10	0	0	0	1	0
21	21	31	2.8022e+06	39	2893	1	2	48	4288	NaN	1	5	2032	0	139	6	0	0	1	0	0
21	21	32	2.8182e+06	65	2642	0	0	69	1840	1	1	6	1479	1	315	9	1	0	0	0	1
21	21	33	2.8312e+06	56	2537	0	0	33	1840	NaN	0	2	518	0	350	5	0	1	0	0	0
21	21	34	2.8455e+06	41	2555	0	0	14	1840	NaN	0	6	1787	0	314	2	1	0	0	0	0
21	21	35	2.86e+06	20	2700	1	2	55	1840	NaN	0	5	1800	0	120	7	0	0	1	0	0
21	21	36	2.8735e+06	53	2597	0	0	18	1840	NaN	1	2	858	0	407	3	0	1	0	0	0
21	21	37	2.8864e+06	76	2707	0	0	58	1840	NaN	1	1	227	0	404	8	0	1	0	0	0
21	21	38	2.901e+06	49	2540	0	0	29	1840	NaN	0	5	2061	0	383	4	1	0	0	0	0
21	21	39	2.914e+06	15	2623	1	1	8	1840	NaN	0	6	363	0	15	1	0	0	1	0	0
21	21	40	2.9272e+06	30	2908	1	1	79	1840	NaN	1	7	336	0	30	10	0	0	1	0	0
21	21	41	2.9479e+06	2	2579	1	1	40	1840	NaN	1	6	1819	0	2	5	0	0	1	0	0
21	21	42	2.9612e+06	71	2817	0	0	26	1840	NaN	1	2	563	0	317	4	0	1	0	0	0
21	21	43	2.9749e+06	55	2636	0	0	42	1840	NaN	0	1	1003	0	387	6	0	1	0	0	0
21	21	44	2.9883e+06	23	2870	1	1	3	1840	NaN	0	6	553	0	23	1	0	0	0	1	0
21	21	45	3.0017e+06	77	2615	0	0	74	1840	NaN	0	3	779	0	378	10	0	1	0	0	0
21	21	46	3.0157e+06	46	2908	0	0	50	1840	NaN	1	2	1064	0	349	7	0	1	0	0	0
21	21	47	3.0348e+06	17	2676	1	2	32	4856	0	1	6	1659	0	117	4	0	0	1	0	1
21	21	48	3.048e+06	25	2754	1	2	44	4856	NaN	1	6	378	0	125	6	0	0	0	1	0
21	21	49	3.0612e+06	68	2978	0	0	6	4856	NaN	0	7	284	0	395	1	1	0	0	0	0
21	21	50	3.0787e+06	4	2840	1	2	23	4008	0	0	6	664	1	104	3	0	0	1	0	1
21	21	51	3.0922e+06	79	2990	0	0	30	4008	NaN	1	6	487	0	341	4	1	0	0	0	0
21	21	52	3.1101e+06	16	2613	1	2	75	3976	0	0	6	1300	1	116	10	0	0	0	1	1
21	21	53	3.123e+06	24	2659	1	1	56	3976	NaN	1	5	271	0	24	7	0	0	1	0	0
21	21	54	3.1367e+06	58	2820	0	0	22	3976	NaN	1	6	925	0	327	3	1	0	0	0	0
21	21	55	3.1499e+06	67	2898	0	0	2	3976	NaN	0	3	316	0	308	1	0	1	0	0	0
21	21	56	3.1629e+06	33	2978	1	2	71	3976	NaN	1	6	26	0	133	9	0	0	1	0	0
21	21	57	3.1783e+06	48	2686	0	0	13	2360	0	0	7	350	1	373	2	1	0	0	0	1
21	21	58	3.1933e+06	50	2764	0	0	41	2360	NaN	1	4	2211	0	386	6	0	1	0	0	0
21	21	59	3.2071e+06	64	2506	0	0	61	2360	NaN	0	6	1327	0	332	8	1	0	0	0	0
21	21	60	3.2214e+06	37	2686	1	1	72	2360	NaN	0	5	1560	0	37	9	0	0	1	0	0
21	21	61	3.2431e+06	19	2972	1	1	19	4256	1	0	6	101	0	19	3	0	0	0	1	1
21	21	62	3.2595e+06	73	2789	0	0	78	3032	1	1	7	648	1	305	10	1	0	0	0	1
21	21	63	3.273e+06	35	2812	1	2	4	3032	NaN	1	6	621	0	135	1	0	0	0	1	0
21	21	64	3.2895e+06	34	2994	1	2	16	2936	0	0	7	605	1	134	2	0	0	1	0	1
21	21	65	3.303e+06	42	2900	0	0	17	2936	NaN	0	1	596	0	379	3	0	1	0	0	0
21	21	66	3.316e+06	8	2513	1	2	31	2936	NaN	0	6	481	0	108	4	0	0	1	0	0
21	21	67	3.3301e+06	28	2863	1	1	60	2936	NaN	1	7	1300	0	28	8	0	0	0	1	0
21	21	68	3.3434e+06	80	2695	0	0	66	2936	NaN	0	2	613	0	328	9	0	1	0	0	0
21	21	69	3.364e+06	78	2801	0	0	45	6631	1	0	6	1205	0	412	6	1	0	0	0	1
21	21	70	3.3772e+06	54	2730	0	0	49	6631	NaN	1	1	424	0	353	7	0	1	0	0	0
21	21	71	3.3911e+06	13	2538	1	1	64	6631	NaN	0	7	1378	0	13	8	0	0	1	0	0
21	21	72	3.4089e+06	70	2867	0	0	34	3647	0	0	2	1273	1	316	5	0	1	0	0	1
21	21	73	3.4233e+06	59	2791	0	0	25	3647	NaN	0	3	1613	0	405	4	0	1	0	0	0
21	21	74	3.438e+06	74	2719	0	0	21	3647	NaN	1	6	2017	0	364	3	1	0	0	0	0
21	21	75	3.453e+06	5	2750	1	1	47	3647	NaN	0	6	2266	0	5	6	0	0	1	0	0
21	21	76	3.4665e+06	52	2684	0	0	53	3647	NaN	0	6	813	0	312	7	1	0	0	0	0
21	21	77	3.4844e+06	44	2914	0	0	37	2768	0	0	6	2185	1	330	5	1	0	0	0	1
21	21	78	3.4986e+06	18	2772	1	1	7	2768	NaN	1	6	1413	0	18	1	0	0	1	0	0
21	21	79	3.5114e+06	43	2582	0	0	46	2768	NaN	1	7	245	0	323	6	1	0	0	0	0
21	21	80	3.5244e+06	32	2559	1	2	20	2768	NaN	0	6	502	0	132	3	0	0	0	1	0
22	22	1	2.2056e+06	26	2836	1	2	80	3728	0	0	7	1093	1	126	10	0	0	1	0	1
22	22	2	2.2216e+06	72	2776	0	0	10	2776	1	1	3	454	1	371	2	0	1	0	0	1
22	22	3	2.2384e+06	12	2764	1	2	15	3088	0	0	6	975	1	112	2	0	0	1	0	1
22	22	4	2.2531e+06	57	2840	0	0	65	3088	NaN	0	2	1780	0	362	9	0	1	0	0	0
22	22	5	2.267e+06	75	2953	0	0	62	3088	NaN	1	6	999	0	414	8	1	0	0	0	0
22	22	6	2.2805e+06	31	2976	1	1	39	3088	NaN	0	6	513	0	31	5	0	0	1	0	0
22	22	7	2.2954e+06	40	2948	1	1	11	3088	NaN	1	6	1966	0	40	2	0	0	0	1	0
22	22	8	2.3089e+06	21	2611	1	2	52	3088	NaN	1	3	888	0	121	7	0	0	0	1	0
22	22	9	2.3304e+06	63	2634	0	0	70	7983	1	0	6	892	0	410	9	1	0	0	0	1
22	22	10	2.3477e+06	6	2506	1	2	36	4296	0	0	6	509	1	106	5	0	0	0	1	1
22	22	11	2.3649e+06	29	2889	1	1	63	3928	1	0	6	411	0	29	8	0	0	1	0	1
22	22	12	2.379e+06	45	2734	0	0	54	3928	NaN	1	5	1311	0	391	7	1	0	0	0	0
22	22	13	2.395e+06	9	2562	1	2	68	2736	1	1	6	749	1	109	9	0	0	0	1	1
22	22	14	2.4104e+06	11	2712	1	1	27	2736	NaN	0	6	2702	0	11	4	0	0	0	1	0
22	22	15	2.4293e+06	60	2987	0	0	1	4016	1	1	4	1859	1	333	1	0	1	0	0	1
22	22	16	2.4426e+06	10	2851	1	2	59	4016	NaN	0	6	431	0	110	8	0	0	0	1	0
22	22	17	2.4593e+06	36	2700	1	1	24	2960	0	1	5	1041	0	36	3	0	0	1	0	1
22	22	18	2.4729e+06	22	2852	1	1	43	2960	NaN	1	5	768	0	22	6	0	0	0	1	0
22	22	19	2.486e+06	61	2550	0	0	5	2960	NaN	0	6	556	0	326	1	1	0	0	0	0
22	22	20	2.4998e+06	69	2916	0	0	9	2960	NaN	1	3	881	0	347	2	0	1	0	0	0
22	22	21	2.5197e+06	47	2854	0	0	73	2016	1	1	3	1245	1	377	10	0	1	0	0	1
22	22	22	2.5361e+06	14	2520	1	1	51	2496	0	1	3	1439	0	14	7	0	0	0	1	1
22	22	23	2.5535e+06	7	2892	1	1	28	2736	1	0	5	1798	0	7	4	0	0	0	1	1
22	22	24	2.5704e+06	38	2746	1	2	35	3712	1	0	6	404	0	138	5	0	0	0	1	1
22	22	25	2.5894e+06	51	2987	0	0	77	4199	1	1	5	1865	1	419	10	1	0	0	0	1
22	22	26	2.6076e+06	66	2689	0	0	57	4200	0	0	4	1283	1	411	8	0	1	0	0	1
22	22	27	2.6207e+06	27	2746	1	2	67	4200	NaN	1	6	331	0	127	9	0	0	0	1	0
22	22	28	2.6344e+06	62	2763	0	0	38	4200	NaN	1	6	976	0	355	5	1	0	0	0	0
22	22	29	2.6476e+06	3	2887	1	2	12	4200	NaN	1	6	270	0	103	2	0	0	0	1	0
22	22	30	2.6613e+06	1	2905	1	1	76	4200	NaN	0	6	824	0	1	10	0	0	0	1	0
22	22	31	2.6752e+06	39	2986	1	1	48	4200	NaN	0	6	952	0	39	6	0	0	1	0	0
22	22	32	2.691e+06	65	2829	0	0	69	2496	1	1	5	489	1	315	9	1	0	0	0	1
22	22	33	2.705e+06	56	2503	0	0	33	2496	NaN	0	5	1454	0	350	5	0	1	0	0	0
22	22	34	2.718e+06	41	2567	0	0	14	2496	NaN	0	6	486	0	314	2	1	0	0	0	0
22	22	35	2.7309e+06	20	2520	1	1	55	2496	NaN	1	5	390	0	20	7	0	0	1	0	0
22	22	36	2.7452e+06	53	2910	0	0	18	2496	NaN	1	3	1354	0	407	3	0	1	0	0	0
22	22	37	2.7593e+06	76	2939	0	0	58	2496	NaN	1	4	1160	0	404	8	0	1	0	0	0
22	22	38	2.7732e+06	49	2562	0	0	29	2496	NaN	0	5	1395	0	383	4	1	0	0	0	0
22	22	39	2.7869e+06	15	2593	1	2	8	2496	NaN	1	6	1076	0	115	1	0	0	1	0	0
22	22	40	2.8004e+06	30	2713	1	2	79	2496	NaN	0	7	782	0	130	10	0	0	1	0	0
22	22	41	2.817e+06	2	2662	1	2	40	2496	NaN	0	6	530	0	102	5	0	0	1	0	0
22	22	42	2.8305e+06	71	2796	0	0	26	2496	NaN	1	3	678	0	317	4	0	1	0	0	0
22	22	43	2.8443e+06	55	2811	0	0	42	2496	NaN	0	6	972	0	387	6	0	1	0	0	0
22	22	44	2.8594e+06	23	2510	1	2	3	2496	NaN	1	5	2625	0	123	1	0	0	0	1	0
22	22	45	2.8734e+06	77	2667	0	0	74	2496	NaN	0	3	1317	0	378	10	0	1	0	0	0
22	22	46	2.8874e+06	46	2509	0	0	50	2496	NaN	1	5	1493	0	349	7	0	1	0	0	0
22	22	47	2.9055e+06	17	2876	1	1	32	3936	1	0	6	1326	0	17	4	0	0	1	0	1
22	22	48	2.9186e+06	25	2583	1	1	44	3936	NaN	0	6	477	0	25	6	0	0	0	1	0
22	22	49	2.9318e+06	68	2978	0	0	6	3936	NaN	0	6	308	0	395	1	1	0	0	0	0
22	22	50	2.9486e+06	4	2960	1	1	23	3024	0	1	6	745	0	4	3	0	0	1	0	1
22	22	51	2.9617e+06	79	2601	0	0	30	3024	NaN	1	6	531	0	341	4	1	0	0	0	0
22	22	52	2.9794e+06	16	2904	1	1	75	3728	0	1	5	1115	0	16	10	0	0	0	1	1
22	22	53	2.993e+06	24	2909	1	2	56	3728	NaN	0	5	636	0	124	7	0	0	1	0	0
22	22	54	3.0071e+06	58	2632	0	0	22	3728	NaN	1	6	1490	0	327	3	1	0	0	0	0
22	22	55	3.0234e+06	67	2745	0	0	2	3728	NaN	0	4	3594	0	308	1	0	1	0	0	0
22	22	56	3.0376e+06	33	2810	1	1	71	3728	NaN	0	6	1394	0	33	9	0	0	1	0	0
22	22	57	3.0571e+06	48	2900	0	0	13	4984	1	0	6	1598	0	373	2	1	0	0	0	1
22	22	58	3.0713e+06	50	2816	0	0	41	4984	NaN	1	3	1367	0	386	6	0	1	0	0	0
22	22	59	3.0854e+06	64	2605	0	0	61	4984	NaN	0	6	1544	0	332	8	1	0	0	0	0
22	22	60	3.0997e+06	37	2518	1	2	72	4984	NaN	1	5	1710	0	137	9	0	0	1	0	0
22	22	61	3.1252e+06	19	2918	1	2	19	4984	0	1	5	1737	0	119	3	0	0	0	1	1
22	22	62	3.1415e+06	73	2742	0	0	78	2536	1	1	6	968	1	305	10	1	0	0	0	1
22	22	63	3.1551e+06	35	2949	1	1	4	2536	NaN	0	6	695	0	35	1	0	0	0	1	0
22	22	64	3.1737e+06	34	2966	1	1	16	4216	1	1	6	1396	1	34	2	0	0	1	0	1
22	22	65	3.1875e+06	42	2644	0	0	17	4216	NaN	0	4	1155	0	379	3	0	1	0	0	0
22	22	66	3.2007e+06	8	2652	1	1	31	4216	NaN	1	6	572	0	8	4	0	0	1	0	0
22	22	67	3.2162e+06	28	2932	1	2	60	4216	NaN	0	6	2623	0	128	8	0	0	0	1	0
22	22	68	3.2313e+06	80	2609	0	0	66	4216	NaN	0	5	2503	0	328	9	0	1	0	0	0
22	22	69	3.2503e+06	78	2973	0	0	45	4816	1	0	5	1157	0	412	6	1	0	0	0	1
22	22	70	3.2643e+06	54	2540	0	0	49	4816	NaN	1	3	1440	0	353	7	0	1	0	0	0
22	22	71	3.2783e+06	13	2820	1	2	64	4816	NaN	1	6	1246	0	113	8	0	0	1	0	0
22	22	72	3.2947e+06	70	2508	0	0	34	3135	0	0	4	753	1	316	5	0	1	0	0	1
22	22	73	3.3081e+06	59	2829	0	0	25	3135	NaN	0	3	556	0	405	4	0	1	0	0	0
22	22	74	3.3221e+06	74	2872	0	0	21	3135	NaN	1	5	1107	0	364	3	1	0	0	0	0
22	22	75	3.3358e+06	5	2823	1	2	47	3135	NaN	1	6	839	0	105	6	0	0	1	0	0
22	22	76	3.3497e+06	52	2620	0	0	53	3135	NaN	0	5	1349	0	312	7	1	0	0	0	0
22	22	77	3.3662e+06	44	2957	0	0	37	2960	0	0	6	545	1	330	5	1	0	0	0	1
22	22	78	3.3793e+06	18	2746	1	2	7	2960	NaN	0	6	393	0	118	1	0	0	1	0	0
22	22	79	3.3922e+06	43	2510	0	0	46	2960	NaN	1	6	364	0	323	6	1	0	0	0	0
22	22	80	3.4061e+06	32	2886	1	1	20	2960	NaN	1	5	1083	0	32	3	0	0	0	1	0
23	23	1	2.2457e+06	10	2948	1	1	28	4256	NaN	1	6	3932	0	10	4	0	0	0	1	0
23	23	2	2.263e+06	33	2936	1	1	47	4256	NaN	0	6	4402	0	33	6	0	0	1	0	0
23	23	3	2.2794e+06	74	2936	0	0	61	4256	NaN	1	4	3478	0	364	8	1	0	0	0	0
23	23	4	2.297e+06	37	2940	1	1	39	4256	NaN	0	5	4614	0	37	5	0	0	1	0	0
23	23	5	2.3138e+06	59	2768	0	0	22	4256	NaN	0	3	4063	0	405	3	1	0	0	0	0
23	23	6	2.335e+06	28	2641	1	2	8	4104	0	0	2	4468	1	128	1	0	0	1	0	1
23	23	7	2.3499e+06	22	2542	1	1	79	4104	NaN	1	6	2345	0	22	10	0	0	1	0	0
23	23	8	2.3666e+06	34	2573	1	2	15	4104	NaN	0	5	4141	0	134	2	0	0	1	0	0
23	23	9	2.3831e+06	80	2726	0	0	21	4104	NaN	0	3	3763	0	328	3	1	0	0	0	0
23	23	10	2.3997e+06	23	2514	1	2	59	4104	NaN	1	6	4144	0	123	8	0	0	0	1	0
23	23	11	2.417e+06	62	2566	0	0	74	4104	NaN	1	2	4701	0	355	10	0	1	0	0	0
23	23	12	2.4432e+06	69	2860	0	0	45	8327	0	1	3	4984	0	347	6	1	0	0	0	1
23	23	13	2.4588e+06	7	2578	1	1	24	8327	NaN	0	2	3059	0	7	3	0	0	1	0	0
23	23	14	2.4767e+06	66	2956	0	0	65	8327	NaN	0	3	4982	0	411	9	0	1	0	0	0
23	23	15	2.4928e+06	76	2537	0	0	26	8327	NaN	1	3	3505	0	404	4	0	1	0	0	0
23	23	16	2.5077e+06	75	2904	0	0	10	8327	NaN	1	1	2026	0	414	2	0	1	0	0	0
23	23	17	2.5231e+06	29	2998	1	1	7	8327	NaN	0	6	2394	0	29	1	0	0	1	0	0
23	23	18	2.5469e+06	6	2902	1	1	43	7264	0	1	4	3686	0	6	6	0	0	0	1	1
23	23	19	2.5661e+06	35	2571	1	1	19	4264	1	0	6	2299	0	35	3	0	0	0	1	1
23	23	20	2.5823e+06	77	2709	0	0	30	4264	NaN	0	5	3513	0	378	4	1	0	0	0	0
23	23	21	2.6068e+06	5	2752	1	2	4	3112	1	1	4	3106	1	105	1	0	0	0	1	1
23	23	22	2.6261e+06	68	2755	0	0	13	2864	0	0	6	3635	1	395	2	1	0	0	0	1
23	23	23	2.6416e+06	72	2559	0	0	50	2864	NaN	1	5	2954	0	371	7	0	1	0	0	0
23	23	24	2.6584e+06	64	2900	0	0	77	2864	NaN	0	6	3929	0	332	10	1	0	0	0	0
23	23	25	2.674e+06	13	2878	1	2	23	2864	NaN	1	6	2793	0	113	3	0	0	1	0	0
23	23	26	2.6898e+06	19	2599	1	2	12	2864	NaN	1	7	3162	0	119	2	0	0	0	1	0
23	23	27	2.7059e+06	53	2968	0	0	46	2864	NaN	1	5	3165	0	407	6	1	0	0	0	0
23	23	28	2.7207e+06	48	2854	0	0	54	2864	NaN	0	3	1933	0	373	7	1	0	0	0	0
23	23	29	2.7357e+06	73	2927	0	0	62	2864	NaN	1	6	2012	0	305	8	1	0	0	0	0
23	23	30	2.7509e+06	21	2878	1	1	75	2864	NaN	0	4	2401	0	21	10	0	0	0	1	0
23	23	31	2.767e+06	42	2856	0	0	37	2864	NaN	0	6	3200	0	379	5	1	0	0	0	0
23	23	32	2.7824e+06	8	2596	1	2	16	2864	NaN	0	2	2882	0	108	2	0	0	1	0	0
23	23	33	2.8004e+06	46	2905	0	0	5	2264	1	1	3	2818	1	349	1	1	0	0	0	1
23	23	34	2.8226e+06	61	2645	0	0	17	7832	0	0	3	1735	1	326	3	0	1	0	0	1
23	23	35	2.8399e+06	4	2928	1	2	55	7832	NaN	0	3	4372	0	104	7	0	0	1	0	0
23	23	36	2.8599e+06	11	2693	1	2	27	4648	1	1	3	2683	1	111	4	0	0	0	1	1
23	23	37	2.8756e+06	9	2633	1	2	67	4648	NaN	1	6	3078	0	109	9	0	0	0	1	0
23	23	38	2.892e+06	41	2913	0	0	38	4648	NaN	0	5	3430	0	314	5	1	0	0	0	0
23	23	39	2.9084e+06	32	2983	1	2	20	4648	NaN	0	2	3431	0	132	3	0	0	0	1	0
23	23	40	2.9254e+06	25	2832	1	2	3	4648	NaN	1	6	4212	0	125	1	0	0	0	1	0
23	23	41	2.9476e+06	54	2702	0	0	69	4648	NaN	1	6	2848	0	353	9	1	0	0	0	0
23	23	42	2.9698e+06	40	2780	1	2	32	6543	0	0	4	2905	1	140	4	0	0	1	0	1
23	23	43	2.9858e+06	15	2883	1	1	36	6543	NaN	0	6	3084	0	15	5	0	0	0	1	0
23	23	44	3.0001e+06	67	2611	0	0	9	6543	NaN	0	2	1753	0	308	2	0	1	0	0	0
23	23	45	3.0211e+06	45	2572	0	0	53	3312	1	1	3	5069	1	391	7	1	0	0	0	1
23	23	46	3.0381e+06	51	2632	0	0	1	3312	NaN	1	3	4405	0	419	1	0	1	0	0	0
23	23	47	3.0542e+06	3	2850	1	2	31	3312	NaN	1	6	3180	0	103	4	0	0	1	0	0
23	23	48	3.0766e+06	49	2766	0	0	66	7024	0	0	5	2670	1	383	9	0	1	0	0	1
23	23	49	3.1009e+06	16	2762	1	1	35	7752	0	1	6	3765	0	16	5	0	0	0	1	1
23	23	50	3.1159e+06	43	2535	0	0	2	7752	NaN	1	4	2444	0	323	1	0	1	0	0	0
23	23	51	3.1371e+06	18	2632	1	2	64	4472	1	0	5	4105	0	118	8	0	0	1	0	1
23	23	52	3.1525e+06	38	2773	1	2	11	4472	NaN	0	5	2668	0	138	2	0	0	0	1	0
23	23	53	3.176e+06	36	2799	1	1	68	6960	1	1	3	3730	1	36	9	0	0	0	1	1
23	23	54	3.1961e+06	57	2801	0	0	73	2416	0	0	4	4823	1	362	10	0	1	0	0	1
23	23	55	3.2123e+06	2	2694	1	1	51	2416	NaN	1	2	3554	0	2	7	0	0	0	1	0
23	23	56	3.2283e+06	60	2582	0	0	6	2416	NaN	1	6	3406	0	333	1	1	0	0	0	0
23	23	57	3.2489e+06	14	2569	1	1	72	5360	0	1	5	2696	0	14	9	0	0	1	0	1
23	23	58	3.2652e+06	27	2725	1	1	80	5360	NaN	0	3	3602	0	27	10	0	0	1	0	0
23	23	59	3.2804e+06	58	2556	0	0	49	5360	NaN	1	1	2580	0	327	7	0	1	0	0	0
23	23	60	3.2964e+06	20	2922	1	1	60	5360	NaN	1	6	3169	0	20	8	0	0	0	1	0
23	23	61	3.3238e+06	52	2552	0	0	14	3815	1	0	6	2591	0	312	2	1	0	0	0	1
23	23	62	3.3396e+06	70	2905	0	0	34	3815	NaN	0	4	2979	0	316	5	0	1	0	0	0
23	23	63	3.3557e+06	50	2918	0	0	41	3815	NaN	1	2	3168	0	386	6	0	1	0	0	0
23	23	64	3.3755e+06	30	2930	1	1	63	4304	0	1	5	2549	0	30	8	0	0	1	0	1
23	23	65	3.3942e+06	47	2938	0	0	78	2240	1	1	6	3567	1	377	10	1	0	0	0	1
23	23	66	3.4103e+06	39	2810	1	1	40	2240	NaN	0	6	3295	0	39	5	0	0	1	0	0
23	23	67	3.431e+06	24	2972	1	2	44	4440	0	0	3	3253	1	124	6	0	0	0	1	1
23	23	68	3.4461e+06	44	2704	0	0	25	4440	NaN	0	3	2398	0	330	4	0	1	0	0	0
23	23	69	3.4637e+06	65	2570	0	0	57	3456	1	1	1	1535	1	315	8	0	1	0	0	1
23	23	70	3.4791e+06	31	2974	1	2	52	3456	NaN	1	3	2418	0	131	7	0	0	0	1	0
23	23	71	3.4945e+06	63	2771	0	0	42	3456	NaN	0	6	2699	0	410	6	0	1	0	0	0
23	23	72	3.511e+06	26	2893	1	1	76	3456	NaN	1	4	3612	0	26	10	0	0	0	1	0
23	23	73	3.5261e+06	79	2620	0	0	70	3456	NaN	1	6	2492	0	341	9	1	0	0	0	0
23	23	74	3.5462e+06	55	2640	0	0	29	4407	0	0	3	3023	1	387	4	1	0	0	0	1
23	23	75	3.5642e+06	71	2927	0	0	18	2336	1	1	2	2706	1	317	3	0	1	0	0	1
23	23	76	3.5834e+06	17	2946	1	1	48	3568	1	0	6	2763	0	17	6	0	0	1	0	1
23	23	77	3.5982e+06	56	2734	0	0	33	3568	NaN	0	1	2073	0	350	5	0	1	0	0	0
23	23	78	3.6151e+06	78	2668	0	0	58	3568	NaN	0	3	4236	0	412	8	0	1	0	0	0
23	23	79	3.6302e+06	1	2848	1	2	71	3568	NaN	1	6	2258	0	101	9	0	0	1	0	0
23	23	80	3.6483e+06	12	2882	1	2	56	3344	0	0	2	1844	1	112	7	0	0	1	0	1
24	24	1	2.1162e+06	10	2807	1	2	28	3432	NaN	0	3	1991	0	110	4	0	0	0	1	0
24	24	2	2.1337e+06	33	2911	1	2	47	3432	NaN	1	5	4572	0	133	6	0	0	1	0	0
24	24	3	2.1497e+06	74	2854	0	0	61	3432	NaN	1	6	3188	0	364	8	1	0	0	0	0
24	24	4	2.1644e+06	37	2764	1	2	39	3432	NaN	1	3	1926	0	137	5	0	0	1	0	0
24	24	5	2.1789e+06	59	2635	0	0	22	3432	NaN	0	6	1872	0	405	3	1	0	0	0	0
24	24	6	2.1995e+06	28	2860	1	1	8	5664	0	1	6	2068	0	28	1	0	0	1	0	1
24	24	7	2.2148e+06	22	2666	1	2	79	5664	NaN	0	6	2692	0	122	10	0	0	1	0	0
24	24	8	2.2277e+06	34	2690	1	1	15	5664	NaN	1	6	181	0	34	2	0	0	1	0	0
24	24	9	2.2423e+06	80	2844	0	0	21	5664	NaN	0	6	1773	0	328	3	1	0	0	0	0
24	24	10	2.2563e+06	23	2961	1	1	59	5664	NaN	0	6	984	0	23	8	0	0	0	1	0
24	24	11	2.2707e+06	62	2938	0	0	74	5664	NaN	1	6	1484	0	355	10	0	1	0	0	0
24	24	12	2.2887e+06	69	2886	0	0	45	4056	1	1	6	1134	1	347	6	1	0	0	0	1
24	24	13	2.3032e+06	7	2600	1	2	24	4056	NaN	1	3	1814	0	107	3	0	0	1	0	0
24	24	14	2.3185e+06	66	2924	0	0	65	4056	NaN	0	3	2409	0	411	9	0	1	0	0	0
24	24	15	2.3316e+06	76	2599	0	0	26	4056	NaN	1	3	537	0	404	4	0	1	0	0	0
24	24	16	2.3464e+06	75	2827	0	0	10	4056	NaN	1	6	1947	0	414	2	0	1	0	0	0
24	24	17	2.3604e+06	29	2668	1	2	7	4056	NaN	1	3	1363	0	129	1	0	0	1	0	0
24	24	18	2.3783e+06	6	2866	1	2	43	4056	0	0	6	922	1	106	6	0	0	0	1	1
24	24	19	2.3948e+06	35	2617	1	2	19	2344	1	1	3	1506	1	135	3	0	0	0	1	1
24	24	20	2.4096e+06	77	2785	0	0	30	2344	NaN	0	6	2066	0	378	4	1	0	0	0	0
24	24	21	2.4365e+06	5	2721	1	1	4	5984	1	0	6	2535	0	5	1	0	0	0	1	1
24	24	22	2.4544e+06	68	2988	0	0	13	3320	1	0	1	1588	0	395	2	1	0	0	0	1
24	24	23	2.47e+06	72	2695	0	0	50	3320	NaN	1	7	2932	0	371	7	0	1	0	0	0
24	24	24	2.4845e+06	64	2610	0	0	77	3320	NaN	0	6	1912	0	332	10	1	0	0	0	0
24	24	25	2.4993e+06	13	2531	1	1	23	3320	NaN	0	6	2223	0	13	3	0	0	1	0	0
24	24	26	2.5144e+06	19	2984	1	1	12	3320	NaN	0	1	2110	0	19	2	0	0	0	1	0
24	24	27	2.5295e+06	53	2798	0	0	46	3320	NaN	1	7	2331	0	407	6	1	0	0	0	0
24	24	28	2.5454e+06	48	2856	0	0	54	3320	NaN	0	6	3036	0	373	7	1	0	0	0	0
24	24	29	2.5589e+06	73	2757	0	0	62	3320	NaN	1	6	798	0	305	8	1	0	0	0	0
24	24	30	2.5786e+06	21	2821	1	2	75	3320	NaN	1	7	6821	0	121	10	0	0	0	1	0
24	24	31	2.5922e+06	42	2802	0	0	37	3320	NaN	0	6	805	0	379	5	1	0	0	0	0
24	24	32	2.6057e+06	8	2776	1	1	16	3320	NaN	1	1	735	0	8	2	0	0	1	0	0
24	24	33	2.6228e+06	46	2770	0	0	5	1600	1	1	6	2803	1	349	1	1	0	0	0	1
24	24	34	2.6453e+06	61	2933	0	0	17	7744	1	0	7	1830	0	326	3	0	1	0	0	1
24	24	35	2.6598e+06	4	2622	1	1	55	7744	NaN	1	6	1839	0	4	7	0	0	1	0	0
24	24	36	2.6762e+06	11	2555	1	1	27	2424	1	0	3	1391	0	11	4	0	0	0	1	1
24	24	37	2.6909e+06	9	2672	1	1	67	2424	NaN	0	6	2005	0	9	9	0	0	0	1	0
24	24	38	2.7053e+06	41	2707	0	0	38	2424	NaN	0	6	1777	0	314	5	1	0	0	0	0
24	24	39	2.7193e+06	32	2881	1	1	20	2424	NaN	1	6	1143	0	32	3	0	0	0	1	0
24	24	40	2.7336e+06	25	2681	1	1	3	2424	NaN	0	7	1535	0	25	1	0	0	0	1	0
24	24	41	2.752e+06	54	2749	0	0	69	2424	NaN	1	6	1699	0	353	9	1	0	0	0	0
24	24	42	2.7707e+06	40	2502	1	1	32	5912	0	1	6	267	0	40	4	0	0	1	0	1
24	24	43	2.7842e+06	15	2608	1	2	36	5912	NaN	1	7	901	0	115	5	0	0	0	1	0
24	24	44	2.799e+06	67	2913	0	0	9	5912	NaN	0	5	1852	0	308	2	0	1	0	0	0
24	24	45	2.8153e+06	45	2618	0	0	53	2672	1	1	6	1002	1	391	7	1	0	0	0	1
24	24	46	2.8292e+06	51	2613	0	0	1	2672	NaN	1	3	1366	0	419	1	0	1	0	0	0
24	24	47	2.8442e+06	3	2694	1	1	31	2672	NaN	0	6	2245	0	3	4	0	0	1	0	0
24	24	48	2.8622e+06	49	2739	0	0	66	4584	0	0	3	695	1	383	9	0	1	0	0	1
24	24	49	2.8833e+06	16	2644	1	2	35	6752	1	0	6	1746	0	116	5	0	0	0	1	1
24	24	50	2.9001e+06	43	2997	0	0	2	6752	NaN	1	3	3760	0	323	1	0	1	0	0	0
24	24	51	2.916e+06	18	2742	1	1	64	3095	1	1	6	92	1	18	8	0	0	1	0	1
24	24	52	2.9299e+06	38	2884	1	1	11	3095	NaN	1	7	1074	0	38	2	0	0	0	1	0
24	24	53	2.9471e+06	36	2866	1	2	68	3400	0	0	6	908	1	136	9	0	0	0	1	1
24	24	54	2.963e+06	57	2999	0	0	73	2399	0	0	6	497	1	362	10	0	1	0	0	1
24	24	55	2.9777e+06	2	2519	1	2	51	2399	NaN	0	3	2192	0	102	7	0	0	0	1	0
24	24	56	2.9929e+06	60	2696	0	0	6	2399	NaN	1	7	2469	0	333	1	1	0	0	0	0
24	24	57	3.0116e+06	14	2569	1	2	72	5264	0	0	7	860	1	114	9	0	0	1	0	1
24	24	58	3.0248e+06	27	2515	1	2	80	5264	NaN	1	7	691	0	127	10	0	0	1	0	0
24	24	59	3.038e+06	58	2580	0	0	49	5264	NaN	1	3	673	0	327	7	0	1	0	0	0
24	24	60	3.0514e+06	20	2529	1	2	60	5264	NaN	0	6	874	0	120	8	0	0	0	1	0
24	24	61	3.0904e+06	52	2817	0	0	14	4519	1	0	6	1199	0	312	2	1	0	0	0	1
24	24	62	3.1039e+06	70	2891	0	0	34	4519	NaN	0	6	631	0	316	5	0	1	0	0	0
24	24	63	3.1174e+06	50	2799	0	0	41	4519	NaN	1	6	758	0	386	6	0	1	0	0	0
24	24	64	3.1341e+06	30	2653	1	2	63	2687	0	0	6	1279	1	130	8	0	0	1	0	1
24	24	65	3.1492e+06	47	2863	0	0	78	2160	1	1	7	118	1	377	10	1	0	0	0	1
24	24	66	3.1626e+06	39	2520	1	2	40	2160	NaN	1	7	870	0	139	5	0	0	1	0	0
24	24	67	3.1779e+06	24	2829	1	1	44	2312	0	1	7	220	0	24	6	0	0	0	1	1
24	24	68	3.1916e+06	44	2917	0	0	25	2312	NaN	0	7	746	0	330	4	0	1	0	0	0
24	24	69	3.208e+06	65	2783	0	0	57	2120	1	1	7	1469	1	315	8	0	1	0	0	1
24	24	70	3.2227e+06	31	2617	1	1	52	2120	NaN	0	7	2060	0	31	7	0	0	0	1	0
24	24	71	3.2364e+06	63	2538	0	0	42	2120	NaN	0	5	1173	0	410	6	0	1	0	0	0
24	24	72	3.2509e+06	26	2712	1	2	76	2120	NaN	0	5	1866	0	126	10	0	0	0	1	0
24	24	73	3.2642e+06	79	2575	0	0	70	2120	NaN	1	6	730	0	341	9	1	0	0	0	0
24	24	74	3.2814e+06	55	2505	0	0	29	3888	0	0	6	768	1	387	4	1	0	0	0	1
24	24	75	3.2991e+06	71	2811	0	0	18	3280	1	1	3	1582	1	317	3	0	1	0	0	1
24	24	76	3.3154e+06	17	2790	1	2	48	2863	1	1	6	653	1	117	6	0	0	1	0	1
24	24	77	3.3292e+06	56	2833	0	0	33	2863	NaN	0	4	1031	0	350	5	0	1	0	0	0
24	24	78	3.3425e+06	78	2630	0	0	58	2863	NaN	0	3	694	0	412	8	0	1	0	0	0
24	24	79	3.3559e+06	1	2834	1	1	71	2863	NaN	0	5	553	0	1	9	0	0	1	0	0
24	24	80	3.3737e+06	12	2892	1	1	56	4272	0	1	5	559	0	12	7	0	0	1	0	1
25	25	1	2.071e+06	8	2515	1	1	16	3224	NaN	1	6	686	0	8	2	0	0	1	0	0
25	25	2	2.0875e+06	21	2641	1	2	80	2360	1	1	6	1498	1	121	10	0	0	1	0	1
25	25	3	2.1013e+06	45	2843	0	0	14	2360	NaN	1	6	926	0	391	2	1	0	0	0	0
25	25	4	2.1146e+06	20	2661	1	2	47	2360	NaN	0	6	687	0	120	6	0	0	1	0	0
25	25	5	2.1289e+06	9	2985	1	2	27	2360	NaN	1	5	1301	0	109	4	0	0	0	1	0
25	25	6	2.1442e+06	72	2887	0	0	74	2360	NaN	1	2	2423	0	371	10	0	1	0	0	0
25	25	7	2.1619e+06	26	2709	1	2	35	4456	0	0	6	545	1	126	5	0	0	0	1	1
25	25	8	2.1749e+06	31	2672	1	2	11	4456	NaN	1	6	327	0	131	2	0	0	0	1	0
25	25	9	2.1884e+06	52	2901	0	0	30	4456	NaN	0	7	622	0	312	4	1	0	0	0	0
25	25	10	2.2027e+06	70	2792	0	0	41	4456	NaN	0	3	1502	0	316	6	0	1	0	0	0
25	25	11	2.216e+06	36	2730	1	2	79	4456	NaN	0	6	574	0	136	10	0	0	1	0	0
25	25	12	2.229e+06	17	2668	1	2	39	4456	NaN	1	7	301	0	117	5	0	0	1	0	0
25	25	13	2.2421e+06	51	2655	0	0	25	4456	NaN	1	1	495	0	419	4	0	1	0	0	0
25	25	14	2.2553e+06	44	2882	0	0	49	4456	NaN	0	3	304	0	330	7	0	1	0	0	0
25	25	15	2.2683e+06	30	2740	1	2	3	4456	NaN	0	6	263	0	130	1	0	0	0	1	0
25	25	16	2.2825e+06	79	2658	0	0	13	4456	NaN	1	6	1579	0	341	2	1	0	0	0	0
25	25	17	2.2958e+06	16	2973	1	1	31	4456	NaN	1	6	310	0	16	4	0	0	1	0	0
25	25	18	2.3092e+06	80	2842	0	0	45	4456	NaN	0	7	527	0	328	6	1	0	0	0	0
25	25	19	2.3229e+06	75	2823	0	0	21	4456	NaN	1	5	906	0	414	3	1	0	0	0	0
25	25	20	2.3361e+06	63	2806	0	0	2	4456	NaN	0	2	430	0	410	1	0	1	0	0	0
25	25	21	2.3529e+06	34	2857	1	2	67	1415	0	0	6	300	1	134	9	0	0	0	1	1
25	25	22	2.3714e+06	61	2955	0	0	46	4016	1	0	7	1530	0	326	6	1	0	0	0	1
25	25	23	2.3845e+06	69	2714	0	0	57	4016	NaN	1	3	440	0	347	8	0	1	0	0	0
25	25	24	2.398e+06	76	2954	0	0	10	4016	NaN	1	1	513	0	404	2	0	1	0	0	0
25	25	25	2.411e+06	14	2738	1	1	68	4016	NaN	1	6	327	0	14	9	0	0	0	1	0
25	25	26	2.4246e+06	42	2901	0	0	73	4016	NaN	0	4	646	0	379	10	0	1	0	0	0
25	25	27	2.4393e+06	37	2586	1	2	48	1840	1	1	7	333	1	137	6	0	0	1	0	1
25	25	28	2.455e+06	62	2789	0	0	26	2544	1	1	3	351	1	355	4	0	1	0	0	1
25	25	29	2.4681e+06	46	2789	0	0	54	2544	NaN	1	6	292	0	349	7	1	0	0	0	0
25	25	30	2.4841e+06	41	2720	0	0	34	2424	0	0	2	796	1	314	5	0	1	0	0	1
25	25	31	2.498e+06	12	2525	1	1	75	2424	NaN	1	6	1391	0	12	10	0	0	0	1	0
25	25	32	2.5117e+06	23	2839	1	1	19	2424	NaN	0	4	846	0	23	3	0	0	0	1	0
25	25	33	2.5294e+06	24	2711	1	1	63	4272	0	1	7	776	0	24	8	0	0	1	0	1
25	25	34	2.5426e+06	50	2971	0	0	53	4272	NaN	1	6	272	0	386	7	1	0	0	0	0
25	25	35	2.5559e+06	19	2999	1	1	4	4272	NaN	0	6	286	0	19	1	0	0	0	1	0
25	25	36	2.5705e+06	68	2537	0	0	37	1752	0	0	6	333	1	395	5	1	0	0	0	1
25	25	37	2.5837e+06	60	2813	0	0	69	1752	NaN	1	7	354	0	333	9	1	0	0	0	0
25	25	38	2.5984e+06	35	2951	1	2	12	1752	NaN	1	6	1791	0	135	2	0	0	0	1	0
25	25	39	2.6129e+06	1	2684	1	2	23	1752	NaN	1	7	1796	0	101	3	0	0	1	0	0
25	25	40	2.634e+06	5	2529	1	1	60	7200	1	0	7	1343	0	5	8	0	0	0	1	1
25	25	41	2.653e+06	55	2986	0	0	6	2208	0	0	7	754	1	387	1	1	0	0	0	1
25	25	42	2.6678e+06	77	2636	0	0	78	1944	0	0	6	251	1	378	10	1	0	0	0	1
25	25	43	2.6813e+06	54	2945	0	0	50	1944	NaN	1	3	573	0	353	7	0	1	0	0	0
25	25	44	2.6964e+06	4	2564	1	1	15	1944	NaN	1	6	2504	0	4	2	0	0	1	0	0
25	25	45	2.7125e+06	40	2927	1	2	59	2952	0	0	6	256	1	140	8	0	0	0	1	1
25	25	46	2.7254e+06	65	2677	0	0	77	2952	NaN	1	7	253	0	315	10	1	0	0	0	0
25	25	47	2.743e+06	7	2774	1	1	20	4488	0	0	3	325	1	7	3	0	0	0	1	1
25	25	48	2.7576e+06	67	2605	0	0	65	4488	NaN	0	3	1973	0	308	9	0	1	0	0	0
25	25	49	2.7733e+06	71	2925	0	0	1	1871	1	1	3	978	1	317	1	0	1	0	0	1
25	25	50	2.7892e+06	38	2668	1	1	64	2784	1	1	6	445	1	38	8	0	0	1	0	1
25	25	51	2.8021e+06	56	2523	0	0	17	2784	NaN	0	1	295	0	350	3	0	1	0	0	0
25	25	52	2.817e+06	2	2958	1	2	40	1768	0	0	6	254	1	102	5	0	0	1	0	1
25	25	53	2.8314e+06	39	2788	1	1	8	1768	NaN	0	6	1638	0	39	1	0	0	1	0	0
25	25	54	2.8483e+06	29	2972	1	2	44	2576	0	1	7	1270	0	129	6	0	0	0	1	1
25	25	55	2.8618e+06	59	2932	0	0	22	2576	NaN	0	4	600	0	405	3	1	0	0	0	0
25	25	56	2.8747e+06	11	2583	1	1	36	2576	NaN	0	6	305	0	11	5	0	0	0	1	0
25	25	57	2.8917e+06	32	2801	1	1	72	2456	1	1	6	1789	1	32	9	0	0	1	0	1
25	25	58	2.9096e+06	25	2675	1	2	55	4896	1	1	6	289	1	125	7	0	0	1	0	1
25	25	59	2.9232e+06	48	2685	0	0	18	4896	NaN	0	2	927	0	373	3	0	1	0	0	0
25	25	60	2.9378e+06	27	2544	1	1	7	1872	1	0	6	252	0	27	1	0	0	1	0	1
25	25	61	2.9529e+06	43	2631	0	0	66	1872	NaN	1	3	256	0	323	9	0	1	0	0	0
25	25	62	2.9671e+06	3	2857	1	1	51	1872	NaN	0	5	1380	0	3	7	0	0	0	1	0
25	25	63	2.9804e+06	57	2984	0	0	33	1872	NaN	0	1	254	0	362	5	0	1	0	0	0
25	25	64	2.9937e+06	78	2686	0	0	58	1872	NaN	0	3	624	0	412	8	0	1	0	0	0
25	25	65	3.0091e+06	47	2986	0	0	5	1560	1	1	6	904	1	377	1	1	0	0	0	1
25	25	66	3.0228e+06	28	2517	1	1	56	1560	NaN	1	6	1106	0	28	7	0	0	1	0	0
25	25	67	3.0369e+06	13	2553	1	1	28	1560	NaN	0	5	1616	0	13	4	0	0	0	1	0
25	25	68	3.05e+06	73	2829	0	0	62	1560	NaN	1	7	302	0	305	8	1	0	0	0	0
25	25	69	3.0659e+06	74	2906	0	0	9	2528	1	1	3	423	1	364	2	0	1	0	0	1
25	25	70	3.0789e+06	64	2677	0	0	70	2528	NaN	0	6	311	0	332	9	1	0	0	0	0
25	25	71	3.0936e+06	33	2703	1	1	32	2528	NaN	0	6	2046	0	33	4	0	0	1	0	0
25	25	72	3.107e+06	58	2856	0	0	42	2528	NaN	1	3	538	0	327	6	0	1	0	0	0
25	25	73	3.1249e+06	6	2968	1	1	76	3680	0	1	6	1239	0	6	10	0	0	0	1	1
25	25	74	3.1396e+06	10	2518	1	2	71	3680	NaN	0	6	2167	0	110	9	0	0	1	0	0
25	25	75	3.1527e+06	66	2691	0	0	29	3680	NaN	0	6	420	0	411	4	1	0	0	0	0
25	25	76	3.1661e+06	15	2872	1	2	43	3680	NaN	1	5	514	0	115	6	0	0	0	1	0
25	25	77	3.1845e+06	22	2783	1	2	24	5096	1	0	4	566	0	122	3	0	0	1	0	1
25	25	78	3.1974e+06	49	2589	0	0	61	5096	NaN	0	6	261	0	383	8	1	0	0	0	0
25	25	79	3.2101e+06	18	2514	1	2	52	5096	NaN	0	6	230	0	118	7	0	0	0	1	0
25	25	80	3.2317e+06	53	2861	0	0	38	8200	0	1	6	579	0	407	5	1	0	0	0	1
[truncated: 2,960 more rows]
