# Supplementary material for: Language influences music harmony perception: effects of shared syntactic integration resources beyond attention
Source: R Soc Open Sci. 2016 Feb 3;3(2):150685. doi: 10.1098/rsos.150685 (PMC4785990; doi:10.1098/rsos.150685)
Supplement: Exp2_Analysis.m The matlab analysis code for experiment 2 which produces Figure 4. [file rsos150685supp7.m]

%This programme analyses the closure response data published in Kunert,
%Willems, Hagoort (submitted). It produces Figure 4 displaying data of Exp.
%2.

% For questions, please contact Richard Kunert at RiKunert at google dot
% com

% R Kunert 22/6/2015

%clear workspace, close figures, wipe command line
clear all; close all; clc;

%the readdir should be the directory where the data can be found. Please
%change to whatever is appropriate on your system.
readdir = 'DIRECTORY WHERE DATA CAN BE FOUND';

%open readdir folder
cd(readdir)

%participant rejection
%defined according to subject ID, can be entered in any order
rejected_p = [0];%can be used to look at effect of rejecting certain participants. If 0, no one rejected.

%order rejected participants from top to bottom
x = unique(rejected_p);%order from bottom to top
x_pos = length(x) : -1 : 1;%reverse order positions
rejected_p = x(x_pos);%order from top to bottom

%% load the data and perform basic operations

%load data of the semantics part (the music task was the same as in both parts)
dataAll_SEM = dlmread('dataAll_Exp2_Semantics.csv');

%load data of syntax part (the music task was the same as in both parts)
dataAll_SYN = dlmread('dataAll_Exp2_Syntax.csv');
        
%turn raw closure data into binary format (whether high closure or not)
dataAll_M = [dataAll_SEM; dataAll_SYN];%concatenate data files of arithmetic and language parts
participants = unique(dataAll_SEM(:, 1));%a list of individual participant IDs

for p = 1 : length(participants)%for each participant

    %derive participant's critical trial median response
    median_closure = nanmedian(dataAll_M(dataAll_M(:, 1) == participants(p) &...%only use data of participant p
        dataAll_M(:, 7) == 1,...%only use critical trials
        13));%extract closure responses (a rating between 1 and 7) and turn into median
            
    %turn raw into binary closure ratings for semantics part
    dataAll_SEM(dataAll_SEM(:, 1) == participants(p) &...%only use data of participant p
        dataAll_SEM(:, 13) < median_closure ,...%only use data below median
        13) = 0;%turn into zero
            
    dataAll_SEM(dataAll_SEM(:, 1) == participants(p) &...%only use data of participant p
        dataAll_SEM(:, 13) >= median_closure ,...%only use data at/above median
        13) = 1;%turn into one
    
    %turn raw into binary closure ratings for syntax part
    dataAll_SYN(dataAll_SYN(:, 1) == participants(p) &...%only use data of participant p
        dataAll_SYN(:, 13) < median_closure ,...%only use data below median
        13) = 0;%turn into zero
            
    dataAll_SYN(dataAll_SYN(:, 1) == participants(p) &...%only use data of participant p
        dataAll_SYN(:, 13) >= median_closure ,...%only use data at/above median
        13) = 1;%turn into one

end

%All data loaded.

%dataAll columns are...
% 1 subjectID
% 2 not used: list
% 3 not used: trial number
% 4 not used: systemtime (when writing this line in the output file of the Presentation software)
% 5 not used: original trial number (before randomisation)
% 6 not used: ITI
% 7 critical trial (1) or filler trial (0)
% 8 texttype
    %semantics: 1 = garden-path; 2 = non-garden-path; 0 = filler
    %language: 1 = OR; 2 = SR; 0 = filler
% 9 not used: music number (before randomisation)
% 10 not used: comprehension prompt judgement RT
% 11 comprehension answer (1 = yes; 0 = no; -1 = no answer (time-out))
% 12 correct ideal answer (1 = yes; 0 = no)
% 13 closure answer (1 = high closure; 0 = not high closure)
% 14 not used: closure RT
% 15 answer accuracy
% 16 item ID number (SYN or SEM)
% 17 item ID number (music)
% 18 good closure of music of filler trial, i.e. authentic cadence, (1) or not (0)
% 19 bad closure of music of filler trial, i.e. not authentic cadence, (1) or not (0)
% 20 second-key-ending of music of critical trial (1) or not (0)
% 21 first-key-ending of music of critical trial (1) or not (0)
% 22 comprehension prompt presented for arithmetic or language task (1) or not (0)

%remove rejected participants
for p = 1:length(rejected_p)
    
    dataAll_SEM(dataAll_SEM(:, 1)==rejected_p(p), :) = [];%outliers defined acc to subject ID
    dataAll_SYN(dataAll_SYN(:, 1)==rejected_p(p), :) = [];
    dataAll_M(dataAll_M(:, 1)==rejected_p(p), :) = [];
        
    participants(participants == rejected_p(p)) = [];    

end

%% SUBJECT AVERAGES OF CLOSURE RESPONSES

%initialise variables
declare_matrix = ones(1, size(participants, 1)) * -1;

closure_SYN_2ndkey_OR_s = declare_matrix;%will hold: closure rating during SYN-part (object relative clause trial) of 2nd-key ending music trial
closure_SYN_2ndkey_SR_s = declare_matrix;%will hold: closure rating during SYN-part (subject relative clause trial) of 2nd-key ending music trial
closure_SYN_1stkey_OR_s = declare_matrix;%will hold: closure rating during SYN-part (OR trial) of 1st-key ending music trial
closure_SYN_1stkey_SR_s = declare_matrix;%will hold: closure rating during SYN-part (SR trial) of 1st-key ending music trial

closure_SEM_2ndkey_GP_s = declare_matrix;%will hold: closure rating during SEM-part (garden-path trial) of 2nd-key ending music trial
closure_SEM_2ndkey_nonGP_s = declare_matrix;%will hold: closure rating during SEM-part (non-garden-path trial) of 2nd-key ending music trial
closure_SEM_1stkey_GP_s = declare_matrix;%will hold: closure rating during SEM-part (garden-path trial) of 1st-key ending music trial
closure_SEM_1stkey_nonGP_s = declare_matrix;%will hold: closure rating during SEM-part (non-garden-path trial) of 1st-key ending music trial

for p = 1 : size(participants, 1)%for each participant
    
    closure_SYN_2ndkey_OR_s(p) = nanmean(dataAll_SYN(dataAll_SYN(:, 1) == participants(p) &...%participant p
        dataAll_SYN(:, 20) == 1 &...%2nd-key-ending
        dataAll_SYN(:, 8) == 1 &...%OR
        dataAll_SYN(:, 3)>-1 ...%not a practice trial
        , 13));%get closure rating
    
    closure_SYN_1stkey_OR_s(p) = nanmean(dataAll_SYN(dataAll_SYN(:, 1) == participants(p) &...%participant p
        dataAll_SYN(:, 21) == 1 &...%1st-key-ending
        dataAll_SYN(:, 8) == 1 &...%OR
        dataAll_SYN(:, 3) > -1 ...%not a practice trial
        , 13));%get closure rating
    
    closure_SYN_2ndkey_SR_s(p) = nanmean(dataAll_SYN(dataAll_SYN(:, 1) == participants(p) &...%participant p
        dataAll_SYN(:, 20) == 1 &...%2nd-key-ending
        dataAll_SYN(:, 8) == 2 &...%SR
        dataAll_SYN(:, 3) > -1 ...%not a practice trial
        , 13));%get closure rating
    
    closure_SYN_1stkey_SR_s(p) = nanmean(dataAll_SYN(dataAll_SYN(:, 1) == participants(p) &...%participant p
        dataAll_SYN(:, 21) == 1 &...%1st-key-ending
        dataAll_SYN(:, 8) == 2 &...%SR
        dataAll_SYN(:, 3) > -1 ...%not a practice trial
        , 13));%get closure rating
    
    closure_SEM_2ndkey_GP_s(p) = nanmean(dataAll_SEM(dataAll_SEM(:, 1) == participants(p) &...%participant p
        dataAll_SEM(:, 20) == 1 &...%2nd-key-ending
        dataAll_SEM(:, 8) == 1 &...%garden-path
        dataAll_SEM(:, 3) > -1 ...%not a practice trial
        , 13));%get closure rating
    
    closure_SEM_1stkey_GP_s(p) = nanmean(dataAll_SEM(dataAll_SEM(:, 1) == participants(p) &...%participant p
        dataAll_SEM(:, 21) == 1 &...%1st-key-ending
        dataAll_SEM(:, 8) == 1 &...%garden-path
        dataAll_SEM(:, 3) > -1 ...%not a practice trial
        , 13));%get closure rating
    
    closure_SEM_2ndkey_nonGP_s(p) = nanmean(dataAll_SEM(dataAll_SEM(:, 1) == participants(p) &...%participant p
        dataAll_SEM(:, 20) == 1 &...%2nd-key-ending
        dataAll_SEM(:, 8) == 2 &...%non-garden-path
        dataAll_SEM(:, 3) > -1 ...%not a practice trial
        , 13));%get closure rating
    
    closure_SEM_1stkey_nonGP_s(p) = nanmean(dataAll_SEM(dataAll_SEM(:, 1) == participants(p) &...%participant p
        dataAll_SEM(:, 21) == 1 &...%1st-key-ending
        dataAll_SEM(:, 8) == 2 &...%non-garden-path
        dataAll_SEM(:, 3) > -1 ...%not a practice trial
        , 13));%get closure rating    
end

%% FIGURES

bar_size = 0.17;%the width of the bar in the bar graphs
FS = 16;%the fontsize of legend entries and axis labels

%Figure 4 A (Music data from Syntax part)

SYNcolour = [0.5 0.5 0.5];%the colour of the bars in Figure 4 A (Syntax)

figure; hold on;%open Figure window

%draw bars corresponding to 1st-key-ending
X1 = 0.95 : 0.2 : 1.15;%bar positions along the x-axis
Y = [mean(closure_SYN_1stkey_OR_s), mean(closure_SYN_1stkey_SR_s)];%values along the y-axis
E = [std(closure_SYN_1stkey_OR_s) / sqrt(length(closure_SYN_1stkey_OR_s)),...
    std(closure_SYN_1stkey_SR_s) / sqrt(length(closure_SYN_1stkey_SR_s))];%error bars values Standard Error of the Mean
bar(X1(1), Y(1), 'FaceColor', SYNcolour, 'BarWidth', bar_size);%draw bar of 1st-key-ending, OR
bar(X1(2), Y(2), 'FaceColor', SYNcolour, 'BarWidth', bar_size);%draw bar of 1st-key-ending, SR
errorbar(X1, Y, E, 'k.');%add error bars (Standard Error of the Mean)

%draw bars corresponding to 2nd-key-ending
X2 = 1.45 : 0.2 : 1.65;%bar positions along the x-axis
Y = [mean(closure_SYN_2ndkey_OR_s), mean(closure_SYN_2ndkey_SR_s)];%values along the y-axis
E = [std(closure_SYN_2ndkey_OR_s) / sqrt(length(closure_SYN_2ndkey_OR_s)),...
    std(closure_SYN_2ndkey_SR_s) / sqrt(length(closure_SYN_2ndkey_SR_s))];%error bars values Standard Error of the Mean
bar(X2(1), Y(1), 'FaceColor', SYNcolour, 'BarWidth', bar_size);%draw bar of 2nd-key-ending, OR
bar(X2(2), Y(2), 'FaceColor', SYNcolour, 'BarWidth', bar_size);%draw bar of 2nd-key-ending, SR
errorbar(X2, Y, E, 'k.');%add error bars (Standard Error of the Mean)

%improve visual impression of Figure
set(gca,'XTick',[X1(1) + 0.1, X2(1) + 0.1], 'tickdir','out');%add x-axis tick-marks only where axis label will be put
set(gca,'XTickLabel',{'first key ending','second key ending'}, 'FontSize', FS);%add x-axis labels
legend(sprintf('object-relative clause'),...
    sprintf('subject-relative clause'),'Location','S');%legend
ylabel('Proportion high closure')%y-axis label

ylim([0 1]);%specify range displayed on y-axis


%Figure 4 B (Music data from Semantics part)

SEMcolour = [0.9 0.9 0.9];%the colour of the bars in Figure 4 B (Semantics)

figure; hold on;%open Figure window

%draw bars corresponding to 1st-key-ending
X1 = 0.95 : 0.2 : 1.15;%bar positions along the x-axis
Y = [mean(closure_SEM_1stkey_GP_s), mean(closure_SEM_1stkey_nonGP_s)];%values along the y-axis
E = [std(closure_SEM_1stkey_GP_s) / sqrt(length(closure_SEM_1stkey_GP_s)),...
    std(closure_SEM_1stkey_GP_s) / sqrt(length(closure_SEM_1stkey_nonGP_s))];%error bars values Standard Error of the Mean
bar(X1(1), Y(1), 'FaceColor', SEMcolour, 'BarWidth', bar_size);
bar(X1(2), Y(2), 'FaceColor', SEMcolour, 'BarWidth', bar_size);
errorbar(X1, Y, E, 'k.');%add error bars (Standard Error of the Mean)

%draw bars corresponding to 2nd-key-ending
X2 = 1.45 : 0.2 : 1.65;%bar positions along the x-axis
Y = [mean(closure_SEM_2ndkey_GP_s), mean(closure_SEM_2ndkey_nonGP_s)];%values along the y-axis
E = [std(closure_SEM_2ndkey_GP_s) / sqrt(length(closure_SEM_2ndkey_GP_s)),...
    std(closure_SEM_2ndkey_nonGP_s) / sqrt(length(closure_SEM_2ndkey_nonGP_s))];%error bars values Standard Error of the Mean
bar(X2(1), Y(1), 'FaceColor', SEMcolour, 'BarWidth', bar_size);
bar(X2(2), Y(2), 'FaceColor', SEMcolour, 'BarWidth', bar_size);
errorbar(X2, Y, E, 'k.');%add error bars (Standard Error of the Mean)

%improve visual impression of Figure
set(gca,'XTick', [X1(1) + 0.1, X2(1) + 0.1], 'tickdir','out');%add x-axis tick-marks only where axis label will be put
set(gca,'XTickLabel', {'first key ending', 'second key ending'}, 'FontSize', FS);%add x-axis labels
legend(sprintf('semantic garden-path'),...
    sprintf('non-garden-path'), 'Location', 'S');%legend
ylabel('Proportion high closure');%y-axis label

ylim([0 1]);%specify range displayed on y-axis
