# Supplementary material for: Language influences music harmony perception: effects of shared syntactic integration resources beyond attention
Source: R Soc Open Sci. 2016 Feb 3;3(2):150685. doi: 10.1098/rsos.150685 (PMC4785990; doi:10.1098/rsos.150685)
Supplement: Exp1and2_Analysis.m The matlab analysis code for the language syntax conditions in experiments 1 and 2 which produces Figure 5. [file rsos150685supp8.m]

%This programme analyses the closure response data published in Kunert,
%Willems, Hagoort (submitted). It produces Figure 5 displaying language 
%syntax data of Exp. 1 & 2.

% For questions, please contact Richard Kunert at RiKunert at google dot
% com

% R Kunert 22/6/2015

%clear workspace, close figures, wipe command line
clear all; close all; clc;

%the readdir should be the directory where the data can be found. Please
%change to whatever is appropriate on your system.
readdir = 'DIRECTORY WHERE DATA CAN BE FOUND';

%open readdir folder
cd(readdir)

%participant rejection
%defined according to subject ID, can be entered in any order
rejected_p = [22 26 29];%can be used to look at effect of rejecting certain participants. If 0, no one rejected.
%Subjects 22, 26, and 29 removed because of error in counter-balancing (Exp. 1).
%if rejecting participant from Exp. 2, please add 100 to his/her number

%order rejected participants from top to bottom
x = unique(rejected_p);%order from bottom to top
x_pos = length(x) : -1 : 1;%reverse order positions
rejected_p = x(x_pos);%order from top to bottom

%% load the data and perform basic operations

%load data of the language syntax part of Exp. 1 (the music task was the same in both experiments)
dataAll_L = dlmread('dataAll_Exp1_Language.csv');

%load data of language syntax part of Exp. 2 (the music task was the same in both experiments)
dataAll_SYN = dlmread('dataAll_Exp2_Syntax.csv');

%adjust subject numbers of dataAll_SYN so that they do not overlap with
%subject numbers of dataAll_L
dataAll_SYN(:, 1) = dataAll_SYN(:, 1) + 100;

%turn raw closure data into binary format (whether high closure or not)
dataAll_M = [dataAll_L; dataAll_SYN];%concatenate data files of arithmetic and language parts
participants = unique(dataAll_M(:, 1));%a list of individual participant IDs

for p = 1 : length(participants)%for each participant

    %derive participant's critical trial median response
    median_closure = nanmedian(dataAll_M(dataAll_M(:, 1) == participants(p) &...%only use data of participant p
        dataAll_M(:, 7) == 1,...%only use critical trials
        13));%extract closure responses (a rating between 1 and 7) and turn into median
            
    %turn raw into binary closure ratings for
    dataAll_M(dataAll_M(:, 1) == participants(p) &...%only use data of participant p
        dataAll_M(:, 13) < median_closure ,...%only use data below median
        13) = 0;%turn into zero
            
    dataAll_M(dataAll_M(:, 1) == participants(p) &...%only use data of participant p
        dataAll_M(:, 13) >= median_closure ,...%only use data at/above median
        13) = 1;%turn into one
    
end

%All data loaded.

%dataAll columns are...
% 1 subjectID
% 2 not used: list
% 3 not used: trial number
% 4 not used: systemtime (when writing this line in the output file of the Presentation software)
% 5 not used: original trial number (before randomisation)
% 6 not used: ITI
% 7 critical trial (1) or filler trial (0)
% 8 texttype
    %Exp. 1: 1 = ambiguous S-coordination (hard), 2 = unambiguous S-coordination (medium); 3 = NP-coordination (easy); 0 = filler
    %Exp. 2: 1 = object relative clause; 2 = subject relative clause; 0 = filler
% 9 not used: music number (before randomisation)
% 10 not used: comprehension prompt judgement RT
% 11 comprehension answer (1 = yes; 0 = no; -1 = no answer (time-out))
% 12 correct ideal answer (1 = yes; 0 = no)
% 13 closure answer (1 = high closure; 0 = not high closure)
% 14 not used: closure RT
% 15 answer accuracy
% 16 item ID number (language)
% 17 item ID number (music)
% 18 good closure of music of filler trial, i.e. authentic cadence, (1) or not (0)
% 19 bad closure of music of filler trial, i.e. not authentic cadence, (1) or not (0)
% 20 second-key-ending of music of critical trial (1) or not (0)
% 21 first-key-ending of music of critical trial (1) or not (0)
% 22 comprehension prompt presented for arithmetic or language task (1) or not (0)

%remove rejected participants
for p = 1:length(rejected_p)
    
    dataAll_L(dataAll_L(:, 1)==rejected_p(p), :) = [];%outliers defined acc to subject ID
    dataAll_SYN(dataAll_SYN(:, 1)==rejected_p(p), :) = [];
    dataAll_M(dataAll_M(:, 1)==rejected_p(p), :) = [];
        
    participants(participants == rejected_p(p)) = [];    

end

%% SUBJECT AVERAGES OF CLOSURE RESPONSES

%initialise variables
declare_matrix = ones(1, size(participants, 1)) * -1;

closure_2ndkey_hard_s = declare_matrix;%will hold: closure rating during a difficult language condition (ambiguous S-coordination or object relative clause) in 2nd-key ending music trial
closure_2ndkey_easy_s = declare_matrix;%will hold: closure rating during an easy language condition (NP-coordination or subject relative clause) in 2nd-key ending music trial
closure_1stkey_hard_s = declare_matrix;%will hold: closure rating during a difficult language condition (ambiguous S-coordination or object relative clause) in 1st-key ending music trial
closure_1stkey_easy_s = declare_matrix;%will hold: closure rating during an easy language condition (NP-coordination or subject relative clause) in 1st-key ending music trial

for p = 1 : size(participants, 1)%for each participant
    
    closure_2ndkey_hard_s(p) = nanmean(dataAll_M(dataAll_M(:, 1) == participants(p) &...%participant p
        dataAll_M(:, 20) == 1 &...%2nd-key-ending
        dataAll_M(:, 8) == 1 &...%difficult syntax
        dataAll_M(:, 3)>-1 ...%not a practice trial
        , 13));%get closure rating
    
    closure_1stkey_hard_s(p) = nanmean(dataAll_M(dataAll_M(:, 1) == participants(p) &...%participant p
        dataAll_M(:, 21) == 1 &...%1st-key-ending
        dataAll_M(:, 8) == 1 &...%difficult syntax
        dataAll_M(:, 3) > -1 ...%not a practice trial
        , 13));%get closure rating
    
    if participants(p) < 100%if subject from Exp. 1
        
        closure_2ndkey_easy_s(p) = nanmean(dataAll_M(dataAll_M(:, 1) == participants(p) &...%participant p
            dataAll_M(:, 20) == 1 &...%2nd-key-ending
            dataAll_M(:, 8) == 3 &...%NP-coordination
            dataAll_M(:, 3) > -1 ...%not a practice trial
            , 13));%get closure rating
        
        closure_1stkey_easy_s(p) = nanmean(dataAll_M(dataAll_M(:, 1) == participants(p) &...%participant p
            dataAll_M(:, 21) == 1 &...%1st-key-ending
            dataAll_M(:, 8) == 3 &...%NP-coordination
            dataAll_M(:, 3) > -1 ...%not a practice trial
            , 13));%get closure rating
        
    else%subject from Exp. 2
        
        closure_2ndkey_easy_s(p) = nanmean(dataAll_M(dataAll_M(:, 1) == participants(p) &...%participant p
            dataAll_M(:, 20) == 1 &...%2nd-key-ending
            dataAll_M(:, 8) == 2 &...%subject relative clause
            dataAll_M(:, 3) > -1 ...%not a practice trial
            , 13));%get closure rating
        
        closure_1stkey_easy_s(p) = nanmean(dataAll_M(dataAll_M(:, 1) == participants(p) &...%participant p
            dataAll_M(:, 21) == 1 &...%1st-key-ending
            dataAll_M(:, 8) == 2 &...%subject relative clause
            dataAll_M(:, 3) > -1 ...%not a practice trial
            , 13));%get closure rating
        
    end
    
end

%% FIGURES

bar_size = 0.17;%the width of the bar in the bar graphs
FS = 16;%the fontsize of legend entries and axis labels

%Figure 5 (Music data from Syntax language parts of Exp. 1 & 2)

Bcolour = [0.5 0.5 0.5];%the colour of the bars in Figure 4 A (Syntax)

figure; hold on;%open Figure window

%draw bars corresponding to 1st-key-ending
X1 = 0.95 : 0.2 : 1.15;%bar positions along the x-axis
Y = [mean(closure_1stkey_hard_s), mean(closure_1stkey_easy_s)];%values along the y-axis
E = [std(closure_1stkey_hard_s) / sqrt(length(closure_1stkey_hard_s)),...
    std(closure_1stkey_easy_s) / sqrt(length(closure_1stkey_easy_s))];%error bars values Standard Error of the Mean
bar(X1(1), Y(1), 'FaceColor', Bcolour, 'BarWidth', bar_size);%draw bar of 1st-key-ending, difficult syntax
bar(X1(2), Y(2), 'FaceColor', Bcolour, 'BarWidth', bar_size);%draw bar of 1st-key-ending, easier syntax
errorbar(X1, Y, E, 'k.');%add error bars (Standard Error of the Mean)

%draw bars corresponding to 2nd-key-ending
X2 = 1.45 : 0.2 : 1.65;%bar positions along the x-axis
Y = [mean(closure_2ndkey_hard_s), mean(closure_2ndkey_easy_s)];%values along the y-axis
E = [std(closure_2ndkey_hard_s) / sqrt(length(closure_2ndkey_hard_s)),...
    std(closure_2ndkey_easy_s) / sqrt(length(closure_2ndkey_easy_s))];%error bars values Standard Error of the Mean
bar(X2(1), Y(1), 'FaceColor', Bcolour, 'BarWidth', bar_size);%draw bar of 2nd-key-ending, difficult syntax
bar(X2(2), Y(2), 'FaceColor', Bcolour, 'BarWidth', bar_size);%draw bar of 2nd-key-ending, easier syntax
errorbar(X2, Y, E, 'k.');%add error bars (Standard Error of the Mean)

%improve visual impression of Figure
set(gca,'XTick',[X1(1) + 0.1, X2(1) + 0.1], 'tickdir','out');%add x-axis tick-marks only where axis label will be put
set(gca,'XTickLabel',{'first key ending','second key ending'}, 'FontSize', FS);%add x-axis labels
legend(sprintf('ambiguous S-coordination/\nobject-relative clause'),...
    sprintf('NP-coordination/\nsubject-relative clause'),'Location','S');%legend
ylabel('Proportion high closure')%y-axis label

ylim([0 1]);%specify range displayed on y-axis
