# Supplementary material for: Language influences music harmony perception: effects of shared syntactic integration resources beyond attention
Source: R Soc Open Sci. 2016 Feb 3;3(2):150685. doi: 10.1098/rsos.150685 (PMC4785990; doi:10.1098/rsos.150685)
Supplement: audio_files_v2.zip [file rsos150685supp9.zip]

Archive with 41 entries (40 files):
- audio_files/
- audio_files/001_1stkey_closure_1_C.wav
- audio_files/001_1stkey_closure_2_Bb.wav
- audio_files/001_2ndkey_closure_1_C.wav
- audio_files/001_2ndkey_closure_2_Bb.wav
- audio_files/002_1stkey_closure_1_C.wav
- audio_files/002_1stkey_closure_2_Bb.wav
- audio_files/002_2ndkey_closure_1_C.wav
- audio_files/002_2ndkey_closure_2_Bb.wav
- audio_files/003_1stkey_closure_1_C.wav
- audio_files/003_1stkey_closure_2_Bb.wav
- audio_files/003_2ndkey_closure_1_C.wav
- audio_files/003_2ndkey_closure_2_Bb.wav
- audio_files/004_1stkey_closure_1_C.wav
- audio_files/004_1stkey_closure_2_Bb.wav
- audio_files/004_2ndkey_closure_1_C.wav
- audio_files/004_2ndkey_closure_2_Bb.wav
- audio_files/005_1stkey_closure_1_C.wav
- audio_files/005_1stkey_closure_2_Bb.wav
- audio_files/005_2ndkey_closure_1_C.wav
- audio_files/005_2ndkey_closure_2_Bb.wav
- audio_files/006_1stkey_closure_1_C.wav
- audio_files/006_1stkey_closure_2_Bb.wav
- audio_files/006_2ndkey_closure_1_C.wav
- audio_files/006_2ndkey_closure_2_Bb.wav
- audio_files/007_1stkey_closure_1_C.wav
- audio_files/007_1stkey_closure_2_Bb.wav
- audio_files/007_2ndkey_closure_1_C.wav
- audio_files/007_2ndkey_closure_2_Bb.wav
- audio_files/008_1stkey_closure_1_C.wav
- audio_files/008_1stkey_closure_2_Bb.wav
- audio_files/008_2ndkey_closure_1_C.wav
- audio_files/008_2ndkey_closure_2_Bb.wav
- audio_files/009_1stkey_closure_1_C.wav
- audio_files/009_1stkey_closure_2_Bb.wav
- audio_files/009_2ndkey_closure_1_C.wav
- audio_files/009_2ndkey_closure_2_Bb.wav
- audio_files/010_1stkey_closure_1_C.wav
- audio_files/010_1stkey_closure_2_Bb.wav
- audio_files/010_2ndkey_closure_1_C.wav
- audio_files/010_2ndkey_closure_2_Bb.wav
